# Supplementary material for: Diversity and dynamics of multiple symbionts contribute to early development of broadcast spawning reef-building coral Dipsastraea veroni
Source: Appl Environ Microbiol. 2025 Jan 29;91(2):e02359-24. doi: 10.1128/aem.02359-24 (PMC11837535; doi:10.1128/aem.02359-24)
Supplement: Supplemental tables — Tables S1-1 to S5-5. [file aem.02359-24-s0003.xlsx]

## Sheet: Table S1-1
Table S1-1 Egg diameter of D. veroni
#Egg_number	Diameter (μm)
1	358.723
2	367.513
3	368.268
4	371.691
5	373.577
6	378.714
7	380.167
8	381.477
9	384.482
10	386.787
11	390.304
12	390.839
13	392.45
14	392.951
15	398.319
16	398.667
17	382.183
18	401.136
19	401.337
20	403.18
21	409.942
22	412.816
23	413.878
24	413.887
25	413.929
26	416.927
27	424.419
28	426.615
29	427.088
30	429.304
31	431.198
32	485.035
33	350.988
34	384.25
35	386.82
36	391.199
37	396.735
38	398.674
39	401.918
40	387.227
41	412.338
42	424.031
43	428.631
44	428.638
45	429.711
46	446.036
47	460.873
48	373.451
49	373.451
50	382.79
51	394.486
52	395.647
53	397.78
54	401.86
55	405.247
56	410.607
57	411.251
58	413.763
59	424.191
60	426.492
61	430.033
62	430.371
63	431.241
64	433.444

## Sheet: Table S1-2
Table S1-2 Surface area of juveniles D. veroni at different time point
Date	Time points	Surface area (mm2)
2020-05-21	2 d p.s.	0.1369
2020-05-21	2 d p.s.	0.1374
2020-05-21	2 d p.s.	0.144
2020-05-21	2 d p.s.	0.1473
2020-05-21	2 d p.s.	0.1483
2020-05-21	2 d p.s.	0.1644
2020-05-21	2 d p.s.	0.1688
2020-05-21	2 d p.s.	0.169
2020-05-21	2 d p.s.	0.1827
2020-05-21	2 d p.s.	0.1899
2020-05-21	2 d p.s.	0.1936
2020-05-21	2 d p.s.	0.2015
2020-05-21	2 d p.s.	0.2053
2020-05-21	2 d p.s.	0.2054
2020-05-21	2 d p.s.	0.2109
2020-05-21	2 d p.s.	0.211
2020-05-21	2 d p.s.	0.2157
2020-05-21	2 d p.s.	0.2167
2020-05-21	2 d p.s.	0.2185
2020-05-21	2 d p.s.	0.2195
2020-05-21	2 d p.s.	0.2237
2020-05-21	2 d p.s.	0.2238
2020-05-21	2 d p.s.	0.2245
2020-05-21	2 d p.s.	0.2275
2020-05-21	2 d p.s.	0.2351
2020-05-21	2 d p.s.	0.2491
2020-05-21	2 d p.s.	0.2582
2020-05-21	2 d p.s.	0.2631
2020-05-21	2 d p.s.	0.2666
2020-05-21	2 d p.s.	0.2698
2020-05-21	2 d p.s.	0.2714
2020-05-21	2 d p.s.	0.2786
2020-05-21	2 d p.s.	0.2788
2020-06-05	17 d p.s.	0.3891
2020-06-05	17 d p.s.	0.4114
2020-06-05	17 d p.s.	0.4322
2020-06-05	17 d p.s.	0.4548
2020-06-05	17 d p.s.	0.4588
2020-06-05	17 d p.s.	0.4839
2020-06-05	17 d p.s.	0.4905
2020-06-05	17 d p.s.	0.4984
2020-06-05	17 d p.s.	0.5082
2020-06-05	17 d p.s.	0.5117
2020-06-05	17 d p.s.	0.5156
2020-06-05	17 d p.s.	0.519
2020-06-05	17 d p.s.	0.5211
2020-06-05	17 d p.s.	0.5295
2020-06-05	17 d p.s.	0.5256
2020-06-05	17 d p.s.	0.5553
2020-06-05	17 d p.s.	0.5595
2020-06-05	17 d p.s.	0.5626
2020-06-05	17 d p.s.	0.5694
2020-06-05	17 d p.s.	0.5758
2020-06-05	17 d p.s.	0.5759
2020-06-05	17 d p.s.	0.5919
2020-06-05	17 d p.s.	0.5979
2020-06-05	17 d p.s.	0.6116
2020-06-05	17 d p.s.	0.613
2020-06-05	17 d p.s.	0.6145
2020-06-05	17 d p.s.	0.6243
2020-06-05	17 d p.s.	0.6311
2020-06-05	17 d p.s.	0.6316
2020-06-05	17 d p.s.	0.6345
2020-06-05	17 d p.s.	0.6415
2020-06-05	17 d p.s.	0.6615
2020-06-05	17 d p.s.	0.6963
2020-06-21	32 d p.s.	0.4785
2020-06-21	32 d p.s.	0.4985
2020-06-21	32 d p.s.	0.5024
2020-06-21	32 d p.s.	0.5377
2020-06-21	32 d p.s.	0.5387
2020-06-21	32 d p.s.	0.5408
2020-06-21	32 d p.s.	0.5417
2020-06-21	32 d p.s.	0.5529
2020-06-21	32 d p.s.	0.5597
2020-06-21	32 d p.s.	0.5773
2020-06-21	32 d p.s.	0.579
2020-06-21	32 d p.s.	0.5817
2020-06-21	32 d p.s.	0.5833
2020-06-21	32 d p.s.	0.5914
2020-06-21	32 d p.s.	0.6175
2020-06-21	32 d p.s.	0.6245
2020-06-21	32 d p.s.	0.6273
2020-06-21	32 d p.s.	0.6382
2020-06-21	32 d p.s.	0.6521
2020-06-21	32 d p.s.	0.6543
2020-06-21	32 d p.s.	0.6594
2020-06-21	32 d p.s.	0.6656
2020-06-21	32 d p.s.	0.6711
2020-06-21	32 d p.s.	0.6761
2020-06-21	32 d p.s.	0.6906
2020-06-21	32 d p.s.	0.6964
2020-06-21	32 d p.s.	0.7049
2020-06-21	32 d p.s.	0.7056
2020-06-21	32 d p.s.	0.7193
2020-06-21	32 d p.s.	0.7335
2020-06-21	32 d p.s.	0.7653
2020-06-21	32 d p.s.	0.785
2020-06-21	32 d p.s.	0.8405

## Sheet: Table S2-1
Table S2-1 Data information of sequences and operational taxonomic unit (OUT)-base diveristy indices in coral D. veroni.
Raw sequence name	Sample name	Group name	Raw pair-end reads(number)	Combined reads(number)	Qualified reads(number)	Nochime(number)	Base(nucleotide)	Average length(nucleotide)	Q20	Q30	GC%	Effective%	Normalized sequence numbers	OUT numbers	Richness (Species)	Shannon	Simpson	Chao1	ACE	Goods coverage	NCBI BioProject	NCBI SRA accession no.
Symbiodinaceae
DVZ1	DVZ1	Adult	89515	89163	88841	88841	25455645	287	98.95	96.39	48.38	99.25	72730	798	680	4.37653	0.847565	801.951	845.269	0.997621	PRJNA811408	SRR18178806
DVZ2	DVZ2	Adult	83157	82911	82590	82590	23653776	286	99.23	97.24	48.53	99.32	72730	741	630	4.25688	0.823736	700.693	722.542	0.99835	PRJNA811408	SRR18178805
DVZ3	DVZ3	Adult	79571	79397	79144	79144	22626255	286	99.24	97.28	49.07	99.46	72730	703	586	4.92835	0.909324	643.095	670.347	0.998488	PRJNA811408	SRR18178794
DVZ4	DVZ4	Egg	85289	85092	84666	84666	27253866	322	98.35	94.02	61.23	99.27	72730	607	476	3.43792	0.719223	587.833	589.825	0.998323	PRJNA811408	SRR18178792
DVZ5	DVZ5	Egg	81770	81456	80908	80908	26138222	323	98.27	93.5	62.64	98.95	72730	577	576	4.21589	0.880121	703.317	710.238	0.998006	PRJNA811408	SRR18178791
DVZ6	DVZ6	Egg	83676	83288	82681	82681	26420578	320	98.24	93.3	60.83	98.81	72730	688	554	3.74524	0.762665	647.571	672.654	0.998199	PRJNA811408	SRR18178790
DVZ7	DVZ7	Larva	86000	85657	84870	84870	27416548	323	98.24	93.38	62.46	98.69	72730	512	510	3.83639	0.841262	604.387	637.497	0.998171	PRJNA811408	SRR18178789
DVZ8	DVZ8	Larva	83433	83433	83095	83095	26713986	321	98.49	94.25	62.86	99.59	72730	675	547	4.45018	0.884767	643.532	651.264	0.998295	PRJNA811408	SRR18178788
DVZ9	DVZ9	Larva	76772	76645	76223	76223	24592502	323	98.43	94.11	62.76	99.28	72730	695	559	4.39348	0.883602	692.208	688.114	0.998089	PRJNA811408	SRR18178787
DVZ10	DVZ10	Juvenile 1	85685	85375	84812	84812	25989541	306	98.71	95.32	58.01	98.98	72730	363	286	3.31429	0.802826	373.024	374.134	0.998818	PRJNA811408	SRR18178786
DVZ11	DVZ11	Juvenile 1	84012	83794	83320	83320	23809425	286	98.89	96.35	51	99.18	72730	515	413	3.38315	0.733094	482.562	514.731	0.998543	PRJNA811408	SRR18178804
DVZ12	DVZ12	Juvenile 1	83771	83303	82500	82498	25491813	309	98.4	94.34	58.74	98.48	72730	471	424	3.95	0.859398	475.247	490.933	0.998804	PRJNA811408	SRR18178803
DVZ13	DVZ13	Juvenile 2	89171	89171	88893	88893	28168184	317	98.78	94.83	61.43	99.69	72730	520	422	3.55635	0.834203	496.012	527.159	0.998488	PRJNA811408	SRR18178802
DVZ14	DVZ14	Juvenile 2	60947	60466	60060	60060	17894110	298	98.82	95.91	55.46	98.54	72730	518	425	4.08003	0.866854	509.444	507.973	0.99868	PRJNA811408	SRR18178801
DVZ15	DVZ15	Juvenile 2	92865	92682	92258	92258	27389856	297	98.67	94.61	57.95	99.35	72730	503	398	3.48986	0.820136	471.905	482.924	0.998666	PRJNA811408	SRR18178800
SWZ1	SWZ1	Seawater	75327	74728	74377	74377	21812551	293	99.27	97.37	47.62	98.74	72730	793	737	5.2985	0.921466	776.231	779.455	0.998831	PRJNA810708	SRR18150798
SWZ2	SWZ2	Seawater	87420	86833	86421	86421	25494480	295	99.28	97.37	48.14	98.86	72730	849	784	5.46224	0.9291	836	844.914	0.998556	PRJNA810708	SRR18150797
SWZ3	SWZ3	Seawater	87299	86665	86404	86404	24935160	289	99.28	97.51	49.36	98.97	72730	890	845	5.50797	0.899902	880.448	883.888	0.998859	PRJNA810708	SRR18150796
Bacteria
DVB1	DVB1	Adult	93306	85566	84578	77978	32844774	421	98.27	94.16	52.62	83.57	39817	1645	1396	4.27126	0.810511	1885.76	1970.71	0.986764	PRJNA1056452	SRR27337448
DVB2	DVB2	Adult	87380	81155	80319	58181	24098211	414	98.33	94.57	53.85	66.58	39817	2383	2208	8.45803	0.984588	2404.15	2422.8	0.990406	PRJNA1056452	SRR27337447
DVB3	DVB3	Adult	97163	89145	88297	83638	35165986	420	98.29	94.16	52.79	86.08	39817	1398	1179	4.32657	0.819768	1652.54	1727.55	0.988497	PRJNA1056452	SRR27337433
DVB4	DVB4	Egg	87325	79784	78871	75447	32314238	428	98.28	94.31	52.82	86.4	39817	827	724	2.41736	0.555657	958.065	1024.18	0.993244	PRJNA1056452	SRR27337422
DVB5	DVB5	Egg	59885	54432	53586	44412	18478716	416	98.34	94.54	53.18	74.16	39817	1015	944	8.00265	0.990237	957.161	978.262	0.998317	PRJNA1056452	SRR27337411
DVB6	DVB6	Egg	81194	73845	73108	65780	27578028	419	98.3	94.44	53.43	81.02	39817	1415	1286	6.97492	0.97072	1576.27	1510.65	0.992214	PRJNA1056452	SRR27337401
DVB7	DVB7	Larva	84152	77688	77079	67799	28253070	417	98.67	95.37	52.19	80.57	39817	1504	1316	6.93298	0.972762	1650.17	1700.8	0.989929	PRJNA1056452	SRR27337410
DVB8	DVB8	Larva	88453	81597	79878	72852	30424588	418	98.47	94.85	52.67	82.36	39817	1749	1516	7.47428	0.983416	1932.94	1992.01	0.98807	PRJNA1056452	SRR27337446
DVB9	DVB9	Larva	98815	86399	83660	74215	31144605	420	98.15	94.09	51.7	75.1	39817	1875	1640	6.85769	0.961026	2134.3	2209.12	0.986287	PRJNA1056452	SRR27337445
DVB10	DVB10	Juvenile 1	97028	87450	85552	78286	32579773	416	98.31	94.46	51.74	80.68	39817	2660	2327	8.45587	0.989626	2825.78	2928.65	0.983424	PRJNA1056452	SRR27337443
DVB11	DVB11	Juvenile 1	99290	91303	89299	81896	34156411	417	98.42	94.77	52.23	82.48	39817	2563	2283	8.63413	0.991417	2793.06	2824.08	0.984454	PRJNA1056452	SRR27337444
DVB12	DVB12	Juvenile 1	94132	85234	83169	76789	31921047	416	98.33	94.52	51.25	81.58	39817	2650	2292	8.28578	0.985678	2861.08	2890.66	0.983148	PRJNA1056452	SRR27337442
DVB13	DVB13	Juvenile 2	81788	76666	75127	70976	29386960	414	98.52	95.02	52.94	86.78	39817	2420	2194	8.71128	0.991385	2635.16	2675.28	0.986011	PRJNA1056452	SRR27337441
DVB14	DVB14	Juvenile 2	97721	92468	90576	84590	35063423	415	98.53	94.99	52.52	86.56	39817	2535	2151	8.76631	0.992496	2512.94	2559.04	0.987292	PRJNA1056452	SRR27337440
DVB15	DVB15	Juvenile 2	80710	73599	71951	68153	28266892	415	98.41	94.72	52.49	84.44	39817	2442	2179	8.60354	0.990899	2604.24	2586.54	0.986865	PRJNA1056452	SRR27337439
SWB1	SWB1	Seawater	104659	101674	97908	64199	26579779	414	97.63	92.73	53.16	61.34	39817	759	684	5.27831	0.928704	772.091	818.764	0.996157	PRJNA810708	SRR18150823
SWB2	SWB2	Seawater	101198	99964	97034	64029	26587187	415	97.68	92.88	52.4	63.27	39817	640	562	4.99853	0.922484	620.5	654.973	0.997062	PRJNA810708	SRR18150822
SWB3	SWB3	Seawater	113827	112658	109179	69250	28768577	415	97.75	92.93	52.98	60.84	39817	675	606	4.8895	0.914212	771.948	797.624	0.995504	PRJNA810708	SRR18150821
Archaea
DVAr1	DVAr1	Adult	93246	89049	85973	62505	21487470	344	98.23	94.86	53.85	67.03	27484	3681	747	6.16662	0.931323	1516.5	1169.76	0.964848	PRJNA1056452	SRR27337438
DVAr2	DVAr2	Adult	80923	70359	66483	47976	16481310	344	98.68	95.91	54.05	59.29	27484	3211	734	6.10466	0.925218	1709.88	1122.47	0.965716	PRJNA1056452	SRR27337437
DVAr3	DVAr3	Adult	85272	72062	69712	47450	16283275	343	98.81	96.21	54.06	55.65	27484	3002	593	5.54811	0.913212	1035.11	838.37	0.975589	PRJNA1056452	SRR27337436
DVAr4	DVAr4	Egg	80041	64393	56598	48014	15048990	313	98.63	95.85	54.06	59.99	27484	3326	780	6.33263	0.933924	2296.33	1348.97	0.959423	PRJNA1056452	SRR27337435
DVAr5	DVAr5	Egg	92895	86404	80214	54861	18874627	344	98.66	95.83	53.86	59.06	27484	3251	704	6.0593	0.92396	1672.5	1066.32	0.96756	PRJNA1056452	SRR27337434
DVAr6	DVAr6	Egg	88711	82928	76351	56206	19336036	344	98.59	95.67	53.81	63.36	27484	3483	789	6.36549	0.934538	1939.78	1328.78	0.959965	PRJNA1056452	SRR27337432
DVAr7	DVAr7	Larva	98098	82874	74170	51362	17642278	343	98.78	96.12	53.27	52.36	27484	2725	629	5.40634	0.886613	1732.81	1091.38	0.966909	PRJNA1056452	SRR27337431
DVAr8	DVAr8	Larva	88574	78163	69244	49806	17108187	343	98.66	95.79	53.3	56.23	27484	3077	745	6.0603	0.925408	2237.47	1326.16	0.960182	PRJNA1056452	SRR27337430
DVAr9	DVAr9	Larva	81685	72337	65602	48305	16581404	343	98.75	96.05	53.08	59.14	27484	2850	639	5.78473	0.916022	1340.46	929.664	0.971791	PRJNA1056452	SRR27337429
DVAr10	DVAr10	Juvenile 1	97115	74657	68829	50325	17297499	344	98.68	95.91	53.69	51.82	27484	3132	648	5.91409	0.918433	1192.59	933.324	0.972442	PRJNA1056452	SRR27337428
DVAr11	DVAr11	Juvenile 1	89056	71685	64691	47126	16209529	344	98.71	96.01	53.89	52.92	27484	3031	707	6.12647	0.937287	1682.11	1153.49	0.965065	PRJNA1056452	SRR27337427
DVAr12	DVAr12	Juvenile 1	64890	52224	45022	31048	10677289	344	98.54	95.57	53.84	47.85	27484	2374	580	5.57968	0.906976	983.596	795.849	0.976674	PRJNA1056452	SRR27337426
DVAr13	DVAr13	Juvenile 2	59034	52431	50488	32454	11171180	344	98.66	95.85	53.97	54.98	27484	2762	688	6.01308	0.929534	1663	1080.29	0.967451	PRJNA1056452	SRR27337425
DVAr14	DVAr14	Juvenile 2	74368	59094	52198	35680	12287046	344	98.66	95.83	54.11	47.98	27484	2690	719	6.24404	0.94114	1797.18	1259.82	0.962244	PRJNA1056452	SRR27337424
DVAr15	DVAr15	Juvenile 2	91403	77750	69705	45244	15576624	344	98.09	94.37	53.97	49.5	27484	2735	647	5.91168	0.929001	1258.16	992.803	0.969838	PRJNA1056452	SRR27337423
SWAr1	SWAr1	Seawater	84521	82736	80586	61518	21133127	344	98.21	94.64	53.15	72.78	27484	3283	724	6.46733	0.94536	1429.36	1070.01	0.968645	PRJNA1056452	SRR27337421
SWAr2	SWAr2	Seawater	91184	87475	85185	61927	21264636	343	98.44	95.14	53.22	67.91	27484	3248	673	5.91919	0.933975	1529.63	1143.55	0.966041	PRJNA1056452	SRR27337420
SWAr3	SWAr3	Seawater	99440	95949	93654	62766	21499788	343	98.66	95.63	52.4	63.12	27484	2554	661	5.90988	0.941046	2126.75	1015.81	0.968862	PRJNA1056452	SRR27337419
Note: Nochime means non-chimeric reads; DVZ, DVB, DVAr: Symbiodinaceae, bacteria and archaea in samples of coral D.veroni, respectively; SWZ, SWB, SWAr:Symbiodinaceae, bacteria and archaea in seawater, respectively; Raw sequence name and sample names were marked with numbers. All abbreviations had the same meaning in the following tables.

## Sheet: Table S2-2
Table S2-2 Significance estimate of Shannon index and richness (oberved species) between groups at the level of genus (Symbiodinaceae) and phylum (Bacteria and Archeae) based on Bray-Curtis dissimilarity distance matrix on Wilcoxon rank-sum test
Group-Pair	Difference	P	significance	LCL	UCL
Symbiodinaceae (Shannon Index)
Adult-Egg	6.33333	0.0232	*	1.0294	11.6373
Adult-Larva	1.33333	0.5939		-3.9706	6.63727
Adult-Juvenile 1	9	0.0031	**	3.69607	14.3039
Adult-Juvenile 2	6.66667	0.018	*	1.36273	11.9706
Adult-Seawater	-4.33333	0.1004		-9.63727	0.9706
Egg-Larva	-5	0.0624		-10.3039	0.303933
Egg-Juvenile 1	2.66667	0.2948		-2.63727	7.9706
Egg-Juvenile 2	0.333333	0.8934		-4.9706	5.63727
Egg-Seawater	-10.6667	0.0009	***	-15.9706	-5.36273
Larva-Juvenile 1	-7.66667	0.0084	**	-12.9706	-2.36273
Larva-Juvenile 2	-5.33333	0.0489	*	-10.6373	-0.0294003
Larva-Seawater	-5.66667	0.0382	*	-10.9706	-0.362734
Juvenile 1-Juvenile 2	-2.33333	0.3567		-7.63727	2.9706
Juvenile 1-Seawater	-13.3333	0.0001	***	-18.6373	-8.0294
Juvenile 2-Seawater	-11	0.0007	***	-16.3039	-5.69607
Symbiodinaceae (Richness)
Adult-Egg	4	0.0124	*	1.03501	6.96499
Adult-Larva	5	0.0032	**	2.03501	7.96499
Adult-Juvenile 1	11.3333	0	***	8.36834	14.2983
Adult-Juvenile 2	9.66667	0	***	6.70168	12.6317
Adult-Seawater	-3	0.0477	*	-5.96499	-0.0350113
Egg-Larva	1	0.4765		-1.96499	3.96499
Egg-Juvenile 1	7.33333	0.0002	***	4.36834	10.2983
Egg-Juvenile 2	5.66667	0.0013	**	2.70168	8.63166
Egg-Seawater	-7	0.0002	***	-9.96499	-4.03501
Larva-Juvenile 1	-6.33333	0.0006	***	-9.29832	-3.36834
Larva-Juvenile 2	-4.66667	0.005	**	-7.63166	-1.70168
Larva-Seawater	-8	0.0001	***	-10.965	-5.03501
Juvenile 1-Juvenile 2	-1.66667	0.2442		-4.63166	1.29832
Juvenile 1-Seawater	-14.3333	0	***	-17.2983	-11.3683
Juvenile 2-Seawater	-12.6667	0	***	-15.6317	-9.70168
Bacteria (Shannon Index)
Adult-Egg	-0.666667	0.8293		-7.25668	5.92335
Adult-Larva	-2	0.5209		-8.59002	4.59002
Adult-Juvenile 1	-7.33333	0.032	*	-13.9233	-0.743317
Adult-Juvenile 2	-10.3333	0.0051	**	-16.9233	-3.74332
Adult-Seawater	1.33333	0.6672		-5.25668	7.92335
Egg-Larva	-1.33333	0.6672		-7.92335	5.25668
Egg-Juvenile 1	-6.66667	0.0478	*	-13.2567	-0.0766499
Egg-Juvenile 2	-9.66667	0.0077	**	-16.2567	-3.07665
Egg-Seawater	2	0.5209		-4.59002	8.59002
Larva-Juvenile 1	5.33333	0.1033		-1.25668	11.9234
Larva-Juvenile 2	8.33333	0.0174	*	1.74332	14.9234
Larva-Seawater	3.33333	0.292		-3.25668	9.92335
Juvenile 1-Juvenile 2	-3	0.3408		-9.59002	3.59002
Juvenile 1-Seawater	8.66667	0.0142	*	2.07665	15.2567
Juvenile 2-Seawater	11.6667	0.0023	**	5.07665	18.2567
Bacteria (Richness)
Adult-Egg	4.66667	0.0226	*	0.77812	8.55521
Adult-Larva	0.333333	0.855		-3.55521	4.22188
Adult-Juvenile 1	-7	0.002	**	-10.8885	-3.11145
Adult-Juvenile 2	-3	0.1186		-6.88855	0.888546
Adult-Seawater	8	0.0007	***	4.11145	11.8885
Egg-Larva	-4.33333	0.0318	*	-8.22188	-0.444787
Egg-Juvenile 1	-11.6667	0	***	-15.5552	-7.77812
Egg-Juvenile 2	-7.66667	0.001	***	-11.5552	-3.77812
Egg-Seawater	3.33333	0.0864		-0.555213	7.22188
Larva-Juvenile 1	7.33333	0.0014	**	3.44479	11.2219
Larva-Juvenile 2	3.33333	0.0864		-0.555213	7.22188
Larva-Seawater	7.66667	0.001	***	3.77812	11.5552
Juvenile 1-Juvenile 2	4	0.0447	*	0.111454	7.88855
Juvenile 1-Seawater	15	0	***	11.1115	18.8885
Juvenile 2-Seawater	11	0	***	7.11145	14.8885
Archaea (Shannon Index)
Adult-Egg	-5	0.2777		-14.5802	4.58017
Adult-Larva	4	0.3809		-5.58017	13.5802
Adult-Juvenile 1	1.66667	0.7113		-7.9135	11.2468
Adult-Juvenile 2	-0.333333	0.9408		-9.91351	9.24684
Adult-Seawater	-1.33333	0.7669		-10.9135	8.24684
Egg-Larva	9	0.0632	.	-0.580172	18.5802
Egg-Juvenile 1	6.66667	0.1554		-2.9135	16.2468
Egg-Juvenile 2	4.66667	0.3094		-4.9135	14.2468
Egg-Seawater	3.66667	0.4206		-5.9135	13.2468
Larva-Juvenile 1	2.33333	0.6053		-7.24684	11.9135
Larva-Juvenile 2	4.33333	0.3438		-5.24684	13.9135
Larva-Seawater	-5.33333	0.2485		-14.9135	4.24684
Juvenile 1-Juvenile 2	2	0.6573		-7.58017	11.5802
Juvenile 1-Seawater	-3	0.508		-12.5802	6.58017
Juvenile 2-Seawater	-1	0.8239		-10.5802	8.58017
Archaea (Richness)
Adult-Egg	-4.33333	0.3361		-13.7562	5.08955
Adult-Larva	3.33333	0.4558		-6.08955	12.7562
Adult-Juvenile 1	4.66667	0.3018		-4.75621	14.0895
Adult-Juvenile 2	2	0.652		-7.42288	11.4229
Adult-Seawater	1.33333	0.7631		-8.08955	10.7562
Egg-Larva	7.66667	0.1016		-1.75621	17.0895
Egg-Juvenile 1	9	0.0595		-0.422882	18.4229
Egg-Juvenile 2	6.33333	0.1688		-3.08955	15.7562
Egg-Seawater	5.66667	0.2146		-3.75621	15.0895
Larva-Juvenile 1	-1.33333	0.7631		-10.7562	8.08955
Larva-Juvenile 2	1.33333	0.7631		-8.08955	10.7562
Larva-Seawater	-2	0.652		-11.4229	7.42288
Juvenile 1-Juvenile 2	2.66667	0.549		-6.75621	12.0895
Juvenile 1-Seawater	-3.33333	0.4558		-12.7562	6.08955
Juvenile 2-Seawater	-0.666667	0.8801		-10.0895	8.75621
Note: LCL, Lower confidence limit; UCL, upper confidence limit.

## Sheet: Table S3-1
Table S3-1 Principal coordinate analysis (PCoA) of the symbiotic microbiota in coral D.veroni based on the Bray-Curtis dissimilarity distance metrics for all samples.
Raw sequence name	PCoA
	PC1	PC2
Symbiodinaceae
DVZ1	-0.278869	0.0750009
DVZ2	-0.277962	0.0795164
DVZ3	-0.264407	-0.0664939
DVZ4	-0.109167	0.408937
DVZ5	0.237628	0.0587707
DVZ6	-0.0825245	0.302942
DVZ7	0.162607	0.0198993
DVZ8	0.133315	0.0102635
DVZ9	0.177763	0.0201775
DVZ10	0.149168	-0.348909
DVZ11	-0.0664808	-0.339767
DVZ12	0.134326	-0.253434
DVZ13	0.407164	0.0734627
DVZ14	0.218187	0.0511843
DVZ15	0.443377	0.0981884
SWZ1	-0.346895	0.0220646
SWZ2	-0.349259	0.0249526
SWZ3	-0.28797	-0.236756
Bacteria
DVB1	-0.26046	0.581879
DVB2	-0.113787	0.354084
DVB3	-0.269335	0.58093
DVB4	-0.129319	0.111833
DVB5	0.0269426	0.00291388
DVB6	-0.0605961	0.0428202
DVB7	0.0251882	-0.0763409
DVB8	0.0400371	-0.0781399
DVB9	0.0673501	-0.0357928
DVB10	0.380218	-0.0551802
DVB11	0.370362	-0.0510073
DVB12	0.365984	-0.0449452
DVB13	0.326343	-0.0846155
DVB14	0.340923	-0.07328
DVB15	0.322289	-0.0992002
SWB1	-0.471301	-0.358494
SWB2	-0.481152	-0.357086
SWB3	-0.479686	-0.360378
Archaea
DVAr1	-0.00384059	0.123437
DVAr2	-0.00966567	0.0200971
DVAr3	-0.15439	0.0489589
DVAr4	0.0591773	0.0870049
DVAr5	0.0496858	0.0712003
DVAr6	0.0712909	0.0354017
DVAr7	-0.0125575	0.0625463
DVAr8	0.0219349	0.0880266
DVAr9	-0.0244168	0.00912697
DVAr10	0.0079199	0.0178822
DVAr11	0.0274911	-0.112725
DVAr12	-0.0030398	-0.0255439
DVAr13	0.0165026	-0.013013
DVAr14	0.170638	-0.148866
DVAr15	0.154014	-0.142808
SWAr1	0.0312456	0.0881218
SWAr2	-0.0920552	-0.0959113
SWAr3	-0.309935	-0.112936

## Sheet: Table S3-2
Table S3-2 Beta diversity of Adonis based on Bray-Curtis dissimilarity distances between groups of coral D.veroni.
Groups	Adonis
	Df	SumsOfSqs	MeanSqs	F.Model	R2	Pr(>F)
Symbiodinaceae
Adult-Egg	1(4)	0.41962(0.32971)	0.41962(0.08243)	5.0908	0.55999(0.44001)	0.001389
Adult-Larva	1(4)	0.38954(0.18228)	0.38954(0.04557)	8.5479	0.68122(0.31878)	0.1
Adult-Juvenile 1	1(4)	0.51155(0.12287)	0.51155(0.03072)	16.653	0.80632(0.19368)	0.1
Adult-Juvenile 2	1(4)	0.72150(0.11275)	0.72150(0.02819)	25.596	0.86485(0.13515)	0.1
Adult-Seawater	1(4)	0.27230(0.19238)	0.272305(0.048096)	5.6617	0.58599(0.41401)	0.1
Egg-Larva	1(4)	0.22732(0.40305)	0.22732(0.10076)	2.256	0.36061(0.63939)	0.3014
Egg-Juvenile 1	1(4)	0.50942(0.34364)	0.50942(0.08591)	5.9296	0.59717(0.40283)	0.1
Egg-Juvenile 2	1(4)	0.41997(0.33352)	0.41997(0.08338)	5.0369	0.55737(0.44263)	0.1
Egg-Seawater	1(4)	0.49297(0.41315)	0.49297(0.10329)	4.7728	0.54404(0.45596)	0.001389
Larva-Juvenile 1	1(4)	0.28889(0.19621)	0.288887(0.049054)	5.8892	0.59552(0.40448)	0.001389
Larva-Juvenile 2	1(4)	0.22720(0.18609)	0.227197(0.046523)	4.8835	0.54973(0.45027)	0.1
Larva-Seawater	1(4)	0.46928(0.26573)	0.46928(0.06643)	7.0641	0.63847(0.36153)	0.001389
Juvenile 1-Juvenile 2	1(4)	0.47042(0.12668)	0.47042(0.03167)	14.854	0.78784(0.21216)	0.001389
Juvenile 1-Seawater	1(4)	0.48525(0.20631)	0.48525(0.05158)	9.4079	0.70167(0.29833)	0.001389
Juvenile 2-Seawater	1(4)	0.81621(0.19619)	0.81621(0.04905)	16.641	0.80621(0.19379)	0.1
Bacteria
Adult-Egg	1(4)	0.88131(0.98496)	0.88131(0.24624)	3.5791	0.47223(0.52777)	0.001389
Adult-Larva	1(4)	1.05887(0.62298)	1.05887(0.15574)	6.7988	0.62959(0.37041)	0.001389
Adult-Juvenile 1	1(4)	1.11983(0.45157)	1.11983(0.11289)	9.9195	0.71263(0.28737)	0.1
Adult-Juvenile 2	1(4)	1.09069(0.45743)	1.09069(0.11436)	9.5376	0.70453(0.29547)	0.001389
Adult-Seawater	1(4)	1.24276(0.41259)	1.24276(0.10315)	12.048	0.75075(0.24925)	0.1
Egg-Larva	1(4)	0.74644(0.81839)	0.74644(0.20460)	3.6483	0.47701(0.52299)	0.1
Egg-Juvenile 1	1(4)	0.85530(0.64698)	0.85530(0.16175)	5.2879	0.56933(0.43067)	0.1
Egg-Juvenile 2	1(4)	0.78501(0.65284)	0.78501(0.16321)	4.8098	0.54596(0.45404)	0.001389
Egg-Seawater	1(4)	1.0072(0.6080)	1.0072(0.1520)	6.6265	0.62358(0.37642)	0.1
Larva-Juvenile 1	1(4)	0.87369(0.28500)	0.87369(0.07125)	12.262	0.75403(0.24597)	0.001389
Larva-Juvenile 2	1(4)	0.78882(0.29086)	0.78882(0.07271)	10.848	0.73061(0.26939)	0.001389
Larva-Seawater	1(4)	1.11113(0.24603)	1.11113(0.06151)	18.065	0.81872(0.18128)	0.1
Juvenile 1-Juvenile 2	1(4)	0.41596(0.11945)	0.41596(0.02986)	13.929	0.7769(0.2231)	0.001389
Juvenile 1-Seawater	1(4)	1.31434(0.07462)	1.31434(0.01865)	70.457	0.94628(0.05372)	0.1
Juvenile 2-Seawater	1(4)	1.21425(0.08047)	1.21425(0.02012)	60.355	0.93784(0.06216)	0.001389
Archaea
Adult-Egg	1(4)	0.061661(0.078658)	0.061661(0.019665)	3.1356	0.43943(0.56057)	0.1
Adult-Larva	1(4)	0.041322(0.086737)	0.041322(0.021684)	1.9056	0.32268(0.67732)	0.1
Adult-Juvenile 1	1(4)	0.063765(0.089501)	0.063765(0.022375)	2.8498	0.41604(0.58396)	0.1
Adult-Juvenile 2	1(4)	0.10134(0.11243)	0.101343(0.028108)	3.6055	0.47407(0.52593)	0.1
Adult-Seawater	1(4)	0.071817(0.178165)	0.071817(0.044541)	1.6124	0.28729(0.71271)	0.2
Egg-Larva	1(4)	0.028138(0.049257)	0.028139(0.012314)	2.2851	0.36357(0.63643)	0.1
Egg-Juvenile 1	1(4)	0.038253(0.053143)	0.038253(0.013286)	2.8793	0.41854(0.58146)	0.1
Egg-Juvenile 2	1(4)	0.056437(0.075729)	0.056437(0.018932)	2.981	0.42702(0.57298)	0.1
Egg-Seawater	1(4)	0.075805(0.141862)	0.075805(0.035466)	2.1374	0.34826(0.65174)	0.1
Larva-Juvenile 1	1(4)	0.061657(0.111445)	0.061657(0.027861)	2.213	0.35619(0.64381)	0.1
Larva-Juvenile 2	1(4)	0.19651(0.16151)	0.196511(0.040377)	4.8669	0.54888(0.45112)	0.1
Larva-Seawater	1(4)	0.22697(0.22837)	0.226972(0.057092)	3.9756	0.49847(0.50153)	0.1
Juvenile 1-Juvenile 2	1(4)	0.10794(0.13959)	0.107942(0.034898)	3.0931	0.43607(0.56393)	0.1
Juvenile 1-Seawater	1(4)	0.25884(0.20729)	0.258843(0.051822)	4.9948	0.5553(0.4447)	0.1
Juvenile 2-Seawater	1(4)	0.34869(0.25698)	0.34869(0.06425)	5.4275	0.57571(0.42429)	0.1
Note: Df: degree of freedom; SumsOfSqs: total variance, also known as the sum of squares of the deviations; MeanSqs: mean square (difference), i.e. SumsOfSqs/Df; F.Model: F-test value; R2: the degree of explanation of different groups for the sample differences, i.e. the ratio of group variance to total variance, the larger the R2, the higher the explanatory degree of the different groups; Pr: P …

## Sheet: Table S4-1
Table S4-1 OTUs information of Symbiodinaceae in all samples of coral D.veroni (DVZ1-DVZ15) and seawater (SWZ1-SWZ3).
#OTU_number	DVZ1	DVZ2	DVZ3	DVZ4	DVZ5	DVZ6	DVZ7	DVZ8	DVZ9	DVZ10	DVZ11	DVZ12	DVZ13	DVZ14	DVZ15	SWZ1	SWZ2	SWZ3	Taxonomy
OTU_1	11354	11068	16781	5660	8043	9610	8105	11608	10710	27173	35910	22656	6287	10989	4122	11583	11417	21191	k__Eukaryota;p__Alveolata ;c__Dinophyceae ;o__Suessiales;f__Symbiodiniaceae;g__Durusdinium;s__LJ_D17
OTU_2	2288	2380	2341	4058	4608	5151	2476	4515	5413	779	2219	3015	16696	19907	23808	607	222	125	k__Eukaryota;p__Alveolata ;c__Dinophyceae ;o__Suessiales;f__Symbiodiniaceae;g__Symbiodinium;s__GS_A6
OTU_3	53	17	273	102	12376	707	4870	18823	19184	14119	1419	8789	20994	4627	14473	0	0	0
OTU_4	24778	27597	10863	417	749	2427	1822	4096	1749	39	199	153	198	803	164	5188	3870	2398	k__Eukaryota;p__Alveolata ;c__Dinophyceae ;o__Suessiales;f__Symbiodiniaceae;g__Cladocopium;s__GS_C3u
OTU_5	0	7	7	37250	1	33397	6	2	0	25	18	23	20	27	18	0	0	0
OTU_6	2200	2368	3639	1176	1638	1755	1800	1880	2271	5722	7447	4854	876	2455	814	2217	1845	3818	k__Eukaryota;p__Alveolata ;c__Dinophyceae ;o__Suessiales;f__Symbiodiniaceae;g__Durusdinium;s__LJ_D17
OTU_7	35	48	287	56	14003	701	16577	7874	7789	5239	938	7804	7699	4092	5495	0	0	0
OTU_8	20	42	200	78	13672	886	21287	1310	4385	2042	838	5551	1575	1939	1418	0	0	0	-
OTU_9	282	360	225	114	189	136	102	102	235	11	36	46	160	128	132	13719	12288	1327	-
OTU_10	375	342	277	292	318	380	216	310	1520	37	294	367	349	425	746	174	68	41	k__Eukaryota;p__Alveolata ;c__Dinophyceae ;o__Suessiales;f__Symbiodiniaceae;g__Breviolum;s__GS_B1i
OTU_11	464	544	344	164	236	217	113	156	246	19	75	69	109	98	76	5549	6409	975	-
OTU_12	320	364	240	146	223	326	136	183	224	20	59	91	59	46	48	113	32	27	-
OTU_13	142	189	96	54	82	61	49	51	74	6	22	19	27	27	19	1615	2269	244	-
OTU_14	116	116	83	49	70	78	45	54	75	3	18	28	22	20	22	47	94	1117	k__Eukaryota;p__Alveolata ;c__Dinophyceae ;o__Suessiales;f__Symbiodiniaceae;g__Breviolum;s__GS_B19
OTU_15	271	276	182	155	287	211	141	291	219	21	52	108	71	50	63	128	55	15	-
OTU_16	26	30	11	10	10	21	1789	146	80	1	6	8	5	3	5	7	8	21	-
OTU_17	98	106	156	317	80	71	50	55	74	4	16	32	18	35	25	118	127	28	k__Eukaryota;p__Alveolata ;c__Dinophyceae ;o__Suessiales;f__Symbiodiniaceae;g__Cladocopium;s__LJ_C161
OTU_18	80	89	52	31	56	46	27	36	46	4	12	15	11	12	11	140	289	1587	k__Eukaryota;p__Alveolata ;c__Dinophyceae ;o__Suessiales;f__Symbiodiniaceae;g__Symbiodinium;s__GS_A4a
OTU_19	18	14	11	50	63	48	25	44	53	5	9	37	17	46	20	4	2	2	k__Eukaryota;p__Alveolata ;c__Dinophyceae ;o__Suessiales;f__Symbiodiniaceae;g__Symbiodinium;s__GS_A1
OTU_20	1	0	0	8	0	3	5	3	1	0	274	1080	0	0	0	1	3	0	-
OTU_21	35	64	36	17	13	24	11	20	21	2	8	13	5	7	4	569	442	642	k__Eukaryota;p__Alveolata ;c__Dinophyceae ;o__Suessiales;f__Symbiodiniaceae;g__Symbiodinium;s__GS_A9
OTU_22	131	128	77	30	70	43	20	41	53	2	14	13	23	23	18	479	1080	123	-
OTU_23	29	33	16	12	14	19	11	11	13	2	6	8	4	10	4	143	421	777	k__Eukaryota;p__Alveolata ;c__Dinophyceae ;o__Suessiales;f__Symbiodiniaceae;g__Symbiodinium;s__GS_A4
OTU_24	61	59	46	16	30	28	16	15	21	3	4	10	5	5	13	31	11	7	k__Eukaryota;p__Alveolata ;c__Dinophyceae ;o__Suessiales;f__Symbiodiniaceae;g__Symbiodinium;s__GS_A1
OTU_25	0	2	2	0	8	1	92	995	5	10	5	19	30	12	13	0	0	0	-
OTU_26	0	0	0	0	0	0	0	0	0	0	0	0	0	0	0	0	0	0	-
OTU_27	75	93	59	43	79	59	35	51	65	7	18	27	15	19	18	140	94	21	-
OTU_28	45	38	29	12	32	13	9	13	15	0	5	9	11	5	9	17	9	28	k__Eukaryota;p__Alveolata ;c__Dinophyceae ;o__Suessiales;f__Symbiodiniaceae;g__Symbiodinium;s__ST_FREE(A)
OTU_29	58	66	47	20	35	35	17	32	27	2	5	7	8	4	11	40	36	14	k__Eukaryota;p__Alveolata ;c__Dinophyceae ;o__Suessiales;f__Symbiodiniaceae;g__Fugacium;s__GS_F5.1
OTU_30	9	19	8	4	4	5	10	7	6	1	1	0	4	2	4	207	79	191	k__Eukaryota;p__Alveolata ;c__Dinophyceae ;o__Suessiales;f__Symbiodiniaceae;g__Symbiodinium;s__GS_A12
OTU_31	1555	898	496	15	12	339	63	276	39	3	9	11	13	35	13	262	168	283	k__Eukaryota;p__Alveolata ;c__Dinophyceae ;o__Suessiales;f__Symbiodiniaceae;g__Cladocopium;s__GS_C3d=C21
OTU_32	0	0	0	0	0	0	0	430	0	1	0	4	0	0	0	0	0	0	-
OTU_33	51	44	41	25	32	31	21	34	40	3	10	12	11	11	9	187	274	44	-
OTU_34	34	26	23	19	27	12	15	14	20	1	5	4	12	8	8	272	242	42	-
OTU_35	33	42	28	9	10	16	12	11	12	0	2	3	4	3	7	266	677	66	-
OTU_36	47	38	32	15	22	25	17	18	29	4	6	12	7	4	9	9	11	17	-
OTU_37	11	8	9	5	8	9	15	6	11	1	2	5	2	1	2	47	142	406	k__Eukaryota;p__Alveolata ;c__Dinophyceae ;o__Suessiales;f__Symbiodiniaceae;g__Symbiodinium;s__GS_A12
OTU_38	88	88	51	30	37	54	81	40	35	3	12	23	14	9	15	30	16	35	k__Eukaryota;p__Alveolata ;c__Dinophyceae ;o__Suessiales;f__Symbiodiniaceae;g__Symbiodinium;s__GS_A12
OTU_39	38	30	14	6	4	2	1	7	9	0	1	7	4	2	2	212	434	18	k__Eukaryota;p__Alveolata ;c__Dinophyceae ;o__Suessiales;f__Symbiodiniaceae;g__Symbiodinium;s__GS_A4.2
OTU_40	19	14	12	11	12	8	8	8	10	0	5	4	5	3	4	175	138	358	k__Eukaryota;p__Alveolata ;c__Dinophyceae ;o__Suessiales;f__Symbiodiniaceae;g__Symbiodinium;s__GS_A12
OTU_41	60	65	42	13	43	29	24	28	69	2	8	12	14	8	12	37	29	15	-
OTU_42	4	1	4	1	0	0	1	1	2	0	0	0	2	3	1	401	284	28	-
OTU_43	44	54	33	36	53	44	28	26	35	2	8	17	15	4	13	22	5	0	-
OTU_44	16	18	6	11	9	8	2	6	9	2	1	0	5	0	5	88	118	66	-
OTU_45	5	11	4	4	8	7	2	4	4	0	3	0	2	1	1	23	51	362	-
OTU_46	6	6	2	3	4	1	5	0	4	0	4	0	0	0	1	23	55	434	-
OTU_47	75	78	45	39	50	58	25	42	54	5	11	29	14	15	15	151	109	37	-
OTU_48	21	15	11	10	17	8	6	5	11	0	2	3	4	6	2	176	300	34	-
OTU_49	6	12	13	5	7	10	6	7	11	0	4	5	9	2	4	9	4	11	k__Eukaryota;p__Alveolata ;c__Dinophyceae ;o__Suessiales;f__Symbiodiniaceae;g__Symbiodinium;s__ST_FREE(A)
OTU_50	42	42	27	13	24	23	17	17	26	0	5	9	10	6	3	17	4	0	k__Eukaryota;p__Alveolata ;c__Dinophyceae ;o__Suessiales;f__Symbiodiniaceae;g__Symbiodinium;s__GS_A4
OTU_51	7	5	8	1	5	2	9	2	4	0	0	0	1	1	0	84	42	82	k__Eukaryota;p__Alveolata ;c__Dinophyceae ;o__Suessiales;f__Symbiodiniaceae;g__Symbiodinium;s__GS_A12
OTU_52	6	5	3	1	4	6	3	4	3	0	0	0	0	0	0	33	83	256	k__Eukaryota;p__Alveolata ;c__Dinophyceae ;o__Suessiales;f__Symbiodiniaceae;g__Symbiodinium;s__GS_A4
OTU_53	7	10	12	2	3	6	4	4	5	0	2	3	2	1	2	128	238	305	k__Eukaryota;p__Alveolata ;c__Dinophyceae ;o__Suessiales;f__Symbiodiniaceae;g__Symbiodinium;s__GS_A4
OTU_54	4	9	6	5	3	2	1	3	3	0	2	0	2	0	0	71	84	277	k__Eukaryota;p__Alveolata ;c__Dinophyceae ;o__Suessiales;f__Symbiodiniaceae;g__Symbiodinium;s__GS_A9
OTU_55	1	3	0	1	1	3	0	5	1	0	0	0	2	129	2	0	0	0	-
OTU_56	7	8	7	3	10	3	1	3	1	1	0	0	0	4	0	60	88	145	k__Eukaryota;p__Alveolata ;c__Dinophyceae ;o__Suessiales;f__Symbiodiniaceae;g__Symbiodinium;s__GS_A4
OTU_57	33	44	23	13	20	19	15	12	17	1	9	19	8	4	8	11	5	0	k__Eukaryota;p__Alveolata ;c__Dinophyceae ;o__Suessiales;f__Symbiodiniaceae;g__Freudenthalidium;s__GS_F3.2
OTU_58	24	29	14	10	14	8	7	11	15	0	3	5	4	4	6	18	14	3	k__Eukaryota;p__Alveolata ;c__Dinophyceae ;o__Suessiales;f__Symbiodiniaceae;g__Symbiodinium;s__GS_A15b
OTU_59	18	9	16	7	7	10	6	7	12	2	2	2	1	0	1	9	4	1	k__Eukaryota;p__Alveolata ;c__Dinophyceae ;o__Suessiales;f__Symbiodiniaceae;g__Freudenthalidium;s__GS_F3.1
OTU_60	27	27	22	6	10	10	4	11	18	0	4	5	4	4	3	8	73	127	-
OTU_61	5	4	2	1	3	3	4	3	2	0	2	2	3	4	1	97	75	120	k__Eukaryota;p__Alveolata ;c__Dinophyceae ;o__Suessiales;f__Symbiodiniaceae;g__Symbiodinium;s__GS_A9
OTU_62	11	6	2	0	5	8	4	2	4	0	0	2	4	0	0	51	56	71	k__Eukaryota;p__Alveolata ;c__Dinophyceae ;o__Suessiales;f__Symbiodiniaceae;g__Symbiodinium;s__GS_A12
OTU_63	6	8	3	5	5	6	6	2	3	0	2	2	3	1	0	33	54	359	k__Eukaryota;p__Alveolata ;c__Dinophyceae ;o__Suessiales;f__Symbiodiniaceae;g__Symbiodinium;s__GS_A12
OTU_64	86	54	33	2	0	1	0	2	3	0	0	0	0	7	1	12	0	0	k__Eukaryota;p__Alveolata ;c__Dinophyceae ;o__Suessiales;f__Symbiodiniaceae;g__Cladocopium;s__GS_C3w
OTU_65	2	0	1	0	0	0	1	0	0	0	0	0	0	0	0	411	37	0	-
OTU_66	5	5	2	2	2	4	1	8	1	0	0	0	1	0	0	37	21	63	k__Eukaryota;p__Alveolata ;c__Dinophyceae ;o__Suessiales;f__Symbiodiniaceae;g__Symbiodinium;s__GS_A12
OTU_67	13	22	16	11	16	6	4	8	14	0	3	0	3	3	3	69	54	29	-
OTU_68	23	22	24	10	12	20	7	9	16	0	4	5	7	6	4	33	29	44	k__Eukaryota;p__Alveolata ;c__Dinophyceae ;o__Suessiales;f__Symbiodiniaceae;g__Symbiodinium;s__GS_A12
OTU_69	0	0	1	0	1	0	2	31	109	7	1	39	5	0	36	0	0	0	-
OTU_70	38	55	29	12	26	22	17	23	34	2	6	8	9	6	4	31	145	189	-
OTU_71	9	5	8	4	3	4	7	4	8	1	0	1	2	2	1	82	136	222	k__Eukaryota;p__Alveolata ;c__Dinophyceae ;o__Suessiales;f__Symbiodiniaceae;g__Symbiodinium;s__GS_A4.3
OTU_72	5	6	5	0	5	2	1	1	4	0	0	0	0	0	2	26	16	57	k__Eukaryota;p__Alveolata ;c__Dinophyceae ;o__Suessiales;f__Symbiodiniaceae;g__Symbiodinium;s__GS_A12
OTU_73	0	0	0	0	0	0	162	23	11	0	0	0	0	0	0	0	0	0	k__Eukaryota;p__Alveolata ;c__Dinophyceae ;o__Suessiales;f__Symbiodiniaceae;g__Symbiodinium;s__GS_A4.3
OTU_74	2	1	0	1	1	3	0	0	2	0	0	0	0	0	2	30	33	178	k__Eukaryota;p__Alveolata ;c__Dinophyceae ;o__Suessiales;f__Symbiodiniaceae;g__Symbiodinium;s__GS_A12
OTU_75	9	10	7	1	3	3	9	5	4	2	2	0	3	1	0	80	111	47	-
OTU_76	18	17	10	10	8	11	6	11	9	1	4	7	3	2	3	15	6	1	k__Eukaryota;p__Alveolata ;c__Dinophyceae ;o__Suessiales;f__Symbiodiniaceae;g__Symbiodinium;s__GS_A12
OTU_77	5	7	7	2	1	6	2	2	5	1	0	4	0	0	1	68	79	102	k__Eukaryota;p__Alveolata ;c__Dinophyceae ;o__Suessiales;f__Symbiodiniaceae;g__Symbiodinium;s__GS_A9
OTU_78	0	2	1	0	0	95	2	2	3	1	0	0	0	0	0	0	0	0	-
OTU_79	14	15	16	11	9	9	2	4	7	0	2	0	5	2	3	33	21	91	k__Eukaryota;p__Alveolata ;c__Dinophyceae ;o__Suessiales;f__Symbiodiniaceae;g__Symbiodinium;s__GS_A12
OTU_80	28	23	12	4	21	19	7	10	14	1	2	4	5	5	5	88	89	2	-
OTU_81	10	9	13	4	14	4	10	2	5	0	2	0	3	3	2	1	20	167	-
OTU_82	5	2	2	0	1	0	1	0	3	0	0	0	3	0	0	47	50	96	k__Eukaryota;p__Alveolata ;c__Dinophyceae ;o__Suessiales;f__Symbiodiniaceae;g__Symbiodinium;s__GS_A12
OTU_83	11	14	19	9	16	13	2	7	11	0	2	3	3	3	6	2	1	0	k__Eukaryota;p__Alveolata ;c__Dinophyceae ;o__Suessiales;f__Symbiodiniaceae;g__Durusdinium;s__LJ_D17
OTU_84	8	8	7	2	6	5	3	1	6	0	2	3	3	0	4	50	249	177	k__Eukaryota;p__Alveolata ;c__Dinophyceae ;o__Suessiales;f__Symbiodiniaceae;g__Symbiodinium;s__GS_A12
OTU_85	15	17	7	5	18	4	4	7	8	0	2	3	2	2	1	17	37	210	k__Eukaryota;p__Alveolata ;c__Dinophyceae ;o__Suessiales;f__Symbiodiniaceae;g__Symbiodinium;s__GS_A12
OTU_86	7	11	13	3	6	5	2	4	3	0	2	1	3	4	3	86	97	42	k__Eukaryota;p__Alveolata ;c__Dinophyceae ;o__Suessiales;f__Symbiodiniaceae;g__Cladocopium;s__GS_C31
OTU_87	3	6	5	2	7	3	0	5	3	1	2	1	0	1	0	97	61	125	k__Eukaryota;p__Alveolata ;c__Dinophyceae ;o__Suessiales;f__Symbiodiniaceae;g__Symbiodinium;s__GS_A9
OTU_88	15	13	8	6	9	7	4	2	6	0	0	2	0	1	0	13	23	7	-
OTU_89	8	8	3	1	11	2	3	6	5	0	2	0	0	0	2	36	83	11	-
OTU_90	14	19	16	5	5	9	2	8	11	0	2	5	0	1	3	74	100	110	k__Eukaryota;p__Alveolata ;c__Dinophyceae ;o__Suessiales;f__Symbiodiniaceae;g__Gerakladium;s__GS_G3
OTU_91	1	2	0	0	1	0	1	2	1	0	0	0	0	0	0	13	16	116	k__Eukaryota;p__Alveolata ;c__Dinophyceae ;o__Suessiales;f__Symbiodiniaceae;g__Symbiodinium;s__GS_A12
OTU_92	25	30	19	12	27	15	4	11	12	0	5	5	5	7	4	7	3	3	k__Eukaryota;p__Alveolata ;c__Dinophyceae ;o__Suessiales;f__Symbiodiniaceae;g__Symbiodinium;s__GS_A4
OTU_93	0	1	0	0	2	0	61	25	12	1	0	0	0	0	0	2	8	21	k__Eukaryota;p__Alveolata ;c__Dinophyceae ;o__Suessiales;f__Symbiodiniaceae;g__Symbiodinium;s__GS_A9
OTU_94	41	0	0	0	0	0	0	0	0	0	0	0	0	0	0	0	0	0	-
OTU_95	8	11	6	2	5	2	0	2	3	0	4	1	1	1	0	82	73	142	k__Eukaryota;p__Alveolata ;c__Dinophyceae ;o__Suessiales;f__Symbiodiniaceae;g__Symbiodinium;s__GS_A9
OTU_96	18	16	10	3	5	7	1	2	4	0	1	0	3	3	1	109	112	41	-
OTU_97	2	4	0	0	2	2	0	3	1	0	0	0	0	0	1	72	51	86	k__Eukaryota;p__Alveolata ;c__Dinophyceae ;o__Suessiales;f__Symbiodiniaceae;g__Symbiodinium;s__GS_A12
OTU_98	5	11	4	0	2	2	1	2	1	0	0	2	2	1	2	42	114	28	k__Eukaryota;p__Alveolata ;c__Dinophyceae ;o__Suessiales;f__Symbiodiniaceae;g__Symbiodinium;s__GS_A4.2
OTU_99	2	3	4	0	1	1	4	2	1	0	2	2	0	0	1	41	50	146	-
OTU_100	40	50	56	120	133	28	14	27	27	1	7	9	8	17	11	45	40	14	k__Eukaryota;p__Alveolata ;c__Dinophyceae ;o__Suessiales;f__Symbiodiniaceae;g__Cladocopium;s__GS_C1
OTU_101	7	10	6	2	2	4	1	3	1	0	0	1	0	0	0	6	16	74	-
OTU_102	11	11	8	1	7	2	4	5	1	1	2	3	0	1	0	1	0	0	k__Eukaryota;p__Alveolata ;c__Dinophyceae ;o__Suessiales;f__Symbiodiniaceae;g__Symbiodinium;s__GS_A4
OTU_103	24	15	10	6	10	11	2	13	9	3	2	2	5	1	4	76	36	9	-
OTU_104	9	5	6	1	3	6	10	2	6	0	0	1	1	2	0	57	50	49	k__Eukaryota;p__Alveolata ;c__Dinophyceae ;o__Suessiales;f__Symbiodiniaceae;g__Symbiodinium;s__GS_A9
OTU_105	2	2	0	7	4	10	9	2	7	2	1	2	2	3	0	0	0	0	-
OTU_106	19	20	20	1	15	9	5	3	10	1	5	2	4	2	3	15	5	6	k__Eukaryota;p__Alveolata ;c__Dinophyceae ;o__Suessiales;f__Symbiodiniaceae;g__Symbiodinium;s__GS_A12
OTU_107	20	14	11	7	12	9	6	4	19	0	3	2	5	3	2	9	5	4	-
OTU_108	4	3	3	1	3	1	2	2	1	0	0	0	0	1	0	20	78	2	-
OTU_109	0	0	0	0	1	2	0	0	1	0	1	0	0	0	0	0	6	102	-
OTU_110	10	15	6	3	8	3	1	6	5	1	0	3	0	1	2	4	1	8	k__Eukaryota;p__Alveolata ;c__Dinophyceae ;o__Suessiales;f__Symbiodiniaceae;g__Symbiodinium;s__GS_A4
OTU_111	2	3	4	0	1	0	0	0	0	0	0	0	0	0	0	42	8	23	k__Eukaryota;p__Alveolata ;c__Dinophyceae ;o__Suessiales;f__Symbiodiniaceae;g__Symbiodinium;s__GS_A12
OTU_112	100	44	18	0	0	0	0	1	2	0	0	0	0	2	0	5	8	0	k__Eukaryota;p__Alveolata ;c__Dinophyceae ;o__Suessiales;f__Symbiodiniaceae;g__Cladocopium;s__GS_C3u
OTU_113	0	4	1	1	0	0	0	1	0	0	0	3	0	0	0	17	35	64	k__Eukaryota;p__Alveolata ;c__Dinophyceae ;o__Suessiales;f__Symbiodiniaceae;g__Symbiodinium;s__GS_A12
OTU_114	8	7	3	3	1	5	2	1	4	0	1	1	0	1	1	70	62	115	k__Eukaryota;p__Alveolata ;c__Dinophyceae ;o__Suessiales;f__Symbiodiniaceae;g__Symbiodinium;s__GS_A12
OTU_115	4	3	4	2	2	3	4	3	3	0	2	0	2	0	1	74	59	57	k__Eukaryota;p__Alveolata ;c__Dinophyceae ;o__Suessiales;f__Symbiodiniaceae;g__Symbiodinium;s__GS_A9
OTU_116	1	3	2	0	3	0	3	2	1	0	4	0	0	1	1	13	20	59	k__Eukaryota;p__Alveolata ;c__Dinophyceae ;o__Suessiales;f__Symbiodiniaceae;g__Symbiodinium;s__GS_A9
OTU_117	0	0	1	0	0	1	0	0	2	0	0	0	0	1	0	8	10	60	k__Eukaryota;p__Alveolata ;c__Dinophyceae ;o__Suessiales;f__Symbiodiniaceae;g__Symbiodinium;s__GS_A12
OTU_118	17	19	9	2	9	10	2	3	7	2	3	2	2	2	4	3	2	6	k__Eukaryota;p__Alveolata ;c__Dinophyceae ;o__Suessiales;f__Symbiodiniaceae;g__Symbiodinium;s__GS_A12
OTU_119	0	2	0	0	1	2	0	0	0	0	0	0	0	0	1	14	11	71	-
OTU_120	1	0	1	3	1	0	0	0	1	0	0	0	0	0	1	4	83	43	k__Eukaryota;p__Alveolata ;c__Dinophyceae ;o__Suessiales;f__Symbiodiniaceae;g__Symbiodinium;s__GS_A4a
OTU_121	11	10	5	3	3	8	3	7	16	1	1	4	1	3	1	3	5	3	-
OTU_122	2	3	0	0	0	1	0	0	0	0	0	0	0	0	0	22	19	71	-
OTU_123	1	0	0	1	3	0	0	0	0	0	0	0	0	0	1	4	14	100	k__Eukaryota;p__Alveolata ;c__Dinophyceae ;o__Suessiales;f__Symbiodiniaceae;g__Symbiodinium;s__GS_A4
OTU_124	0	1	0	0	0	0	0	0	0	0	0	0	0	0	0	17	54	43	k__Eukaryota;p__Alveolata ;c__Dinophyceae ;o__Suessiales;f__Symbiodiniaceae;g__Symbiodinium;s__GS_A12
OTU_125	11	17	17	13	16	23	4	14	20	3	6	2	38	44	72	9	2	0	k__Eukaryota;p__Alveolata ;c__Dinophyceae ;o__Suessiales;f__Symbiodiniaceae;g__Symbiodinium;s__GS_A5
OTU_126	6	1	2	0	0	1	0	0	1	0	0	0	2	0	1	40	29	9	k__Eukaryota;p__Alveolata ;c__Dinophyceae ;o__Suessiales;f__Symbiodiniaceae;g__Symbiodinium;s__GS_A4.3
OTU_127	11	5	7	2	2	3	1	4	2	0	0	0	0	0	2	33	23	69	k__Eukaryota;p__Alveolata ;c__Dinophyceae ;o__Suessiales;f__Symbiodiniaceae;g__Symbiodinium;s__GS_A9
OTU_128	10	5	6	4	2	6	3	5	5	0	2	0	2	2	2	17	39	2	-
OTU_129	12	8	9	3	2	6	6	5	10	0	2	2	1	0	0	13	50	38	-
OTU_130	9	3	2	4	4	4	0	4	5	0	1	0	1	0	0	36	22	6	-
OTU_131	3	1	5	7	7	1	0	1	2	0	2	3	0	3	2	5	1	0	-
OTU_132	2	0	1	0	0	2	0	2	1	0	0	0	0	0	1	61	0	0	k__Eukaryota;p__Alveolata ;c__Dinophyceae ;o__Suessiales;f__Symbiodiniaceae;g__Symbiodinium;s__GS_A12
OTU_133	0	0	0	0	250	0	0	1	0	0	0	0	0	0	0	0	0	0	-
OTU_134	2	0	0	0	0	0	0	1	1	0	0	3	1	1	0	3	20	0	-
OTU_135	7	11	2	2	7	2	1	2	2	1	0	1	0	0	1	20	46	96	k__Eukaryota;p__Alveolata ;c__Dinophyceae ;o__Suessiales;f__Symbiodiniaceae;g__Symbiodinium;s__GS_A12
OTU_136	11	7	8	4	9	9	1	7	2	0	3	0	4	1	2	1	0	0	k__Eukaryota;p__Alveolata ;c__Dinophyceae ;o__Suessiales;f__Symbiodiniaceae;g__Symbiodinium;s__GS_A12
OTU_137	130	137	79	40	58	54	32	40	48	8	18	19	21	18	15	251	457	74	-
OTU_138	5	6	5	0	2	5	5	1	4	0	0	1	0	2	0	7	1	0	-
OTU_139	4	4	2	2	5	1	2	6	1	0	3	0	1	1	1	41	69	12	-
OTU_140	15	20	10	10	9	4	5	4	4	0	6	2	1	3	4	28	53	9	-
OTU_141	20	15	9	7	10	9	2	8	15	0	3	4	2	3	6	9	2	4	k__Eukaryota;p__Alveolata ;c__Dinophyceae ;o__Suessiales;f__Symbiodiniaceae;g__Symbiodinium;s__GS_A4
OTU_142	3	6	4	0	0	2	0	0	0	0	0	0	0	0	2	7	18	48	k__Eukaryota;p__Alveolata ;c__Dinophyceae ;o__Suessiales;f__Symbiodiniaceae;g__Symbiodinium;s__GS_A12
OTU_143	2	7	0	0	0	0	0	1	0	3	0	3	0	0	0	16	17	82	k__Eukaryota;p__Alveolata ;c__Dinophyceae ;o__Suessiales;f__Symbiodiniaceae;g__Symbiodinium;s__GS_A9
OTU_144	57	73	88	36	48	38	30	56	57	63	64	44	11	20	14	84	72	178	k__Eukaryota;p__Alveolata ;c__Dinophyceae ;o__Suessiales;f__Symbiodiniaceae;g__Durusdinium;s__GS_D1
OTU_145	0	2	3	1	2	1	0	0	0	0	0	1	0	0	0	17	10	36	k__Eukaryota;p__Alveolata ;c__Dinophyceae ;o__Suessiales;f__Symbiodiniaceae;g__Symbiodinium;s__GS_A12
OTU_146	0	1	1	0	0	2	2	0	1	0	0	0	0	0	0	9	23	30	k__Eukaryota;p__Alveolata ;c__Dinophyceae ;o__Suessiales;f__Symbiodiniaceae;g__Symbiodinium;s__GS_A4
OTU_147	5	4	2	0	4	2	1	0	2	1	0	0	1	0	2	5	17	54	-
OTU_148	11	10	6	5	14	8	1	3	4	0	0	0	4	2	3	7	1	1	-
OTU_149	4	2	0	0	0	0	0	4	0	0	0	0	0	1	0	33	25	55	k__Eukaryota;p__Alveolata ;c__Dinophyceae ;o__Suessiales;f__Symbiodiniaceae;g__Symbiodinium;s__GS_A9
OTU_150	15	17	9	8	16	8	3	4	12	3	2	1	2	3	2	21	25	11	-
OTU_151	1	1	1	0	2	2	0	1	0	0	0	0	0	0	0	43	12	28	k__Eukaryota;p__Alveolata ;c__Dinophyceae ;o__Suessiales;f__Symbiodiniaceae;g__Symbiodinium;s__GS_A12
OTU_152	0	3	0	2	0	0	0	1	0	0	0	1	0	3	0	1	17	124	-
OTU_153	3	6	5	4	6	4	3	5	3	0	2	0	0	1	1	3	2	4	-
OTU_154	0	2	1	0	0	2	0	3	0	0	0	0	2	0	0	12	15	54	k__Eukaryota;p__Alveolata ;c__Dinophyceae ;o__Suessiales;f__Symbiodiniaceae;g__Symbiodinium;s__GS_A4a
OTU_155	0	0	0	0	0	0	0	27	0	0	0	0	0	0	0	0	0	0	-
OTU_156	16	19	27	16	9	18	4	11	12	142	173	113	4	17	0	6	3	6	k__Eukaryota;p__Alveolata ;c__Dinophyceae ;o__Suessiales;f__Symbiodiniaceae;g__Durusdinium;s__LJ_D17
OTU_157	6	10	6	0	8	5	4	2	3	0	0	3	1	2	2	2	0	9	-
OTU_158	4	6	6	2	0	2	1	2	0	1	0	0	0	0	0	14	3	0	-
OTU_159	0	0	2	0	1	0	1	0	0	0	0	0	0	0	0	18	18	28	k__Eukaryota;p__Alveolata ;c__Dinophyceae ;o__Suessiales;f__Symbiodiniaceae;g__Symbiodinium;s__GS_A12
OTU_160	3	8	9	0	2	10	2	1	1	0	1	0	3	3	3	2	0	0	k__Eukaryota;p__Alveolata ;c__Dinophyceae ;o__Suessiales;f__Symbiodiniaceae;g__Freudenthalidium;s__GS_F3.1
OTU_161	1	8	2	2	8	4	3	1	1	0	0	1	0	0	0	1	2	0	-
OTU_162	5	1	3	2	1	4	1	2	3	0	1	0	2	0	0	39	27	40	-
OTU_163	0	0	0	0	1	0	6	41	19	4	0	5	24	6	8	0	0	0	-
OTU_164	0	3	0	0	0	0	0	1	1	0	0	0	1	0	0	2	31	40	k__Eukaryota;p__Alveolata ;c__Dinophyceae ;o__Suessiales;f__Symbiodiniaceae;g__Symbiodinium;s__GS_A4
OTU_165	1	0	0	0	0	3	0	0	0	0	0	0	0	0	0	16	19	45	k__Eukaryota;p__Alveolata ;c__Dinophyceae ;o__Suessiales;f__Symbiodiniaceae;g__Symbiodinium;s__GS_A4.3
OTU_166	1	0	1	0	0	1	0	1	0	0	0	0	0	0	0	20	50	6	k__Eukaryota;p__Alveolata ;c__Dinophyceae ;o__Suessiales;f__Symbiodiniaceae;g__Symbiodinium;s__GS_A9
OTU_167	3	6	2	0	0	1	0	1	2	0	1	0	0	0	0	0	16	2	k__Eukaryota;p__Alveolata ;c__Dinophyceae ;o__Suessiales;f__Symbiodiniaceae;g__Symbiodinium;s__GS_A12
OTU_168	2	0	0	0	3	0	0	1	0	0	0	0	2	0	0	36	21	22	k__Eukaryota;p__Alveolata ;c__Dinophyceae ;o__Suessiales;f__Symbiodiniaceae;g__Symbiodinium;s__GS_A9
OTU_169	3	3	5	0	8	0	0	1	2	0	0	0	1	1	0	2	1	1	k__Eukaryota;p__Alveolata ;c__Dinophyceae ;o__Suessiales;f__Symbiodiniaceae;g__Symbiodinium;s__GS_A12
OTU_170	14	13	8	9	2	10	2	3	11	0	3	3	2	1	3	9	2	1	k__Eukaryota;p__Alveolata ;c__Dinophyceae ;o__Suessiales;f__Symbiodiniaceae;g__Symbiodinium;s__GS_A4
OTU_171	1	0	0	0	0	0	0	0	0	0	0	0	0	0	2	14	13	19	k__Eukaryota;p__Alveolata ;c__Dinophyceae ;o__Suessiales;f__Symbiodiniaceae;g__Symbiodinium;s__GS_A12
OTU_172	3	3	3	1	0	0	1	0	0	0	0	0	0	0	0	20	25	5	-
OTU_173	11	9	7	0	5	3	2	5	5	0	0	2	1	0	0	18	22	79	k__Eukaryota;p__Alveolata ;c__Dinophyceae ;o__Suessiales;f__Symbiodiniaceae;g__Symbiodinium;s__GS_A12
OTU_174	0	0	0	0	0	0	36	1	1	0	0	0	0	0	0	0	0	0	-
OTU_175	4	1	5	3	1	5	0	1	0	0	0	0	0	0	0	5	4	14	k__Eukaryota;p__Alveolata ;c__Dinophyceae ;o__Suessiales;f__Symbiodiniaceae;g__Symbiodinium;s__GS_A12
OTU_176	15	27	6	6	12	13	8	12	8	0	3	4	1	5	2	10	0	1	k__Eukaryota;p__Alveolata ;c__Dinophyceae ;o__Suessiales;f__Symbiodiniaceae;g__Symbiodinium;s__GS_A12
OTU_177	5	3	5	3	2	4	0	3	4	0	0	0	0	5	0	16	22	51	-
OTU_178	1	0	0	0	0	0	0	0	0	0	0	0	0	0	0	15	15	15	-
OTU_179	1	1	1	0	2	3	0	0	2	0	0	1	0	0	0	33	39	49	k__Eukaryota;p__Alveolata ;c__Dinophyceae ;o__Suessiales;f__Symbiodiniaceae;g__Symbiodinium;s__GS_A12
OTU_180	0	1	2	0	0	0	0	0	0	0	0	0	0	0	0	6	2	60	k__Eukaryota;p__Alveolata ;c__Dinophyceae ;o__Suessiales;f__Symbiodiniaceae;g__Symbiodinium;s__GS_A12
OTU_181	7	14	7	1	0	9	2	4	8	1	2	2	2	4	2	0	0	3	k__Eukaryota;p__Alveolata ;c__Dinophyceae ;o__Suessiales;f__Symbiodiniaceae;g__Symbiodinium;s__GS_A4
OTU_182	2	0	0	0	0	0	0	0	1	0	4	0	0	0	0	26	0	0	k__Eukaryota;p__Alveolata ;c__Dinophyceae ;o__Suessiales;f__Symbiodiniaceae;g__Symbiodinium;s__GS_A9
OTU_183	2	4	4	1	2	2	6	3	2	0	0	2	0	0	0	2	0	1	-
OTU_184	5	6	2	0	5	3	3	0	1	0	1	0	0	0	0	2	0	1	-
OTU_185	7	3	5	0	7	5	2	7	7	0	1	2	3	1	2	2	4	0	-
OTU_186	0	0	0	0	0	0	43	0	0	0	0	0	0	0	0	0	0	0	k__Eukaryota;p__Alveolata ;c__Dinophyceae ;o__Suessiales;f__Symbiodiniaceae;g__Symbiodinium;s__GS_A9
OTU_187	6	4	3	3	1	3	1	1	1	0	0	0	0	4	0	3	0	0	k__Eukaryota;p__Alveolata ;c__Dinophyceae ;o__Suessiales;f__Symbiodiniaceae;g__Freudenthalidium;s__GS_F3.1
OTU_188	0	5	0	0	0	2	0	0	0	0	0	0	0	0	0	5	29	28	k__Eukaryota;p__Alveolata ;c__Dinophyceae ;o__Suessiales;f__Symbiodiniaceae;g__Symbiodinium;s__GS_A12
OTU_189	0	0	0	1	2	0	0	0	0	0	1	0	0	0	0	9	13	25	k__Eukaryota;p__Alveolata ;c__Dinophyceae ;o__Suessiales;f__Symbiodiniaceae;g__Symbiodinium;s__GS_A12
OTU_190	3	1	2	3	0	0	0	0	0	0	1	0	0	0	0	8	21	31	k__Eukaryota;p__Alveolata ;c__Dinophyceae ;o__Suessiales;f__Symbiodiniaceae;g__Symbiodinium;s__GS_A9
OTU_191	6	2	4	1	4	1	0	1	3	1	1	2	0	0	0	2	1	1	k__Eukaryota;p__Alveolata ;c__Dinophyceae ;o__Suessiales;f__Symbiodiniaceae;g__Fugacium;s__GS_F5.2e
OTU_192	0	0	1	0	0	0	0	0	0	0	0	2	0	0	0	6	1	47	-
OTU_193	3	5	2	3	4	1	3	1	0	0	0	0	2	0	0	62	72	3	-
OTU_194	1	2	0	0	1	0	0	1	2	0	0	0	0	0	0	5	11	11	-
OTU_195	4	4	6	2	5	3	0	2	1	0	1	1	2	0	2	3	0	0	-
OTU_196	5	4	1	3	4	1	4	3	1	0	0	0	0	1	0	0	4	16	k__Eukaryota;p__Alveolata ;c__Dinophyceae ;o__Suessiales;f__Symbiodiniaceae;g__Symbiodinium;s__GS_A4a
OTU_197	2	2	0	0	0	1	0	0	1	0	1	0	2	0	0	6	12	59	k__Eukaryota;p__Alveolata ;c__Dinophyceae ;o__Suessiales;f__Symbiodiniaceae;g__Symbiodinium;s__GS_A9
OTU_198	0	0	0	0	0	0	0	0	0	0	0	0	0	0	0	0	0	0	-
OTU_199	0	0	5	0	3	3	0	0	0	1	0	0	1	0	0	11	18	36	k__Eukaryota;p__Alveolata ;c__Dinophyceae ;o__Suessiales;f__Symbiodiniaceae;g__Symbiodinium;s__GS_A9
OTU_200	0	0	0	0	2	0	3	12	5	3	3	1	10	2	2	0	0	0	-
OTU_201	1	0	0	0	0	0	0	0	0	0	0	0	0	0	0	13	13	19	-
OTU_202	2	0	0	0	1	1	0	0	1	1	0	0	0	0	0	9	4	10	k__Eukaryota;p__Alveolata ;c__Dinophyceae ;o__Suessiales;f__Symbiodiniaceae;g__Symbiodinium;s__GS_A12
OTU_203	0	0	0	0	0	0	0	2	0	1	0	0	0	0	0	13	10	14	k__Eukaryota;p__Alveolata ;c__Dinophyceae ;o__Suessiales;f__Symbiodiniaceae;g__Symbiodinium;s__GS_A9
OTU_204	1	2	0	0	0	2	4	0	2	0	0	0	0	0	1	28	20	13	-
OTU_205	0	0	0	0	3	0	2	9	7	0	1	3	2	1	3	0	0	0	-
OTU_206	2	3	2	1	2	2	1	0	0	0	2	0	2	0	1	7	31	0	-
OTU_207	1	0	0	0	1	3	0	0	0	0	0	0	0	0	1	10	3	39	k__Eukaryota;p__Alveolata ;c__Dinophyceae ;o__Suessiales;f__Symbiodiniaceae;g__Symbiodinium;s__GS_A4a
OTU_208	0	0	0	0	0	0	0	19	0	0	0	0	0	0	0	0	0	0	-
OTU_209	1	1	5	0	1	0	1	1	1	0	0	0	0	0	0	23	24	4	-
OTU_210	1	0	0	0	0	2	12	0	2	0	1	0	2	16	2	0	0	0	k__Eukaryota;p__Alveolata ;c__Dinophyceae ;o__Suessiales;f__Symbiodiniaceae;g__Symbiodinium;s__GS_A9
OTU_211	0	0	0	0	29	0	0	15	0	0	0	0	0	0	0	0	0	0	-
OTU_212	0	0	0	0	1	1	0	0	1	0	0	0	0	0	0	13	7	31	k__Eukaryota;p__Alveolata ;c__Dinophyceae ;o__Suessiales;f__Symbiodiniaceae;g__Symbiodinium;s__GS_A12
OTU_213	2	3	1	0	0	2	1	0	0	0	3	3	0	0	1	15	30	43	k__Eukaryota;p__Alveolata ;c__Dinophyceae ;o__Suessiales;f__Symbiodiniaceae;g__Symbiodinium;s__GS_A9
OTU_214	2	4	1	0	3	0	0	3	3	0	0	0	0	0	0	20	24	32	k__Eukaryota;p__Alveolata ;c__Dinophyceae ;o__Suessiales;f__Symbiodiniaceae;g__Symbiodinium;s__GS_A9
OTU_215	3	3	1	1	1	3	0	0	2	0	1	0	3	0	0	3	20	51	-
OTU_216	2	3	0	0	0	0	0	0	0	0	0	0	0	0	0	13	10	3	-
OTU_217	0	0	0	0	1	0	0	0	2	0	0	0	0	0	0	5	5	38	-
OTU_218	1	0	0	0	1	1	0	0	0	0	0	0	0	0	2	3	18	2	k__Eukaryota;p__Alveolata ;c__Dinophyceae ;o__Suessiales;f__Symbiodiniaceae;g__Effrenium;s__GS_E1
OTU_219	0	2	0	0	3	1	0	0	0	0	0	0	0	0	0	7	6	28	k__Eukaryota;p__Alveolata ;c__Dinophyceae ;o__Suessiales;f__Symbiodiniaceae;g__Symbiodinium;s__GS_A1
OTU_220	5	2	3	0	5	2	0	0	0	0	0	2	0	1	0	9	6	5	k__Eukaryota;p__Alveolata ;c__Dinophyceae ;o__Suessiales;f__Symbiodiniaceae;g__Symbiodinium;s__GS_A12
OTU_221	0	1	0	0	0	0	0	0	0	0	0	0	0	0	1	5	9	19	k__Eukaryota;p__Alveolata ;c__Dinophyceae ;o__Suessiales;f__Symbiodiniaceae;g__Symbiodinium;s__GS_A3
OTU_222	2	3	3	1	0	0	0	0	0	0	1	0	0	0	0	10	14	30	k__Eukaryota;p__Alveolata ;c__Dinophyceae ;o__Suessiales;f__Symbiodiniaceae;g__Symbiodinium;s__GS_A9
OTU_223	1	0	0	0	0	1	0	0	0	0	0	0	0	0	0	25	10	3	-
OTU_224	3	1	0	0	0	0	0	0	0	0	0	0	3	0	0	5	14	9	k__Eukaryota;p__Alveolata ;c__Dinophyceae ;o__Suessiales;f__Symbiodiniaceae;g__Symbiodinium;s__GS_A4
OTU_225	3	4	0	0	1	0	0	0	0	0	2	0	0	0	0	5	0	0	k__Eukaryota;p__Alveolata ;c__Dinophyceae ;o__Suessiales;f__Symbiodiniaceae;g__Durusdinium;s__GS_D1.2
OTU_226	4	6	3	1	1	1	4	3	3	0	1	0	0	2	0	9	4	3	-
OTU_227	0	1	0	0	0	2	0	0	0	0	0	1	0	0	1	2	20	36	-
OTU_228	2	2	5	2	0	2	0	0	1	0	0	2	0	1	2	0	0	4	k__Eukaryota;p__Alveolata ;c__Dinophyceae ;o__Suessiales;f__Symbiodiniaceae;g__Symbiodinium;s__GS_A9
OTU_229	2	2	0	0	2	0	0	0	0	0	0	0	0	0	0	1	5	17	k__Eukaryota;p__Alveolata ;c__Dinophyceae ;o__Suessiales;f__Symbiodiniaceae;g__Symbiodinium;s__GS_A9
OTU_230	1	0	0	0	0	1	0	0	0	0	0	0	0	0	0	4	5	24	k__Eukaryota;p__Alveolata ;c__Dinophyceae ;o__Suessiales;f__Symbiodiniaceae;g__Symbiodinium;s__GS_A9
OTU_231	39	30	53	19	20	27	19	22	28	2	6	5	13	11	6	26	38	17	k__Eukaryota;p__Alveolata ;c__Dinophyceae ;o__Suessiales;f__Symbiodiniaceae;g__Cladocopium;s__GS_C66
OTU_232	22	12	31	5	9	10	1	7	12	70	137	41	8	63	6	7	7	21	k__Eukaryota;p__Alveolata ;c__Dinophyceae ;o__Suessiales;f__Symbiodiniaceae;g__Durusdinium;s__LJ_D17
OTU_233	10	0	0	0	0	0	0	0	0	0	0	0	0	0	0	0	0	0	-
OTU_234	1	2	0	0	2	1	0	0	0	0	0	0	0	0	0	4	22	20	k__Eukaryota;p__Alveolata ;c__Dinophyceae ;o__Suessiales;f__Symbiodiniaceae;g__Symbiodinium;s__GS_A4.3
OTU_235	0	0	0	0	17	0	0	0	0	0	0	0	0	0	0	0	0	0	-
OTU_236	2	0	0	0	1	0	1	1	1	0	0	2	0	0	0	7	12	2	-
OTU_237	3	0	0	0	0	0	0	0	0	0	0	0	0	1	0	1	4	22	k__Eukaryota;p__Alveolata ;c__Dinophyceae ;o__Suessiales;f__Symbiodiniaceae;g__Symbiodinium;s__GS_A9
OTU_238	4	4	5	2	8	1	1	4	3	0	1	0	0	0	0	7	6	16	k__Eukaryota;p__Alveolata ;c__Dinophyceae ;o__Suessiales;f__Symbiodiniaceae;g__Symbiodinium;s__GS_A12
OTU_239	1	0	0	3	0	4	0	1	0	0	0	0	0	0	1	8	11	13	k__Eukaryota;p__Alveolata ;c__Dinophyceae ;o__Suessiales;f__Symbiodiniaceae;g__Symbiodinium;s__GS_A12
OTU_240	2	3	0	0	8	3	5	5	0	0	0	1	1	1	0	0	0	0	-
OTU_241	3	1	3	1	1	1	0	0	0	0	1	0	1	0	0	6	4	6	k__Eukaryota;p__Alveolata ;c__Dinophyceae ;o__Suessiales;f__Symbiodiniaceae;g__Symbiodinium;s__GS_A12
OTU_242	0	1	0	1	0	0	2	1	0	0	0	0	0	1	0	3	14	32	k__Eukaryota;p__Alveolata ;c__Dinophyceae ;o__Suessiales;f__Symbiodiniaceae;g__Symbiodinium;s__GS_A12
OTU_243	3	3	2	0	2	2	0	4	2	1	0	0	2	0	0	7	5	8	-
OTU_244	2	0	0	0	0	0	0	0	0	0	0	1	8	4	2	0	0	0	k__Eukaryota;p__Alveolata ;c__Dinophyceae ;o__Suessiales;f__Symbiodiniaceae;g__Symbiodinium;s__GS_A9
OTU_245	0	0	1	0	1	0	0	0	0	0	0	0	0	0	0	1	27	6	k__Eukaryota;p__Alveolata ;c__Dinophyceae ;o__Suessiales;f__Symbiodiniaceae;g__Symbiodinium;s__GS_A9
OTU_246	0	0	0	0	0	0	0	0	1	0	0	0	0	0	0	2	8	20	k__Eukaryota;p__Alveolata ;c__Dinophyceae ;o__Suessiales;f__Symbiodiniaceae;g__Symbiodinium;s__GS_A4.3
OTU_247	1	0	3	0	1	0	0	0	0	0	0	0	0	0	0	9	20	0	-
OTU_248	0	0	0	0	0	0	0	0	0	0	0	0	0	0	0	0	0	0	-
OTU_249	0	2	0	0	0	0	0	0	1	0	0	1	0	0	0	0	10	0	k__Eukaryota;p__Alveolata ;c__Dinophyceae ;o__Suessiales;f__Symbiodiniaceae;g__Symbiodinium;s__GS_A12
OTU_250	0	0	0	1	33	0	0	0	0	0	0	0	0	1	0	0	0	0	-
OTU_251	0	1	0	0	3	0	2	0	0	0	0	0	0	0	1	1	0	0	-
OTU_252	0	2	1	0	0	3	0	0	0	1	0	0	0	0	0	0	15	60	-
OTU_253	5	3	1	2	6	3	0	4	4	1	2	2	1	1	0	4	0	0	-
OTU_254	0	1	2	2	1	1	0	0	0	2	1	0	0	0	0	13	63	44	k__Eukaryota;p__Alveolata ;c__Dinophyceae ;o__Suessiales;f__Symbiodiniaceae;g__Symbiodinium;s__GS_A12
OTU_255	1	0	1	0	0	0	0	0	0	0	0	0	0	1	1	26	19	0	k__Eukaryota;p__Alveolata ;c__Dinophyceae ;o__Suessiales;f__Symbiodiniaceae;g__Symbiodinium;s__GS_A9
OTU_256	0	2	0	0	1	1	0	2	0	0	0	0	0	1	0	1	3	25	k__Eukaryota;p__Alveolata ;c__Dinophyceae ;o__Suessiales;f__Symbiodiniaceae;g__Symbiodinium;s__GS_A12
OTU_257	0	0	0	0	1	0	2	3	3	3	2	0	2	2	2	0	0	0	-
OTU_258	0	0	1	0	0	0	0	0	0	0	1	0	0	0	0	0	2	31	k__Eukaryota;p__Alveolata ;c__Dinophyceae ;o__Suessiales;f__Symbiodiniaceae;g__Symbiodinium;s__GS_A9
OTU_259	0	0	0	0	0	1	0	1	5	0	0	0	0	0	1	26	10	0	-
OTU_260	1	0	0	0	0	0	1	0	0	0	0	0	0	0	0	0	2	15	k__Eukaryota;p__Alveolata ;c__Dinophyceae ;o__Suessiales;f__Symbiodiniaceae;g__Symbiodinium;s__GS_A9
OTU_261	7	3	2	0	1	0	0	0	2	1	1	1	2	1	0	1	0	1	-
OTU_262	1	2	5	0	0	2	3	1	1	0	0	0	0	1	0	2	0	0	-
OTU_263	0	2	0	0	0	1	0	0	0	0	0	0	0	0	0	12	15	9	k__Eukaryota;p__Alveolata ;c__Dinophyceae ;o__Suessiales;f__Symbiodiniaceae;g__Symbiodinium;s__GS_A12
OTU_264	3	2	0	0	0	0	0	2	1	0	2	0	3	0	0	0	1	7	k__Eukaryota;p__Alveolata ;c__Dinophyceae ;o__Suessiales;f__Symbiodiniaceae;g__Symbiodinium;s__GS_A9
OTU_265	2	0	2	0	0	0	4	0	1	0	2	0	0	0	0	0	0	9	-
OTU_266	0	1	0	2	0	0	0	0	2	0	0	0	0	0	0	0	12	22	-
OTU_267	0	0	12	4	966	24	352	1044	1058	702	27	544	989	260	1007	0	0	0	-
OTU_268	3	2	3	2	0	2	0	1	1	0	0	1	1	1	0	2	0	1	-
OTU_269	4	5	3	6	4	4	1	1	2	0	0	0	2	0	1	0	3	0	k__Eukaryota;p__Alveolata ;c__Dinophyceae ;o__Suessiales;f__Symbiodiniaceae;g__Symbiodinium;s__GS_A4
OTU_270	8	5	1	1	2	2	1	3	1	0	0	1	1	1	1	1	0	3	k__Eukaryota;p__Alveolata ;c__Dinophyceae ;o__Suessiales;f__Symbiodiniaceae;g__Symbiodinium;s__GS_A12
OTU_271	1	5	0	0	0	0	0	2	0	0	0	0	0	0	0	13	14	9	k__Eukaryota;p__Alveolata ;c__Dinophyceae ;o__Suessiales;f__Symbiodiniaceae;g__Symbiodinium;s__GS_A12
OTU_272	0	0	0	0	0	0	0	0	0	0	0	0	0	0	0	4	1	13	k__Eukaryota;p__Alveolata ;c__Dinophyceae ;o__Suessiales;f__Symbiodiniaceae;g__Symbiodinium;s__GS_A4
OTU_273	4	4	4	0	1	1	0	1	3	0	0	0	0	2	0	4	1	1	k__Eukaryota;p__Alveolata ;c__Dinophyceae ;o__Suessiales;f__Symbiodiniaceae;g__Gerakladium;s__GS_G3
OTU_274	0	0	3	0	0	0	0	0	4	0	0	0	1	0	0	9	16	43	k__Eukaryota;p__Alveolata ;c__Dinophyceae ;o__Suessiales;f__Symbiodiniaceae;g__Symbiodinium;s__GS_A4
OTU_275	0	0	0	0	0	0	0	2	0	0	0	0	1	0	0	2	10	37	k__Eukaryota;p__Alveolata ;c__Dinophyceae ;o__Suessiales;f__Symbiodiniaceae;g__Symbiodinium;s__GS_A12
OTU_276	1	1	0	1	0	4	0	0	0	0	0	2	1	0	0	5	53	3	-
OTU_277	0	0	0	0	0	0	0	0	0	0	0	0	0	0	0	13	16	4	-
OTU_278	2	0	1	0	1	2	0	0	1	0	0	0	2	0	1	4	1	14	-
OTU_279	0	2	1	0	0	0	0	0	1	0	0	1	0	0	0	5	14	3	k__Eukaryota;p__Alveolata ;c__Dinophyceae ;o__Suessiales;f__Symbiodiniaceae;g__Symbiodinium;s__GS_A12
OTU_280	2	0	0	0	0	0	1	0	0	0	0	2	0	0	0	0	6	22	k__Eukaryota;p__Alveolata ;c__Dinophyceae ;o__Suessiales;f__Symbiodiniaceae;g__Symbiodinium;s__GS_A4a
OTU_281	5	3	1	5	2	6	1	3	2	0	0	0	0	0	3	9	3	2	-
OTU_282	0	0	3	2	1	2	0	2	0	0	0	0	0	0	0	9	11	28	-
OTU_283	1	0	0	2	3	0	0	0	1	0	0	0	0	0	0	3	7	0	-
OTU_284	2	2	0	0	0	4	2	3	0	1	0	0	0	0	0	0	5	50	k__Eukaryota;p__Alveolata ;c__Dinophyceae ;o__Suessiales;f__Symbiodiniaceae;g__Symbiodinium;s__GS_A4a
OTU_285	1	1	0	0	0	0	0	0	0	0	0	0	0	2	0	10	26	0	-
OTU_286	0	0	0	0	0	0	0	0	0	0	0	0	0	0	0	2	0	11	k__Eukaryota;p__Alveolata ;c__Dinophyceae ;o__Suessiales;f__Symbiodiniaceae;g__Symbiodinium;s__GS_A3
OTU_287	1	0	1	0	0	0	0	0	0	0	0	0	0	0	0	5	1	12	-
OTU_288	2	0	0	2	4	1	1	1	2	0	0	0	3	11	2	0	0	0	-
OTU_289	1	0	0	0	0	0	0	0	1	0	0	0	0	0	0	26	9	0	-
OTU_290	1	1	3	0	1	1	0	2	2	0	0	0	1	0	1	1	0	1	k__Eukaryota;p__Alveolata ;c__Dinophyceae ;o__Suessiales;f__Symbiodiniaceae;g__Symbiodinium;s__GS_A12
OTU_291	0	0	0	0	2	3	0	1	2	0	2	0	0	0	0	0	2	3	-
OTU_292	3	1	5	1	1	2	0	1	0	0	0	0	0	2	1	26	18	72	k__Eukaryota;p__Alveolata ;c__Dinophyceae ;o__Suessiales;f__Symbiodiniaceae;g__Symbiodinium;s__GS_A9
OTU_293	0	0	0	0	0	0	0	0	0	0	0	0	0	0	0	4	3	12	k__Eukaryota;p__Alveolata ;c__Dinophyceae ;o__Suessiales;f__Symbiodiniaceae;g__Symbiodinium;s__GS_A12
OTU_294	1	3	0	0	5	0	1	4	0	0	0	0	0	2	0	2	0	1	k__Eukaryota;p__Alveolata ;c__Dinophyceae ;o__Suessiales;f__Symbiodiniaceae;g__Halluxium;s__GS_H1a
OTU_295	0	0	1	0	4	1	0	0	0	0	0	2	0	0	0	14	1	26	k__Eukaryota;p__Alveolata ;c__Dinophyceae ;o__Suessiales;f__Symbiodiniaceae;g__Symbiodinium;s__GS_A9
OTU_296	0	0	1	0	0	0	0	0	0	0	0	0	2	0	0	23	14	0	-
OTU_297	0	0	0	0	0	0	0	0	0	0	0	0	0	0	0	0	12	3	k__Eukaryota;p__Alveolata ;c__Dinophyceae ;o__Suessiales;f__Symbiodiniaceae;g__Symbiodinium;s__GS_A4a
OTU_298	0	1	0	0	0	1	2	0	1	0	0	0	0	0	0	0	0	0	-
OTU_299	1	0	0	0	0	1	0	0	0	0	0	0	0	0	0	0	3	19	k__Eukaryota;p__Alveolata ;c__Dinophyceae ;o__Suessiales;f__Symbiodiniaceae;g__Symbiodinium;s__GS_A4
OTU_300	0	0	0	0	0	0	0	0	0	0	0	0	0	0	0	4	3	20	-
OTU_301	0	0	0	0	0	0	2	0	0	0	0	0	0	0	0	6	3	15	k__Eukaryota;p__Alveolata ;c__Dinophyceae ;o__Suessiales;f__Symbiodiniaceae;g__Symbiodinium;s__GS_A12
OTU_302	0	0	0	0	0	1	0	0	0	0	0	0	0	0	0	0	0	0	-
OTU_303	0	0	0	0	0	0	7	0	0	0	0	0	0	0	0	0	0	0	-
OTU_304	0	0	0	0	0	0	0	0	0	0	0	0	0	0	0	5	21	4	k__Eukaryota;p__Alveolata ;c__Dinophyceae ;o__Suessiales;f__Symbiodiniaceae;g__Symbiodinium;s__GS_A4a
OTU_305	2	0	0	2	0	0	0	0	0	0	0	0	0	0	0	1	13	24	-
OTU_306	1	0	0	0	0	3	0	0	0	0	0	2	0	0	0	0	0	0	k__Eukaryota;p__Alveolata ;c__Dinophyceae ;o__Suessiales;f__Symbiodiniaceae;g__Symbiodinium;s__GS_A4.3
OTU_307	1	0	2	0	2	0	0	0	0	0	0	0	0	0	0	0	19	19	k__Eukaryota;p__Alveolata ;c__Dinophyceae ;o__Suessiales;f__Symbiodiniaceae;g__Symbiodinium;s__GS_A4
OTU_308	0	3	0	0	0	0	0	0	0	0	0	0	0	9	0	0	0	0	k__Eukaryota;p__Alveolata ;c__Dinophyceae ;o__Suessiales;f__Symbiodiniaceae;g__Symbiodinium;s__GS_A9
OTU_309	0	0	0	0	0	0	0	0	0	0	0	0	0	0	0	5	3	11	k__Eukaryota;p__Alveolata ;c__Dinophyceae ;o__Suessiales;f__Symbiodiniaceae;g__Symbiodinium;s__GS_A12
OTU_310	0	0	0	0	0	0	0	0	0	0	0	0	0	0	0	3	9	6	k__Eukaryota;p__Alveolata ;c__Dinophyceae ;o__Suessiales;f__Symbiodiniaceae;g__Symbiodinium;s__GS_A12
OTU_311	1	1	1	1	1	0	2	0	0	0	0	0	0	0	0	1	0	0	-
OTU_312	0	0	0	0	0	0	0	0	0	0	0	0	0	0	0	4	5	8	k__Eukaryota;p__Alveolata ;c__Dinophyceae ;o__Suessiales;f__Symbiodiniaceae;g__Symbiodinium;s__GS_A12
OTU_313	4	0	0	0	0	2	0	0	0	0	0	0	0	0	0	20	8	23	k__Eukaryota;p__Alveolata ;c__Dinophyceae ;o__Suessiales;f__Symbiodiniaceae;g__Symbiodinium;s__GS_A9
OTU_314	11	11	9	4	6	9	3	3	5	0	1	0	0	2	2	3	0	3	k__Eukaryota;p__Alveolata ;c__Dinophyceae ;o__Suessiales;f__Symbiodiniaceae;g__Freudenthalidium;s__GS_F3.2
OTU_315	2	2	0	0	0	2	0	0	1	1	0	1	0	0	0	4	0	2	-
OTU_316	2	1	0	0	0	1	0	0	2	0	0	0	1	1	0	0	0	0	k__Eukaryota;p__Alveolata ;c__Dinophyceae ;o__Suessiales;f__Symbiodiniaceae;g__Halluxium;s__GS_H1a
OTU_317	0	0	0	1	0	1	0	0	0	0	0	0	0	0	0	1	3	11	-
OTU_318	0	0	0	0	0	0	0	1	0	0	0	0	0	0	0	9	2	18	k__Eukaryota;p__Alveolata ;c__Dinophyceae ;o__Suessiales;f__Symbiodiniaceae;g__Symbiodinium;s__GS_A12
OTU_319	0	0	0	0	0	0	0	0	0	0	0	0	0	0	0	2	3	19	-
OTU_320	2	2	0	2	0	0	0	0	3	0	0	0	0	0	0	4	15	93	k__Eukaryota;p__Alveolata ;c__Dinophyceae ;o__Suessiales;f__Symbiodiniaceae;g__Symbiodinium;s__GS_A12
OTU_321	1	0	0	0	0	0	0	0	0	0	0	0	0	0	0	5	3	9	k__Eukaryota;p__Alveolata ;c__Dinophyceae ;o__Suessiales;f__Symbiodiniaceae;g__Symbiodinium;s__GS_A12
OTU_322	0	0	0	0	0	0	0	0	0	0	0	0	0	0	0	6	2	7	k__Eukaryota;p__Alveolata ;c__Dinophyceae ;o__Suessiales;f__Symbiodiniaceae;g__Symbiodinium;s__GS_A4.3
OTU_323	1	4	0	0	0	1	0	0	0	0	0	2	0	2	0	0	0	0	-
OTU_324	0	0	1	0	1	0	0	0	0	0	0	0	0	5	0	0	0	0	k__Eukaryota;p__Alveolata ;c__Dinophyceae ;o__Suessiales;f__Symbiodiniaceae;g__Symbiodinium;s__GS_A9
OTU_325	0	2	0	0	1	0	0	0	0	0	0	0	0	0	0	6	8	18	-
OTU_326	0	0	0	0	18	0	0	0	0	0	0	0	0	0	0	0	0	0	-
OTU_327	1	0	1	0	2	0	0	0	2	0	0	0	1	0	0	0	2	0	k__Eukaryota;p__Alveolata ;c__Dinophyceae ;o__Suessiales;f__Symbiodiniaceae;g__Clade F;s__GS_F4.4
OTU_328	0	0	0	0	0	1	0	0	0	0	0	0	0	2	0	7	3	10	k__Eukaryota;p__Alveolata ;c__Dinophyceae ;o__Suessiales;f__Symbiodiniaceae;g__Symbiodinium;s__GS_A9
OTU_329	3	2	0	1	0	1	1	0	1	0	0	0	0	0	0	0	0	2	k__Eukaryota;p__Alveolata ;c__Dinophyceae ;o__Suessiales;f__Symbiodiniaceae;g__Symbiodinium;s__GS_A12
OTU_330	0	0	0	0	0	6	2	0	0	0	0	0	0	0	0	0	1	3	k__Eukaryota;p__Alveolata ;c__Dinophyceae ;o__Suessiales;f__Symbiodiniaceae;g__Durusdinium;s__GS_D1a
OTU_331	1	0	0	0	0	0	0	0	0	0	0	0	0	0	0	2	0	10	k__Eukaryota;p__Alveolata ;c__Dinophyceae ;o__Suessiales;f__Symbiodiniaceae;g__Symbiodinium;s__GS_A4.3
OTU_332	5	2	1	3	0	0	0	1	3	0	1	0	1	0	0	5	4	35	-
OTU_333	0	4	0	0	0	1	0	0	0	0	0	0	0	0	0	5	44	0	k__Eukaryota;p__Alveolata ;c__Dinophyceae ;o__Suessiales;f__Symbiodiniaceae;g__Effrenium;s__GS_E1
OTU_334	2	0	0	0	0	0	0	0	0	0	1	0	0	0	0	0	2	25	-
OTU_335	0	0	0	1	0	0	1	1	0	0	0	0	0	0	0	0	6	16	k__Eukaryota;p__Alveolata ;c__Dinophyceae ;o__Suessiales;f__Symbiodiniaceae;g__Symbiodinium;s__GS_A12
OTU_336	2	0	3	0	2	0	4	1	1	1	0	0	0	1	0	0	0	0	-
OTU_337	0	0	0	0	2	0	0	0	0	0	0	0	0	0	0	2	0	11	k__Eukaryota;p__Alveolata ;c__Dinophyceae ;o__Suessiales;f__Symbiodiniaceae;g__Symbiodinium;s__GS_A9
OTU_338	1	0	1	0	0	0	1	0	1	0	0	0	0	0	0	3	10	12	k__Eukaryota;p__Alveolata ;c__Dinophyceae ;o__Suessiales;f__Symbiodiniaceae;g__Symbiodinium;s__GS_A9
OTU_339	1	0	0	0	5	0	0	0	0	0	0	0	0	0	0	0	1	0	k__Eukaryota;p__Alveolata ;c__Dinophyceae ;o__Suessiales;f__Symbiodiniaceae;g__Symbiodinium;s__GS_A12
OTU_340	0	0	0	0	0	1	0	1	0	0	0	0	0	0	0	0	4	43	-
OTU_341	0	0	0	0	1	0	0	0	0	0	0	0	0	0	0	3	2	16	k__Eukaryota;p__Alveolata ;c__Dinophyceae ;o__Suessiales;f__Symbiodiniaceae;g__Symbiodinium;s__GS_A4.3
OTU_342	0	0	2	0	0	1	0	0	0	0	0	2	1	0	0	0	1	0	k__Eukaryota;p__Alveolata ;c__Dinophyceae ;o__Suessiales;f__Symbiodiniaceae;g__Symbiodinium;s__GS_A12
OTU_343	62	75	41	40	68	38	34	1103	52	7	19	17	12	13	14	40	26	3	-
OTU_344	1	1	0	0	1	0	2	1	2	0	0	0	3	0	0	0	0	0	-
OTU_345	0	0	0	0	0	0	0	2	0	0	0	0	0	0	0	1	0	23	-
OTU_346	3	1	0	1	1	1	0	2	0	0	0	2	0	0	0	0	1	0	k__Eukaryota;p__Alveolata ;c__Dinophyceae ;o__Suessiales;f__Symbiodiniaceae;g__Clade F;s__GS_F4.3
OTU_347	0	0	0	2	0	0	1	0	2	0	0	0	0	0	0	3	3	9	k__Eukaryota;p__Alveolata ;c__Dinophyceae ;o__Suessiales;f__Symbiodiniaceae;g__Symbiodinium;s__GS_A4.3
OTU_348	0	0	0	0	0	1	0	0	0	0	0	0	0	0	0	0	0	25	k__Eukaryota;p__Alveolata ;c__Dinophyceae ;o__Suessiales;f__Symbiodiniaceae;g__Symbiodinium;s__GS_A8
OTU_349	2	0	2	1	2	1	1	1	2	0	0	0	0	0	1	14	9	5	-
OTU_350	0	0	0	0	0	0	0	0	0	0	0	0	0	0	0	5	0	9	k__Eukaryota;p__Alveolata ;c__Dinophyceae ;o__Suessiales;f__Symbiodiniaceae;g__Symbiodinium;s__GS_A9
OTU_351	0	0	0	0	0	0	0	0	0	0	0	0	0	0	0	5	3	7	k__Eukaryota;p__Alveolata ;c__Dinophyceae ;o__Suessiales;f__Symbiodiniaceae;g__Symbiodinium;s__GS_A9
OTU_352	1	0	0	1	5	0	0	0	0	0	0	0	0	0	0	7	4	17	-
OTU_353	2	3	0	0	1	0	1	0	0	0	0	0	0	0	0	5	1	9	-
OTU_354	0	0	0	0	0	0	0	0	0	0	0	0	0	0	0	0	0	24	k__Eukaryota;p__Alveolata ;c__Dinophyceae ;o__Suessiales;f__Symbiodiniaceae;g__Symbiodinium;s__GS_A12
OTU_355	0	0	0	0	0	0	0	0	1	0	0	0	0	0	0	6	4	9	k__Eukaryota;p__Alveolata ;c__Dinophyceae ;o__Suessiales;f__Symbiodiniaceae;g__Symbiodinium;s__GS_A12
OTU_356	0	0	0	0	0	0	0	2	0	0	0	0	0	0	0	23	11	2	-
OTU_357	0	1	0	0	0	0	0	2	0	0	0	0	0	0	0	1	0	0	-
OTU_358	2	0	1	0	0	0	0	0	1	0	0	0	0	0	0	0	0	8	k__Eukaryota;p__Alveolata ;c__Dinophyceae ;o__Suessiales;f__Symbiodiniaceae;g__Symbiodinium;s__GS_A9
OTU_359	0	0	0	0	0	0	0	0	0	0	0	0	0	0	0	0	2	12	-
OTU_360	0	0	0	0	0	0	0	1	0	0	2	0	0	0	0	0	0	0	-
OTU_361	0	0	0	0	0	0	0	1	0	0	0	0	1	0	0	4	4	11	k__Eukaryota;p__Alveolata ;c__Dinophyceae ;o__Suessiales;f__Symbiodiniaceae;g__Symbiodinium;s__GS_A12
OTU_362	0	0	0	0	0	0	0	3	0	0	0	0	0	0	0	5	2	7	-
OTU_363	0	0	0	0	0	0	0	0	0	0	0	0	0	0	0	3	0	8	k__Eukaryota;p__Alveolata ;c__Dinophyceae ;o__Suessiales;f__Symbiodiniaceae;g__Symbiodinium;s__GS_A12
OTU_364	1	0	0	0	0	0	0	0	0	0	0	0	0	0	0	3	3	11	k__Eukaryota;p__Alveolata ;c__Dinophyceae ;o__Suessiales;f__Symbiodiniaceae;g__Symbiodinium;s__GS_A12
OTU_365	0	0	0	0	0	0	0	11	1	0	0	0	0	0	1	0	0	0	k__Eukaryota;p__Alveolata ;c__Dinophyceae ;o__Suessiales;f__Symbiodiniaceae;g__Symbiodinium;s__GS_A9
OTU_366	0	0	0	0	0	0	0	0	0	0	0	0	0	0	0	5	13	13	-
OTU_367	0	0	0	0	0	0	0	0	0	0	0	0	0	0	1	8	0	11	-
OTU_368	0	0	0	0	0	0	0	0	0	0	10	0	0	0	0	0	0	0	-
OTU_369	2	0	0	0	1	1	0	0	0	0	0	0	0	0	0	4	2	9	k__Eukaryota;p__Alveolata ;c__Dinophyceae ;o__Suessiales;f__Symbiodiniaceae;g__Symbiodinium;s__GS_A12
OTU_370	0	0	0	0	0	0	0	0	0	0	0	0	0	0	0	4	12	8	k__Eukaryota;p__Alveolata ;c__Dinophyceae ;o__Suessiales;f__Symbiodiniaceae;g__Symbiodinium;s__GS_A12
OTU_371	2	1	4	2	0	1	0	0	1	1	0	1	1	1	0	0	0	0	-
OTU_372	0	0	0	0	0	0	0	0	0	0	0	0	0	0	0	0	0	17	-
OTU_373	0	0	0	0	0	0	0	0	0	0	0	0	0	0	0	8	4	0	k__Eukaryota;p__Alveolata ;c__Dinophyceae ;o__Suessiales;f__Symbiodiniaceae;g__Symbiodinium;s__GS_A12
OTU_374	2	0	0	0	0	1	0	0	2	0	0	0	1	0	0	0	2	0	k__Eukaryota;p__Alveolata ;c__Dinophyceae ;o__Suessiales;f__Symbiodiniaceae;g__Clade F;s__GS_F4.3
OTU_375	3	9	4	1	0	3	3	0	1	0	2	0	1	0	1	9	4	4	k__Eukaryota;p__Alveolata ;c__Dinophyceae ;o__Suessiales;f__Symbiodiniaceae;g__Symbiodinium;s__GS_A12
OTU_376	2	0	2	0	0	1	0	0	1	0	2	2	0	0	2	6	5	0	-
OTU_377	1	0	0	0	0	0	0	1	1	0	0	0	0	0	0	3	5	2	k__Eukaryota;p__Alveolata ;c__Dinophyceae ;o__Suessiales;f__Symbiodiniaceae;g__Symbiodinium;s__GS_A12
OTU_378	1	0	0	0	0	0	0	0	2	0	0	0	0	0	0	2	9	8	k__Eukaryota;p__Alveolata ;c__Dinophyceae ;o__Suessiales;f__Symbiodiniaceae;g__Symbiodinium;s__GS_A4.3
OTU_379	1	1	1	0	0	0	0	1	0	0	0	0	0	0	0	0	0	0	-
OTU_380	0	0	0	0	2	0	0	0	0	0	0	0	0	0	0	0	0	2	-
OTU_381	0	0	0	0	0	0	0	0	0	0	0	0	0	0	0	3	3	10	k__Eukaryota;p__Alveolata ;c__Dinophyceae ;o__Suessiales;f__Symbiodiniaceae;g__Symbiodinium;s__GS_A12
OTU_382	0	0	0	0	0	0	0	0	0	0	0	0	0	0	1	2	0	0	k__Eukaryota;p__Alveolata ;c__Dinophyceae ;o__Suessiales;f__Symbiodiniaceae;g__Symbiodinium;s__GS_A8
OTU_383	0	0	0	0	0	0	0	0	0	0	0	0	0	0	0	0	1	10	k__Eukaryota;p__Alveolata ;c__Dinophyceae ;o__Suessiales;f__Symbiodiniaceae;g__Symbiodinium;s__GS_A3
OTU_384	0	1	0	0	1	0	0	0	1	0	0	0	0	0	0	0	0	0	-
OTU_385	2	2	0	0	2	0	2	0	0	0	0	0	0	0	0	2	0	4	k__Eukaryota;p__Alveolata ;c__Dinophyceae ;o__Suessiales;f__Symbiodiniaceae;g__Symbiodinium;s__GS_A12
OTU_386	0	2	0	0	0	1	0	0	0	0	0	0	1	0	0	0	0	9	k__Eukaryota;p__Alveolata ;c__Dinophyceae ;o__Suessiales;f__Symbiodiniaceae;g__Symbiodinium;s__GS_A4a
OTU_387	0	0	0	2	3	4	0	0	1	0	0	0	0	0	0	0	0	0	k__Eukaryota;p__Alveolata ;c__Dinophyceae ;o__Suessiales;f__Symbiodiniaceae;g__Symbiodinium;s__GS_A9
OTU_388	0	0	0	0	0	0	0	0	0	0	0	0	0	0	0	0	0	3	-
OTU_389	1	1	0	1	0	1	1	0	0	0	0	0	0	0	0	3	0	0	k__Eukaryota;p__Alveolata ;c__Dinophyceae ;o__Suessiales;f__Symbiodiniaceae;g__Symbiodinium;s__GS_A9
OTU_390	0	0	0	0	0	0	0	0	0	0	0	0	0	0	1	5	4	10	k__Eukaryota;p__Alveolata ;c__Dinophyceae ;o__Suessiales;f__Symbiodiniaceae;g__Symbiodinium;s__GS_A12
OTU_391	0	0	0	0	0	0	0	0	0	0	0	0	0	0	0	1	6	6	k__Eukaryota;p__Alveolata ;c__Dinophyceae ;o__Suessiales;f__Symbiodiniaceae;g__Symbiodinium;s__GS_A4.3
OTU_392	0	0	0	0	0	0	0	0	0	0	0	0	0	0	0	10	1	6	k__Eukaryota;p__Alveolata ;c__Dinophyceae ;o__Suessiales;f__Symbiodiniaceae;g__Symbiodinium;s__GS_A12
OTU_393	0	0	0	0	0	0	0	0	0	0	0	0	0	0	0	0	3	0	-
OTU_394	0	0	0	0	0	0	3	0	0	0	0	0	0	0	0	0	0	0	k__Eukaryota;p__Alveolata ;c__Dinophyceae ;o__Suessiales;f__Symbiodiniaceae;g__Symbiodinium;s__GS_A12
OTU_395	0	0	0	0	0	0	0	0	0	0	0	0	0	0	0	0	0	12	k__Eukaryota;p__Alveolata ;c__Dinophyceae ;o__Suessiales;f__Symbiodiniaceae;g__Symbiodinium;s__GS_A9
OTU_396	0	0	2	2	0	0	0	0	0	0	0	0	1	0	0	0	0	4	k__Eukaryota;p__Alveolata ;c__Dinophyceae ;o__Suessiales;f__Symbiodiniaceae;g__Symbiodinium;s__GS_A12
OTU_397	0	3	3	258	1	507	2	0	0	5	3	10	7	13	2	0	0	0	-
OTU_398	0	0	0	0	0	0	0	0	0	0	0	0	0	0	0	4	5	12	k__Eukaryota;p__Alveolata ;c__Dinophyceae ;o__Suessiales;f__Symbiodiniaceae;g__Symbiodinium;s__GS_A12
OTU_399	0	0	0	0	0	0	0	0	0	0	0	4	0	0	0	0	0	0	-
OTU_400	0	0	0	0	0	0	2	0	0	3	0	0	0	0	0	3	0	1	k__Eukaryota;p__Alveolata ;c__Dinophyceae ;o__Suessiales;f__Symbiodiniaceae;g__Symbiodinium;s__ST_A3a_TD1E
OTU_401	0	0	0	0	0	0	10	1	0	0	11	9	0	0	0	0	0	0	k__Eukaryota;p__Alveolata ;c__Dinophyceae ;o__Suessiales;f__Symbiodiniaceae;g__Symbiodinium;s__GS_A12
OTU_402	0	0	2	0	52	1	14	56	57	35	2	36	82	35	43	0	0	0	k__Eukaryota;p__Alveolata ;c__Dinophyceae ;o__Suessiales;f__Symbiodiniaceae;g__Symbiodinium;s__GS_A7
OTU_403	0	0	0	0	1	0	0	0	0	0	0	0	0	0	0	0	0	0	k__Eukaryota;p__Alveolata ;c__Dinophyceae ;o__Suessiales;f__Symbiodiniaceae;g__Cladocopium;s__GS_C22
OTU_404	3	0	0	0	0	0	0	0	2	1	0	1	0	0	1	0	0	0	k__Eukaryota;p__Alveolata ;c__Dinophyceae ;o__Suessiales;f__Symbiodiniaceae;g__Symbiodinium;s__GS_A4a
OTU_405	1	0	0	0	0	0	0	0	0	0	0	0	0	0	0	1	6	3	k__Eukaryota;p__Alveolata ;c__Dinophyceae ;o__Suessiales;f__Symbiodiniaceae;g__Symbiodinium;s__GS_A4.3
OTU_406	0	0	0	0	0	1	0	0	0	0	0	1	1	0	0	0	0	5	-
OTU_407	4	0	0	0	0	0	0	0	0	0	0	0	0	0	0	0	0	0	-
OTU_408	0	0	0	0	0	1	2	0	0	0	0	0	0	0	0	0	8	0	k__Eukaryota;p__Alveolata ;c__Dinophyceae ;o__Suessiales;f__Symbiodiniaceae;g__Durusdinium;s__GS_D1.2
OTU_409	0	0	0	0	0	0	1	0	0	0	0	0	0	0	0	0	2	5	k__Eukaryota;p__Alveolata ;c__Dinophyceae ;o__Suessiales;f__Symbiodiniaceae;g__Symbiodinium;s__GS_A9
OTU_410	27	39	34	254	35	18	20	22	26	1	3	6	4	6	6	44	15	9	k__Eukaryota;p__Alveolata ;c__Dinophyceae ;o__Suessiales;f__Symbiodiniaceae;g__Cladocopium;s__GS_C1ca=C1b=C1e
OTU_411	2	0	0	0	1	0	6	1	1	0	1	0	0	0	2	1	3	4	k__Eukaryota;p__Alveolata ;c__Dinophyceae ;o__Suessiales;f__Symbiodiniaceae;g__Symbiodinium;s__GS_A12
OTU_412	2	0	0	1	0	3	0	0	0	0	1	0	0	0	0	3	0	3	k__Eukaryota;p__Alveolata ;c__Dinophyceae ;o__Suessiales;f__Symbiodiniaceae;g__Symbiodinium;s__GS_A12
OTU_413	1	0	2	1	0	0	0	2	0	0	0	0	0	0	0	0	0	0	-
OTU_414	0	0	0	0	0	0	1	0	0	0	0	0	0	0	0	2	4	4	-
OTU_415	1	0	0	0	0	0	0	0	0	0	0	0	0	0	0	7	3	6	-
OTU_416	0	1	0	0	0	0	0	0	0	0	0	0	0	0	0	1	7	0	k__Eukaryota;p__Alveolata ;c__Dinophyceae ;o__Suessiales;f__Symbiodiniaceae;g__Symbiodinium;s__GS_A4
OTU_417	23	19	27	9	18	24	25	26	16	25	37	23	16	28	12	17	14	34	k__Eukaryota;p__Alveolata ;c__Dinophyceae ;o__Suessiales;f__Symbiodiniaceae;g__Durusdinium;s__GS_D6
OTU_418	0	0	0	0	0	0	0	0	0	0	0	0	0	0	0	5	5	9	-
OTU_419	1	1	0	2	1	0	2	2	0	0	0	0	0	0	0	5	1	6	k__Eukaryota;p__Alveolata ;c__Dinophyceae ;o__Suessiales;f__Symbiodiniaceae;g__Symbiodinium;s__GS_A12
OTU_420	0	2	0	0	0	0	1	0	2	0	0	0	0	0	0	0	0	15	k__Eukaryota;p__Alveolata ;c__Dinophyceae ;o__Suessiales;f__Symbiodiniaceae;g__Symbiodinium;s__GS_A12
OTU_421	2	3	2	2	1	2	1	2	1	0	0	1	0	0	0	2	0	4	k__Eukaryota;p__Alveolata ;c__Dinophyceae ;o__Suessiales;f__Symbiodiniaceae;g__Symbiodinium;s__GS_A12
OTU_422	0	0	0	0	0	0	0	0	0	0	0	0	0	0	0	3	5	2	k__Eukaryota;p__Alveolata ;c__Dinophyceae ;o__Suessiales;f__Symbiodiniaceae;g__Symbiodinium;s__GS_A12
OTU_423	1	0	2	1	2	4	0	0	1	0	0	0	1	0	0	6	0	0	k__Eukaryota;p__Alveolata ;c__Dinophyceae ;o__Suessiales;f__Symbiodiniaceae;g__Symbiodinium;s__GS_A4.2
OTU_424	0	0	0	1	0	0	0	0	0	0	0	0	0	0	0	5	7	9	k__Eukaryota;p__Alveolata ;c__Dinophyceae ;o__Suessiales;f__Symbiodiniaceae;g__Symbiodinium;s__GS_A4
OTU_425	0	2	0	0	0	0	0	0	0	0	0	0	0	0	0	0	0	0	k__Eukaryota;p__Alveolata ;c__Dinophyceae ;o__Suessiales;f__Symbiodiniaceae;g__Symbiodinium;s__GS_A4.3
OTU_426	29	30	26	47	26	11	14	8	18	3	4	4	7	6	3	13	26	6	k__Eukaryota;p__Alveolata ;c__Dinophyceae ;o__Suessiales;f__Symbiodiniaceae;g__Cladocopium;s__GS_C1f
OTU_427	0	3	0	0	0	0	0	0	0	0	0	0	0	0	0	0	0	0	k__Eukaryota;p__Alveolata ;c__Dinophyceae ;o__Suessiales;f__Symbiodiniaceae;g__Symbiodinium;s__GS_A12
OTU_428	17	11	10	3	4	6	4	6	5	0	1	3	2	1	2	13	19	11	k__Eukaryota;p__Alveolata ;c__Dinophyceae ;o__Suessiales;f__Symbiodiniaceae;g__Gerakladium;s__GS_G3
OTU_429	1	0	0	0	1	0	0	0	0	0	0	0	0	0	0	0	1	17	k__Eukaryota;p__Alveolata ;c__Dinophyceae ;o__Suessiales;f__Symbiodiniaceae;g__Symbiodinium;s__GS_A12
OTU_430	1	1	0	0	0	0	0	0	0	0	0	0	0	0	0	4	6	12	k__Eukaryota;p__Alveolata ;c__Dinophyceae ;o__Suessiales;f__Symbiodiniaceae;g__Symbiodinium;s__GS_A4.3
OTU_431	148	318	274	9	21	53	27	59	39	5	15	11	24	56	13	66	69	102	k__Eukaryota;p__Alveolata ;c__Dinophyceae ;o__Suessiales;f__Symbiodiniaceae;g__Cladocopium;s__GS_C3e
OTU_432	0	0	0	0	0	0	0	0	0	0	1	0	0	0	0	3	3	9	-
OTU_433	0	0	0	0	0	0	0	1	0	0	0	0	0	0	0	2	0	2	k__Eukaryota;p__Alveolata ;c__Dinophyceae ;o__Suessiales;f__Symbiodiniaceae;g__Symbiodinium;s__GS_A9
OTU_434	1	2	2	1	0	0	0	0	0	0	0	0	0	0	0	1	0	0	-
OTU_435	0	0	0	3	0	1	1	1	5	0	0	0	0	1	0	1	6	13	-
OTU_436	0	0	0	0	0	0	1	0	0	0	0	0	1	0	0	0	3	6	-
OTU_437	0	0	0	2	0	0	1	0	0	0	0	0	0	0	0	0	2	0	k__Eukaryota;p__Alveolata ;c__Dinophyceae ;o__Suessiales;f__Symbiodiniaceae;g__Symbiodinium;s__GS_A12
OTU_438	0	0	0	0	0	0	0	0	3	0	0	0	0	0	0	0	0	0	-
OTU_439	0	0	0	0	0	0	0	0	3	0	0	0	0	0	0	0	13	1	k__Eukaryota;p__Alveolata ;c__Dinophyceae ;o__Suessiales;f__Symbiodiniaceae;g__Symbiodinium;s__GS_A4a
OTU_440	2	1	0	0	0	0	0	0	1	0	0	0	0	0	0	18	8	19	k__Eukaryota;p__Alveolata ;c__Dinophyceae ;o__Suessiales;f__Symbiodiniaceae;g__Symbiodinium;s__GS_A12
OTU_441	0	1	0	0	0	0	0	0	0	0	0	0	0	0	0	0	0	12	k__Eukaryota;p__Alveolata ;c__Dinophyceae ;o__Suessiales;f__Symbiodiniaceae;g__Symbiodinium;s__GS_A12
OTU_442	1	0	0	0	0	1	0	2	0	0	0	0	0	0	0	4	3	9	k__Eukaryota;p__Alveolata ;c__Dinophyceae ;o__Suessiales;f__Symbiodiniaceae;g__Symbiodinium;s__GS_A9
OTU_443	0	2	0	1	0	0	1	0	0	0	0	0	0	0	0	0	0	0	-
OTU_444	0	0	0	0	0	0	0	0	0	0	0	0	0	0	0	2	1	0	k__Eukaryota;p__Alveolata ;c__Dinophyceae ;o__Suessiales;f__Symbiodiniaceae;g__Symbiodinium;s__GS_A9
OTU_445	0	3	0	0	0	0	0	2	0	0	0	0	0	0	0	1	0	0	k__Eukaryota;p__Alveolata ;c__Dinophyceae ;o__Suessiales;f__Symbiodiniaceae;g__Symbiodinium;s__GS_A4a
OTU_446	0	0	2	0	0	0	0	0	0	0	0	0	0	0	0	0	0	0	-
OTU_447	0	0	0	0	0	2	0	0	0	0	0	0	0	0	1	0	1	0	-
OTU_448	0	0	0	0	0	0	0	0	0	0	0	0	0	0	0	1	9	13	k__Eukaryota;p__Alveolata ;c__Dinophyceae ;o__Suessiales;f__Symbiodiniaceae;g__Symbiodinium;s__GS_A4.3
OTU_449	0	0	0	0	0	0	0	0	0	0	0	0	0	0	0	3	2	3	k__Eukaryota;p__Alveolata ;c__Dinophyceae ;o__Suessiales;f__Symbiodiniaceae;g__Symbiodinium;s__GS_A12
OTU_450	0	0	0	0	0	0	0	0	0	0	0	0	0	0	0	3	0	11	k__Eukaryota;p__Alveolata ;c__Dinophyceae ;o__Suessiales;f__Symbiodiniaceae;g__Symbiodinium;s__GS_A12
OTU_451	1	0	0	0	0	1	0	0	0	0	0	0	0	0	0	8	12	11	k__Eukaryota;p__Alveolata ;c__Dinophyceae ;o__Suessiales;f__Symbiodiniaceae;g__Symbiodinium;s__GS_A9
OTU_452	0	1	0	0	0	0	0	0	0	0	0	0	0	0	0	8	5	7	k__Eukaryota;p__Alveolata ;c__Dinophyceae ;o__Suessiales;f__Symbiodiniaceae;g__Symbiodinium;s__GS_A9
OTU_453	0	0	0	0	0	0	0	0	0	0	0	0	0	0	0	0	1	5	-
OTU_454	0	0	0	0	0	0	0	0	0	0	0	0	0	0	0	0	2	5	k__Eukaryota;p__Alveolata ;c__Dinophyceae ;o__Suessiales;f__Symbiodiniaceae;g__Halluxium;s__GS_H1a
OTU_455	0	0	0	0	2	4	0	0	2	0	0	1	5	0	3	0	0	0	-
OTU_456	0	2	0	0	0	0	0	1	0	0	0	0	0	0	0	1	2	14	k__Eukaryota;p__Alveolata ;c__Dinophyceae ;o__Suessiales;f__Symbiodiniaceae;g__Symbiodinium;s__GS_A4a
OTU_457	0	0	0	0	2	0	1	0	1	0	0	0	0	0	0	0	0	0	-
OTU_458	2	0	0	0	1	1	0	1	1	0	0	0	1	0	0	7	4	15	k__Eukaryota;p__Alveolata ;c__Dinophyceae ;o__Suessiales;f__Symbiodiniaceae;g__Symbiodinium;s__GS_A9
OTU_459	0	1	0	0	0	0	0	0	0	0	0	0	0	0	0	2	0	8	k__Eukaryota;p__Alveolata ;c__Dinophyceae ;o__Suessiales;f__Symbiodiniaceae;g__Symbiodinium;s__GS_A12
OTU_460	2	0	0	1	0	1	0	2	0	0	0	1	0	0	0	0	0	0	-
OTU_461	0	0	0	0	0	0	0	0	0	0	0	0	0	0	0	0	9	3	k__Eukaryota;p__Alveolata ;c__Dinophyceae ;o__Suessiales;f__Symbiodiniaceae;g__Halluxium;s__GS_H5
OTU_462	0	0	0	0	0	0	0	0	0	0	0	0	1	0	0	0	3	9	-
OTU_463	0	0	0	0	0	1	0	0	0	0	0	0	0	0	0	2	1	12	-
OTU_464	0	0	0	0	0	0	0	0	0	0	0	0	0	0	0	1	2	4	-
OTU_465	2	0	0	2	0	0	1	1	2	0	0	1	0	0	0	1	0	0	k__Eukaryota;p__Alveolata ;c__Dinophyceae ;o__Suessiales;f__Symbiodiniaceae;g__Symbiodinium;s__GS_A9
OTU_466	2	0	0	0	0	2	0	0	0	0	0	0	0	1	0	3	10	5	k__Eukaryota;p__Alveolata ;c__Dinophyceae ;o__Suessiales;f__Symbiodiniaceae;g__Symbiodinium;s__GS_A9
OTU_467	0	0	0	0	0	0	0	1	0	0	0	0	0	0	0	0	5	3	-
OTU_468	0	0	0	0	0	0	0	0	0	0	0	0	0	0	0	0	6	0	-
OTU_469	0	0	1	0	0	0	0	0	0	0	0	0	0	0	1	0	9	0	-
OTU_470	0	0	0	0	0	0	0	0	0	0	0	0	1	0	0	0	0	0	-
OTU_471	0	0	0	0	0	0	0	0	0	0	0	0	0	0	0	0	2	4	k__Eukaryota;p__Alveolata ;c__Dinophyceae ;o__Suessiales;f__Symbiodiniaceae;g__Symbiodinium;s__GS_A4.3
OTU_472	1	1	2	2	0	1	4	2	4	0	5	2	0	2	0	3	0	0	k__Eukaryota;p__Alveolata ;c__Dinophyceae ;o__Suessiales;f__Symbiodiniaceae;g__Symbiodinium;s__GS_A12
OTU_473	0	0	0	0	0	0	0	2	0	0	0	0	0	0	0	3	0	0	k__Eukaryota;p__Alveolata ;c__Dinophyceae ;o__Suessiales;f__Symbiodiniaceae;g__Symbiodinium;s__GS_A9
OTU_474	0	0	0	0	0	0	0	0	1	0	0	0	0	1	0	6	6	0	k__Eukaryota;p__Alveolata ;c__Dinophyceae ;o__Suessiales;f__Symbiodiniaceae;g__Symbiodinium;s__GS_A9
OTU_475	0	0	0	0	0	0	0	0	0	0	0	0	0	0	0	0	0	6	-
OTU_476	1	1	0	0	0	0	0	0	0	0	0	0	0	0	0	15	10	10	-
OTU_477	0	2	0	0	0	0	1	0	0	0	0	0	0	1	0	0	0	4	k__Eukaryota;p__Alveolata ;c__Dinophyceae ;o__Suessiales;f__Symbiodiniaceae;g__Symbiodinium;s__GS_A4.3
OTU_478	0	0	0	0	0	0	0	0	0	0	0	0	0	0	0	0	5	2	k__Eukaryota;p__Alveolata ;c__Dinophyceae ;o__Suessiales;f__Symbiodiniaceae;g__Symbiodinium;s__GS_A12
OTU_479	0	0	0	0	0	0	0	0	0	0	0	1	0	0	0	0	2	22	k__Eukaryota;p__Alveolata ;c__Dinophyceae ;o__Suessiales;f__Symbiodiniaceae;g__Symbiodinium;s__GS_A12
OTU_480	0	0	0	0	0	0	0	0	0	0	0	0	0	0	0	0	0	9	k__Eukaryota;p__Alveolata ;c__Dinophyceae ;o__Suessiales;f__Symbiodiniaceae;g__Symbiodinium;s__GS_A12
OTU_481	1	0	0	0	0	1	2	0	1	0	1	0	2	0	0	1	2	1	k__Eukaryota;p__Alveolata ;c__Dinophyceae ;o__Suessiales;f__Symbiodiniaceae;g__Symbiodinium;s__GS_A9
OTU_482	0	0	0	0	0	0	0	0	0	0	0	0	0	0	0	0	5	0	k__Eukaryota;p__Alveolata ;c__Dinophyceae ;o__Suessiales;f__Symbiodiniaceae;g__Durusdinium;s__GS_D1.2
OTU_483	0	0	0	0	1	0	0	0	0	0	0	0	0	0	0	0	0	0	k__Eukaryota;p__Alveolata ;c__Dinophyceae ;o__Suessiales;f__Symbiodiniaceae;g__Symbiodinium;s__GS_A4.3
OTU_484	2	0	1	0	0	0	0	0	0	0	0	0	0	0	0	12	8	4	k__Eukaryota;p__Alveolata ;c__Dinophyceae ;o__Suessiales;f__Symbiodiniaceae;g__Symbiodinium;s__GS_A9
OTU_485	0	0	0	1	0	0	0	0	0	0	0	0	0	0	2	0	2	8	k__Eukaryota;p__Alveolata ;c__Dinophyceae ;o__Suessiales;f__Symbiodiniaceae;g__Symbiodinium;s__GS_A12
OTU_486	2	0	2	0	0	1	1	0	2	0	0	0	0	0	0	7	6	18	k__Eukaryota;p__Alveolata ;c__Dinophyceae ;o__Suessiales;f__Symbiodiniaceae;g__Symbiodinium;s__GS_A12
OTU_487	0	2	0	1	0	0	0	0	0	0	0	0	0	0	0	9	9	7	k__Eukaryota;p__Alveolata ;c__Dinophyceae ;o__Suessiales;f__Symbiodiniaceae;g__Symbiodinium;s__GS_A4
OTU_488	0	0	0	0	0	0	0	0	0	0	0	0	0	0	0	0	5	3	k__Eukaryota;p__Alveolata ;c__Dinophyceae ;o__Suessiales;f__Symbiodiniaceae;g__Symbiodinium;s__GS_A12
OTU_489	0	0	0	0	0	0	0	0	0	0	0	0	0	0	0	7	0	0	-
OTU_490	1	0	0	0	1	0	0	0	0	0	0	0	0	0	0	0	7	7	-
OTU_491	0	0	1	0	0	2	0	0	0	0	0	0	0	0	0	3	0	6	k__Eukaryota;p__Alveolata ;c__Dinophyceae ;o__Suessiales;f__Symbiodiniaceae;g__Symbiodinium;s__GS_A12
OTU_492	0	0	0	0	0	0	0	0	0	0	0	0	0	0	0	0	0	9	k__Eukaryota;p__Alveolata ;c__Dinophyceae ;o__Suessiales;f__Symbiodiniaceae;g__Symbiodinium;s__GS_A9
OTU_493	0	0	0	0	0	0	0	0	0	0	0	0	0	0	0	0	0	0	k__Eukaryota;p__Alveolata ;c__Dinophyceae ;o__Suessiales;f__Symbiodiniaceae;g__Symbiodinium;s__GS_A9
OTU_494	0	0	0	0	0	0	0	0	0	0	0	0	0	0	0	14	0	4	k__Eukaryota;p__Alveolata ;c__Dinophyceae ;o__Suessiales;f__Symbiodiniaceae;g__Symbiodinium;s__GS_A9
OTU_495	0	0	0	0	0	0	2	1	1	0	0	0	0	0	0	0	0	0	-
OTU_496	2	1	0	1	0	0	0	1	0	0	0	0	0	0	0	0	0	0	-
OTU_497	27	23	54	13	18	17	19	21	23	2	6	12	5	13	8	24	38	25	k__Eukaryota;p__Alveolata ;c__Dinophyceae ;o__Suessiales;f__Symbiodiniaceae;g__Cladocopium;s__GS_C1#
OTU_498	2	3	2	5	0	0	1	0	1	0	0	0	0	0	0	2	0	1	k__Eukaryota;p__Alveolata ;c__Dinophyceae ;o__Suessiales;f__Symbiodiniaceae;g__Cladocopium;s__GS_C1p=C1.8
OTU_499	3	1	0	1	0	0	0	0	0	0	0	0	0	0	0	0	0	0	k__Eukaryota;p__Alveolata ;c__Dinophyceae ;o__Suessiales;f__Symbiodiniaceae;g__Gerakladium;s__GS_G4
OTU_500	0	0	0	0	0	0	0	0	0	0	0	0	0	0	0	0	0	0	k__Eukaryota;p__Alveolata ;c__Dinophyceae ;o__Suessiales;f__Symbiodiniaceae;g__Cladocopium;s__GS_C8b
OTU_501	1	3	0	0	1	1	0	3	0	0	0	0	0	0	0	1	2	1	k__Eukaryota;p__Alveolata ;c__Dinophyceae ;o__Suessiales;f__Symbiodiniaceae;g__Symbiodinium;s__GS_A9
OTU_502	1	2	0	0	0	0	0	0	1	0	1	1	0	0	0	1	0	0	k__Eukaryota;p__Alveolata ;c__Dinophyceae ;o__Suessiales;f__Symbiodiniaceae;g__Symbiodinium;s__GS_A9
OTU_503	1	0	0	0	0	0	0	0	0	0	0	0	0	0	0	4	3	2	k__Eukaryota;p__Alveolata ;c__Dinophyceae ;o__Suessiales;f__Symbiodiniaceae;g__Symbiodinium;s__GS_A12
OTU_504	0	0	0	0	0	0	0	0	0	0	0	0	0	0	0	0	0	2	k__Eukaryota;p__Alveolata ;c__Dinophyceae ;o__Suessiales;f__Symbiodiniaceae;g__Symbiodinium;s__GS_A12
OTU_505	0	0	1	0	0	0	0	0	0	0	0	0	0	0	0	2	0	7	k__Eukaryota;p__Alveolata ;c__Dinophyceae ;o__Suessiales;f__Symbiodiniaceae;g__Symbiodinium;s__GS_A9
OTU_506	0	0	0	1	0	0	0	0	1	0	0	0	0	0	0	3	3	4	k__Eukaryota;p__Alveolata ;c__Dinophyceae ;o__Suessiales;f__Symbiodiniaceae;g__Symbiodinium;s__GS_A12
OTU_507	0	0	0	0	0	0	0	0	0	0	0	0	0	0	0	4	1	2	-
OTU_508	0	0	0	0	0	0	0	0	0	0	0	0	0	0	0	0	1	3	k__Eukaryota;p__Alveolata ;c__Dinophyceae ;o__Suessiales;f__Symbiodiniaceae;g__Symbiodinium;s__GS_A4.3
OTU_509	0	0	0	0	0	0	0	0	0	0	0	0	0	0	0	0	0	4	-
OTU_510	0	1	0	1	8	2	0	0	0	0	1	2	0	2	0	0	0	0	k__Eukaryota;p__Alveolata ;c__Dinophyceae ;o__Suessiales;f__Symbiodiniaceae;g__Symbiodinium;s__GS_A3
OTU_511	1	1	0	0	0	0	0	0	0	0	0	0	1	0	0	15	8	12	k__Eukaryota;p__Alveolata ;c__Dinophyceae ;o__Suessiales;f__Symbiodiniaceae;g__Symbiodinium;s__GS_A9
OTU_512	0	0	0	0	2	0	0	0	0	0	0	0	0	0	0	0	0	6	k__Eukaryota;p__Alveolata ;c__Dinophyceae ;o__Suessiales;f__Symbiodiniaceae;g__Symbiodinium;s__GS_A12
OTU_513	2	0	2	0	0	0	0	0	0	0	0	0	0	0	0	4	0	0	k__Eukaryota;p__Alveolata ;c__Dinophyceae ;o__Suessiales;f__Symbiodiniaceae;g__Cladocopium;s__GS_C15.9
OTU_514	0	0	2	0	0	0	0	0	0	0	0	0	0	0	0	0	1	0	k__Eukaryota;p__Alveolata ;c__Dinophyceae ;o__Suessiales;f__Symbiodiniaceae;g__Symbiodinium;s__GS_A12
OTU_515	0	0	0	0	0	0	0	0	0	0	0	0	0	0	0	0	0	5	-
OTU_516	0	0	0	0	0	0	0	0	0	0	0	0	0	0	0	0	0	3	k__Eukaryota;p__Alveolata ;c__Dinophyceae ;o__Suessiales;f__Symbiodiniaceae;g__Symbiodinium;s__GS_A9
OTU_517	0	2	0	0	0	0	0	0	0	0	0	0	0	0	0	1	2	6	k__Eukaryota;p__Alveolata ;c__Dinophyceae ;o__Suessiales;f__Symbiodiniaceae;g__Symbiodinium;s__GS_A9
OTU_518	0	0	0	0	0	0	0	0	0	0	0	0	0	0	0	6	0	1	-
OTU_519	0	0	0	0	0	0	0	0	0	0	0	0	0	0	0	0	0	0	-
OTU_520	0	0	0	0	0	0	0	1	1	0	0	1	0	0	0	0	0	2	k__Eukaryota;p__Alveolata ;c__Dinophyceae ;o__Suessiales;f__Symbiodiniaceae;g__Symbiodinium;s__GS_A12
OTU_521	0	0	0	0	9	0	0	0	0	0	0	0	0	0	0	0	0	0	-
OTU_522	0	2	1	2	1	0	0	1	0	0	0	0	0	0	1	0	0	0	k__Eukaryota;p__Alveolata ;c__Dinophyceae ;o__Suessiales;f__Symbiodiniaceae;g__Symbiodinium;s__GS_A12
OTU_523	0	0	0	0	0	0	0	0	0	0	0	0	0	0	0	0	0	3	k__Eukaryota;p__Alveolata ;c__Dinophyceae ;o__Suessiales;f__Symbiodiniaceae;g__Symbiodinium;s__GS_A12
OTU_524	0	1	0	0	0	0	0	0	0	0	0	0	0	0	0	1	3	1	k__Eukaryota;p__Alveolata ;c__Dinophyceae ;o__Suessiales;f__Symbiodiniaceae;g__Symbiodinium;s__GS_A9
OTU_525	0	0	0	0	0	0	0	0	0	0	0	0	0	0	0	0	0	0	-
OTU_526	0	0	0	0	0	0	0	0	0	0	0	0	0	0	0	4	6	0	k__Eukaryota;p__Alveolata ;c__Dinophyceae ;o__Suessiales;f__Symbiodiniaceae;g__Symbiodinium;s__GS_A12
OTU_527	0	1	1	2	0	0	0	0	0	0	0	0	0	0	0	0	2	0	k__Eukaryota;p__Alveolata ;c__Dinophyceae ;o__Suessiales;f__Symbiodiniaceae;g__Cladocopium;s__GS_C1.v1b
OTU_528	0	0	0	0	3	0	0	0	0	0	0	0	0	0	0	0	0	0	-
OTU_529	9	15	12	14	6	5	2	3	3	0	0	2	2	6	5	6	3	2	k__Eukaryota;p__Alveolata ;c__Dinophyceae ;o__Suessiales;f__Symbiodiniaceae;g__Cladocopium;s__GS_C1
OTU_530	0	0	0	0	2	0	0	0	0	0	0	0	0	0	0	0	0	0	-
OTU_531	6	5	2	0	4	2	0	3	1	0	1	4	0	2	0	4	0	3	-
OTU_532	6	8	6	12	2	5	4	4	9	1	2	4	2	5	1	5	6	4	k__Eukaryota;p__Alveolata ;c__Dinophyceae ;o__Suessiales;f__Symbiodiniaceae;g__Cladocopium;s__GS_C1
OTU_533	0	0	0	0	0	0	0	0	0	0	0	0	0	0	0	0	1	14	k__Eukaryota;p__Alveolata ;c__Dinophyceae ;o__Suessiales;f__Symbiodiniaceae;g__Symbiodinium;s__GS_A4
OTU_534	0	0	0	0	0	0	0	0	0	0	0	0	0	0	0	0	0	0	k__Eukaryota;p__Alveolata ;c__Dinophyceae ;o__Suessiales;f__Symbiodiniaceae;g__Halluxium;s__GS_H5
OTU_535	25	33	22	8	19	12	13	9	11	0	3	1	6	3	6	79	49	15	-
OTU_536	0	0	1	0	0	0	0	0	0	0	0	0	1	0	0	0	0	0	k__Eukaryota;p__Alveolata ;c__Dinophyceae ;o__Suessiales;f__Symbiodiniaceae;g__Symbiodinium;s__GS_A2
OTU_537	0	0	1	0	1	1	3	3	0	0	0	0	0	3	0	7	1	0	k__Eukaryota;p__Alveolata ;c__Dinophyceae ;o__Suessiales;f__Symbiodiniaceae;g__Symbiodinium;s__GS_A12
OTU_538	0	0	0	0	0	0	0	0	0	0	0	0	0	0	0	0	0	0	k__Eukaryota;p__Alveolata ;c__Dinophyceae ;o__Suessiales;f__Symbiodiniaceae;g__Symbiodinium;s__GS_A12
OTU_539	0	0	0	0	0	0	0	0	0	0	0	0	0	0	0	0	2	2	-
OTU_540	0	0	0	0	0	0	0	0	0	0	0	0	0	0	0	0	3	0	k__Eukaryota;p__Alveolata ;c__Dinophyceae ;o__Suessiales;f__Symbiodiniaceae;g__Symbiodinium;s__GS_A12
OTU_541	1	0	0	0	0	0	0	0	0	0	0	0	0	0	0	0	0	0	-
OTU_542	0	0	0	0	0	0	0	0	0	0	0	0	0	0	0	0	0	0	-
OTU_543	0	0	0	0	0	0	0	0	0	0	0	0	0	0	0	0	0	2	k__Eukaryota;p__Alveolata ;c__Dinophyceae ;o__Suessiales;f__Symbiodiniaceae;g__Symbiodinium;s__GS_A12
OTU_544	0	0	0	0	0	0	2	0	2	1	3	0	0	1	0	0	0	0	-
OTU_545	1	2	6	2	3	0	0	0	1	0	0	0	0	6	0	0	0	11	k__Eukaryota;p__Alveolata ;c__Dinophyceae ;o__Suessiales;f__Symbiodiniaceae;g__Cladocopium;s__GS_C1
OTU_546	0	0	0	0	0	1	0	0	0	0	1	0	0	2	0	0	1	0	-
OTU_547	0	0	0	0	0	0	0	0	0	0	0	0	0	0	0	0	1	2	k__Eukaryota;p__Alveolata ;c__Dinophyceae ;o__Suessiales;f__Symbiodiniaceae;g__Symbiodinium;s__GS_A12
OTU_548	0	1	0	0	0	0	3	0	0	0	0	0	0	0	0	0	0	0	-
OTU_549	0	0	0	0	0	0	0	0	0	0	0	0	0	0	0	4	0	4	-
OTU_550	2	0	0	0	0	0	0	0	0	0	0	0	0	0	0	0	0	0	k__Eukaryota;p__Alveolata ;c__Dinophyceae ;o__Suessiales;f__Symbiodiniaceae;g__Symbiodinium;s__GS_A9
OTU_551	7	4	35	2	5	1	2	5	5	1	0	1	0	3	0	1	5	1	k__Eukaryota;p__Alveolata ;c__Dinophyceae ;o__Suessiales;f__Symbiodiniaceae;g__Cladocopium;s__GS_C1#
OTU_552	0	3	1	0	0	1	2	0	2	0	0	2	0	0	0	0	0	0	k__Eukaryota;p__Alveolata ;c__Dinophyceae ;o__Suessiales;f__Symbiodiniaceae;g__Durusdinium;s__LJ_D17
OTU_553	0	2	0	0	0	0	3	0	0	0	0	0	0	0	0	0	0	2	k__Eukaryota;p__Alveolata ;c__Dinophyceae ;o__Suessiales;f__Symbiodiniaceae;g__Symbiodinium;s__GS_A4a
OTU_554	0	0	0	0	0	0	0	0	0	0	0	0	0	0	0	1	0	4	k__Eukaryota;p__Alveolata ;c__Dinophyceae ;o__Suessiales;f__Symbiodiniaceae;g__Symbiodinium;s__GS_A4a
OTU_555	0	0	0	0	0	0	0	0	0	0	0	0	0	0	0	6	0	0	-
OTU_556	0	0	0	0	0	0	0	0	0	0	0	0	0	0	0	2	2	5	k__Eukaryota;p__Alveolata ;c__Dinophyceae ;o__Suessiales;f__Symbiodiniaceae;g__Symbiodinium;s__GS_A12
OTU_557	0	0	0	0	0	0	0	0	0	0	0	0	0	0	0	0	1	10	k__Eukaryota;p__Alveolata ;c__Dinophyceae ;o__Suessiales;f__Symbiodiniaceae;g__Symbiodinium;s__GS_A12
OTU_558	0	1	0	0	0	0	0	2	0	0	0	0	0	0	0	0	0	0	-
OTU_559	2	0	0	0	1	0	0	0	0	0	0	0	0	0	0	0	0	1	k__Eukaryota;p__Alveolata ;c__Dinophyceae ;o__Suessiales;f__Symbiodiniaceae;g__Symbiodinium;s__GS_A4a
OTU_560	1	0	0	0	0	0	0	0	0	0	0	0	0	0	0	4	0	1	-
OTU_561	0	0	2	0	0	0	0	0	0	0	0	0	0	0	0	0	0	6	-
OTU_562	0	2	0	0	0	0	0	0	1	0	0	0	0	0	0	0	0	0	-
OTU_563	0	0	0	0	0	0	0	0	0	0	0	0	0	0	0	3	0	0	k__Eukaryota;p__Alveolata ;c__Dinophyceae ;o__Suessiales;f__Symbiodiniaceae;g__Symbiodinium;s__GS_A12
OTU_564	0	0	0	0	0	0	0	0	0	0	0	0	0	0	0	0	0	9	k__Eukaryota;p__Alveolata ;c__Dinophyceae ;o__Suessiales;f__Symbiodiniaceae;g__Cladocopium;s__GS_C1r
OTU_565	0	0	0	0	0	0	0	0	0	0	0	0	0	0	0	2	4	3	-
OTU_566	0	0	0	0	0	0	0	0	0	0	0	0	0	0	0	0	0	0	k__Eukaryota;p__Alveolata ;c__Dinophyceae ;o__Suessiales;f__Symbiodiniaceae;g__Symbiodinium;s__GS_A4a
OTU_567	0	0	0	0	0	0	0	0	0	0	0	0	0	0	0	0	0	7	k__Eukaryota;p__Alveolata ;c__Dinophyceae ;o__Suessiales;f__Symbiodiniaceae;g__Symbiodinium;s__GS_A4a
OTU_568	0	2	0	0	2	1	0	0	0	0	0	0	0	0	0	0	0	0	k__Eukaryota;p__Alveolata ;c__Dinophyceae ;o__Suessiales;f__Symbiodiniaceae;g__Cladocopium;s__GS_C1
OTU_569	0	0	0	0	0	0	0	0	2	0	0	0	0	0	0	1	2	3	k__Eukaryota;p__Alveolata ;c__Dinophyceae ;o__Suessiales;f__Symbiodiniaceae;g__Symbiodinium;s__GS_A4a
OTU_570	0	0	0	0	2	0	0	0	0	0	0	0	0	0	0	0	0	0	-
OTU_571	30	15	40	27	34	30	17	29	21	2	11	9	40	38	42	12	8	1	k__Eukaryota;p__Alveolata ;c__Dinophyceae ;o__Suessiales;f__Symbiodiniaceae;g__Symbiodinium;s__GS_A6
OTU_572	17	15	11	4	8	12	6	10	9	2	0	3	3	2	3	4	5	2	k__Eukaryota;p__Alveolata ;c__Dinophyceae ;o__Suessiales;f__Symbiodiniaceae;g__Effrenium;s__GS_E1
OTU_573	0	0	2	0	0	0	0	0	0	0	0	0	0	0	0	0	0	0	k__Eukaryota;p__Alveolata ;c__Dinophyceae ;o__Suessiales;f__Symbiodiniaceae;g__Symbiodinium;s__GS_A4.3
OTU_574	0	2	0	0	0	0	0	0	0	0	0	0	0	0	0	0	0	0	k__Eukaryota;p__Alveolata ;c__Dinophyceae ;o__Suessiales;f__Symbiodiniaceae;g__Symbiodinium;s__GS_A4
OTU_575	0	0	0	0	0	0	0	0	0	0	0	0	0	0	0	0	0	0	k__Eukaryota;p__Alveolata ;c__Dinophyceae ;o__Suessiales;f__Symbiodiniaceae;g__Durusdinium;s__LJ_D17
OTU_576	0	0	0	0	0	0	0	0	0	0	0	0	0	0	0	0	0	9	k__Eukaryota;p__Alveolata ;c__Dinophyceae ;o__Suessiales;f__Symbiodiniaceae;g__Symbiodinium;s__GS_A12
OTU_577	122	132	211	71	81	111	53	95	118	113	193	126	187	384	122	101	154	115	k__Eukaryota;p__Alveolata ;c__Dinophyceae ;o__Suessiales;f__Symbiodiniaceae;g__Durusdinium;s__LJ_D17
OTU_578	3	1	0	0	0	2	2	0	2	0	0	0	0	0	0	5	0	0	k__Eukaryota;p__Alveolata ;c__Dinophyceae ;o__Suessiales;f__Symbiodiniaceae;g__Symbiodinium;s__GS_A9
OTU_579	90	102	121	56	64	47	32	53	69	4	19	22	21	40	29	130	122	75	k__Eukaryota;p__Alveolata ;c__Dinophyceae ;o__Suessiales;f__Symbiodiniaceae;g__Cladocopium;s__GS_C1c.C45
OTU_580	0	0	0	0	2	0	0	0	1	0	0	0	0	0	0	0	0	3	k__Eukaryota;p__Alveolata ;c__Dinophyceae ;o__Suessiales;f__Symbiodiniaceae;g__Symbiodinium;s__GS_A9
OTU_581	1	0	0	0	0	0	0	0	0	0	0	0	0	0	0	0	0	0	k__Eukaryota;p__Alveolata ;c__Dinophyceae ;o__Suessiales;f__Symbiodiniaceae;g__Symbiodinium;s__GS_A9
OTU_582	0	0	3	0	0	0	0	0	0	0	0	0	0	0	0	0	4	0	k__Eukaryota;p__Alveolata ;c__Dinophyceae ;o__Suessiales;f__Symbiodiniaceae;g__Symbiodinium;s__GS_A12
OTU_583	0	0	0	0	2	0	0	0	0	0	0	0	0	0	0	0	0	0	-
OTU_584	2	1	5	0	2	1	0	0	1	0	0	0	0	1	0	17	7	1	k__Eukaryota;p__Alveolata ;c__Dinophyceae ;o__Suessiales;f__Symbiodiniaceae;g__Cladocopium;s__GS_C15h
OTU_585	1	0	0	0	1	2	0	0	0	0	0	0	0	0	0	0	0	0	k__Eukaryota;p__Alveolata ;c__Dinophyceae ;o__Suessiales;f__Symbiodiniaceae;g__Symbiodinium;s__GS_A12
OTU_586	0	0	0	0	0	0	0	0	0	0	0	1	0	0	0	0	0	1	-
OTU_587	0	0	0	0	0	0	0	0	0	0	0	3	0	0	0	0	0	0	-
OTU_588	2	1	1	0	3	1	0	0	0	0	0	0	0	0	0	0	2	0	k__Eukaryota;p__Alveolata ;c__Dinophyceae ;o__Suessiales;f__Symbiodiniaceae;g__Symbiodinium;s__GS_A2
OTU_589	0	0	0	0	0	0	0	0	0	0	0	1	0	0	0	0	0	0	k__Eukaryota;p__Alveolata ;c__Dinophyceae ;o__Suessiales;f__Symbiodiniaceae;g__Durusdinium;s__GS_D1
OTU_590	1	0	0	0	0	2	0	0	0	0	0	0	0	0	0	0	0	0	-
OTU_591	0	0	0	0	0	0	0	0	0	0	0	0	0	0	1	1	1	9	-
OTU_592	0	1	0	0	0	0	0	0	0	0	0	0	0	0	0	0	0	0	k__Eukaryota;p__Alveolata ;c__Dinophyceae ;o__Suessiales;f__Symbiodiniaceae;g__Symbiodinium;s__GS_A12
OTU_593	0	0	0	0	0	0	0	0	0	0	0	0	0	0	0	0	2	0	-
OTU_594	0	0	0	0	0	0	0	0	0	3	0	0	0	0	0	0	0	0	-
OTU_595	0	0	0	0	0	0	0	0	0	0	0	0	0	0	0	0	0	0	-
OTU_596	0	2	1	2	0	0	2	3	0	0	1	0	0	1	1	52	31	2	-
OTU_597	0	0	0	0	0	0	0	0	0	0	0	0	0	0	0	0	0	3	k__Eukaryota;p__Alveolata ;c__Dinophyceae ;o__Suessiales;f__Symbiodiniaceae;g__Symbiodinium;s__GS_A12
OTU_598	0	0	0	0	0	0	0	0	0	0	0	0	0	0	0	0	0	0	k__Eukaryota;p__Alveolata ;c__Dinophyceae ;o__Suessiales;f__Symbiodiniaceae;g__Symbiodinium;s__GS_A9
OTU_599	0	1	0	0	0	0	0	0	0	0	0	1	0	0	0	0	0	0	-
OTU_600	0	0	0	0	3	1	0	0	0	0	0	0	0	0	0	4	0	1	k__Eukaryota;p__Alveolata ;c__Dinophyceae ;o__Suessiales;f__Symbiodiniaceae;g__Symbiodinium;s__GS_A9
OTU_601	2	2	0	0	0	0	0	0	0	0	0	0	0	0	1	0	7	0	k__Eukaryota;p__Alveolata ;c__Dinophyceae ;o__Suessiales;f__Symbiodiniaceae;g__Symbiodinium;s__GS_A12
OTU_602	1	0	0	1	0	0	0	0	0	0	0	0	0	0	0	1	13	7	k__Eukaryota;p__Alveolata ;c__Dinophyceae ;o__Suessiales;f__Symbiodiniaceae;g__Symbiodinium;s__GS_A9
OTU_603	0	0	0	0	0	0	0	0	0	0	0	0	0	0	0	0	3	0	k__Eukaryota;p__Alveolata ;c__Dinophyceae ;o__Suessiales;f__Symbiodiniaceae;g__Symbiodinium;s__GS_A12
OTU_604	0	0	0	0	0	0	1	1	0	0	0	0	0	0	0	1	4	14	k__Eukaryota;p__Alveolata ;c__Dinophyceae ;o__Suessiales;f__Symbiodiniaceae;g__Symbiodinium;s__GS_A4
OTU_605	455	249	151	4	7	120	6	106	108	3	1	0	5	14	4	51	21	10	k__Eukaryota;p__Alveolata ;c__Dinophyceae ;o__Suessiales;f__Symbiodiniaceae;g__Cladocopium;s__GS_C3z
OTU_606	0	0	1	2	0	0	0	0	0	0	0	0	0	0	0	0	0	0	-
OTU_607	0	1	2	1	3	2	1	0	0	0	0	0	1	0	0	1	1	0	k__Eukaryota;p__Alveolata ;c__Dinophyceae ;o__Suessiales;f__Symbiodiniaceae;g__Symbiodinium;s__GS_A12
OTU_608	4	0	6	0	3	2	2	1	1	0	0	0	0	1	0	57	85	4	k__Eukaryota;p__Alveolata ;c__Dinophyceae ;o__Suessiales;f__Symbiodiniaceae;g__Symbiodinium;s__GS_A4.2
OTU_609	0	0	0	0	0	0	0	0	0	0	0	0	0	0	0	0	0	0	k__Eukaryota;p__Alveolata ;c__Dinophyceae ;o__Suessiales;f__Symbiodiniaceae;g__Cladocopium;s__GS_C1g
OTU_610	1	2	2	0	3	0	2	4	4	1	3	3	1	3	0	4	0	1	k__Eukaryota;p__Alveolata ;c__Dinophyceae ;o__Suessiales;f__Symbiodiniaceae;g__Durusdinium;s__LJ_D17
OTU_611	0	0	0	0	0	0	0	0	0	0	0	1	0	0	0	1	0	1	-
OTU_612	0	0	0	0	0	0	0	0	0	0	0	0	0	0	0	0	1	0	-
OTU_613	0	0	0	0	0	0	0	0	0	0	0	0	0	0	0	0	0	0	k__Eukaryota;p__Alveolata ;c__Dinophyceae ;o__Suessiales;f__Symbiodiniaceae;g__Symbiodinium;s__GS_A12
OTU_614	0	1	0	0	0	0	0	0	0	0	0	1	0	0	0	3	5	0	-
OTU_615	0	1	0	1	0	0	0	0	1	0	0	0	0	0	0	0	0	0	k__Eukaryota;p__Alveolata ;c__Dinophyceae ;o__Suessiales;f__Symbiodiniaceae;g__Cladocopium;s__GS_C1g
OTU_616	2	0	0	0	0	0	0	0	0	0	0	0	0	0	0	0	1	0	k__Eukaryota;p__Alveolata ;c__Dinophyceae ;o__Suessiales;f__Symbiodiniaceae;g__Cladocopium;s__GS_C3y
OTU_617	0	0	0	0	0	0	0	0	0	0	0	0	0	0	0	0	3	0	-
OTU_618	221	230	435	40	58	110	29	129	89	2	17	19	22	66	25	140	119	45	k__Eukaryota;p__Alveolata ;c__Dinophyceae ;o__Suessiales;f__Symbiodiniaceae;g__Cladocopium;s__GS_C3f
OTU_619	0	2	0	0	0	0	2	0	0	0	0	0	0	0	0	3	7	4	-
OTU_620	0	0	0	0	0	0	0	2	1	0	0	0	0	0	0	0	0	0	-
OTU_621	0	0	0	0	0	0	0	0	0	0	0	0	0	0	0	0	0	5	k__Eukaryota;p__Alveolata ;c__Dinophyceae ;o__Suessiales;f__Symbiodiniaceae;g__Symbiodinium;s__GS_A4
OTU_622	0	0	0	0	0	0	0	0	0	0	0	0	0	0	0	0	0	7	k__Eukaryota;p__Alveolata ;c__Dinophyceae ;o__Suessiales;f__Symbiodiniaceae;g__Symbiodinium;s__GS_A4.3
OTU_623	1	1	0	0	1	0	0	1	0	0	0	1	0	0	0	1	0	0	k__Eukaryota;p__Alveolata ;c__Dinophyceae ;o__Suessiales;f__Symbiodiniaceae;g__Symbiodinium;s__GS_A4
OTU_624	0	0	0	0	0	0	2	2	0	0	0	0	0	0	0	0	0	0	-
OTU_625	3	13	45	2	5	3	0	5	3	0	3	4	2	4	2	6	3	2	k__Eukaryota;p__Alveolata ;c__Dinophyceae ;o__Suessiales;f__Symbiodiniaceae;g__Cladocopium;s__GS_C116
OTU_626	0	0	0	2	0	0	0	0	0	0	0	0	0	0	0	0	3	4	k__Eukaryota;p__Alveolata ;c__Dinophyceae ;o__Suessiales;f__Symbiodiniaceae;g__Symbiodinium;s__GS_A12
OTU_627	0	0	0	0	0	0	0	0	0	0	0	0	0	0	0	0	0	0	-
OTU_628	0	0	0	0	0	0	0	0	0	0	0	0	0	0	0	0	0	4	k__Eukaryota;p__Alveolata ;c__Dinophyceae ;o__Suessiales;f__Symbiodiniaceae;g__Symbiodinium;s__GS_A12
OTU_629	12	21	23	6	12	13	8	16	17	48	79	49	4	16	4	8	8	12	k__Eukaryota;p__Alveolata ;c__Dinophyceae ;o__Suessiales;f__Symbiodiniaceae;g__Durusdinium;s__LJ_D17
OTU_630	1	0	0	0	0	0	0	0	0	0	0	0	0	0	1	0	7	9	-
OTU_631	0	0	0	0	0	0	0	0	0	0	0	0	0	0	1	0	0	5	k__Eukaryota;p__Alveolata ;c__Dinophyceae ;o__Suessiales;f__Symbiodiniaceae;g__Symbiodinium;s__GS_A12
OTU_632	0	0	0	0	0	0	0	0	0	0	0	3	0	0	0	0	0	0	-
OTU_633	0	0	0	0	0	0	0	0	0	0	0	1	0	0	0	0	0	3	-
OTU_634	0	0	0	0	0	0	0	0	0	0	0	0	0	0	0	0	2	14	-
OTU_635	0	0	0	0	0	0	0	0	1	0	0	0	0	0	0	0	0	1	-
OTU_636	0	0	0	0	2	0	0	5	0	0	0	0	0	0	0	0	0	0	-
OTU_637	0	0	0	0	0	0	0	1	0	0	0	0	0	0	0	0	0	0	k__Eukaryota;p__Alveolata ;c__Dinophyceae ;o__Suessiales;f__Symbiodiniaceae;g__Symbiodinium;s__GS_A4.3
OTU_638	1	0	0	0	0	0	0	0	0	0	0	0	0	0	0	6	4	7	k__Eukaryota;p__Alveolata ;c__Dinophyceae ;o__Suessiales;f__Symbiodiniaceae;g__Symbiodinium;s__GS_A12
OTU_639	1	4	1	0	0	1	0	2	1	0	0	1	0	0	2	5	3	0	-
OTU_640	0	0	1	0	0	0	2	0	1	0	0	0	0	0	0	3	1	8	k__Eukaryota;p__Alveolata ;c__Dinophyceae ;o__Suessiales;f__Symbiodiniaceae;g__Symbiodinium;s__GS_A9
OTU_641	0	0	0	0	0	0	0	0	0	0	0	0	1	0	0	0	0	0	-
OTU_642	0	0	0	0	0	0	0	0	0	0	0	0	0	0	0	0	4	3	k__Eukaryota;p__Alveolata ;c__Dinophyceae ;o__Suessiales;f__Symbiodiniaceae;g__Symbiodinium;s__GS_A4.3
OTU_643	0	0	0	0	0	0	0	0	0	0	0	0	0	0	0	0	0	4	k__Eukaryota;p__Alveolata ;c__Dinophyceae ;o__Suessiales;f__Symbiodiniaceae;g__Symbiodinium;s__GS_A4
OTU_644	0	0	0	0	0	0	0	0	0	0	0	0	0	0	0	2	0	3	-
OTU_645	0	0	0	0	2	0	0	1	0	0	0	0	0	0	0	2	0	0	-
OTU_646	0	1	0	1	0	0	0	0	0	0	0	0	0	0	0	0	1	27	-
OTU_647	0	0	0	0	0	0	0	0	0	0	0	0	0	0	0	0	0	6	k__Eukaryota;p__Alveolata ;c__Dinophyceae ;o__Suessiales;f__Symbiodiniaceae;g__Symbiodinium;s__GS_A12
OTU_648	0	0	0	0	0	0	0	0	0	0	0	0	0	0	3	1	0	6	-
OTU_649	0	0	0	0	0	0	0	0	0	0	0	0	0	0	0	0	0	8	k__Eukaryota;p__Alveolata ;c__Dinophyceae ;o__Suessiales;f__Symbiodiniaceae;g__Symbiodinium;s__GS_A12
OTU_650	1	3	0	0	1	1	0	0	0	0	0	0	0	0	0	0	0	0	k__Eukaryota;p__Alveolata ;c__Dinophyceae ;o__Suessiales;f__Symbiodiniaceae;g__Symbiodinium;s__GS_A9
OTU_651	0	0	1	0	0	1	0	0	0	0	0	0	0	3	0	0	0	0	k__Eukaryota;p__Alveolata ;c__Dinophyceae ;o__Suessiales;f__Symbiodiniaceae;g__Symbiodinium;s__GS_A4.3
OTU_652	0	0	1	0	0	0	0	0	1	0	0	0	0	0	0	0	0	2	-
OTU_653	15	12	5	7	8	6	6	9	7	0	2	3	2	3	4	18	14	0	-
OTU_654	0	2	0	0	0	0	0	0	0	0	0	0	0	0	0	0	0	0	-
OTU_655	10	2	7	3	0	2	1	0	3	0	1	0	0	0	0	4	3	4	k__Eukaryota;p__Alveolata ;c__Dinophyceae ;o__Suessiales;f__Symbiodiniaceae;g__Gerakladium;s__GS_G3
OTU_656	0	0	0	0	0	0	0	0	0	0	0	0	0	0	0	9	6	0	-
OTU_657	0	2	0	0	0	0	0	0	0	0	0	0	0	0	0	0	0	0	k__Eukaryota;p__Alveolata ;c__Dinophyceae ;o__Suessiales;f__Symbiodiniaceae;g__Symbiodinium;s__GS_A12
OTU_658	2	1	0	0	0	0	0	0	0	0	0	0	0	0	0	0	2	9	k__Eukaryota;p__Alveolata ;c__Dinophyceae ;o__Suessiales;f__Symbiodiniaceae;g__Symbiodinium;s__GS_A12
OTU_659	4	5	2	1	0	0	0	0	1	0	0	4	1	0	0	10	23	0	-
OTU_660	0	0	0	0	0	0	0	0	0	0	0	0	0	0	0	0	0	0	k__Eukaryota;p__Alveolata ;c__Dinophyceae ;o__Suessiales;f__Symbiodiniaceae;g__Symbiodinium;s__GS_A4
OTU_661	0	0	0	0	0	0	0	0	0	0	0	0	0	0	0	0	0	0	k__Eukaryota;p__Alveolata ;c__Dinophyceae ;o__Suessiales;f__Symbiodiniaceae;g__Durusdinium;s__GS_D1.1
OTU_662	0	0	0	0	0	0	0	0	0	0	0	0	0	0	0	0	0	0	k__Eukaryota;p__Alveolata ;c__Dinophyceae ;o__Suessiales;f__Symbiodiniaceae;g__Symbiodinium;s__GS_A12
OTU_663	0	0	0	0	0	0	0	0	1	0	0	0	0	0	0	3	0	3	k__Eukaryota;p__Alveolata ;c__Dinophyceae ;o__Suessiales;f__Symbiodiniaceae;g__Symbiodinium;s__GS_A9
OTU_664	0	2	0	0	0	0	0	0	0	0	0	0	0	0	0	0	0	0	-
OTU_665	0	0	0	0	0	0	0	0	0	0	0	3	0	0	0	0	0	0	-
OTU_666	1	0	0	0	0	1	0	0	0	0	0	0	0	0	0	0	0	0	-
OTU_667	0	0	0	0	0	0	2	0	0	0	0	0	0	0	0	0	3	0	-
OTU_668	3	6	1	1	5	2	0	1	2	0	0	1	1	0	0	0	0	0	-
OTU_669	0	0	0	0	0	0	0	0	0	0	0	0	0	0	0	0	5	0	k__Eukaryota;p__Alveolata ;c__Dinophyceae ;o__Suessiales;f__Symbiodiniaceae;g__Symbiodinium;s__GS_A12
OTU_670	1	0	0	2	1	0	0	2	0	2	1	0	0	0	1	0	0	0	k__Eukaryota;p__Alveolata ;c__Dinophyceae ;o__Suessiales;f__Symbiodiniaceae;g__Durusdinium;s__LJ_D17
OTU_671	0	0	0	0	0	0	0	0	0	0	0	0	0	0	0	0	0	2	k__Eukaryota;p__Alveolata ;c__Dinophyceae ;o__Suessiales;f__Symbiodiniaceae;g__Cladocopium;s__GS_C1g
OTU_672	0	0	0	0	0	0	0	0	0	0	0	0	0	0	0	0	0	2	k__Eukaryota;p__Alveolata ;c__Dinophyceae ;o__Suessiales;f__Symbiodiniaceae;g__Symbiodinium;s__GS_A12
OTU_673	0	0	0	0	0	0	0	0	0	0	0	0	0	0	0	0	0	6	k__Eukaryota;p__Alveolata ;c__Dinophyceae ;o__Suessiales;f__Symbiodiniaceae;g__Symbiodinium;s__GS_A12
OTU_674	0	0	0	0	0	0	0	0	0	0	1	0	0	0	0	9	0	0	k__Eukaryota;p__Alveolata ;c__Dinophyceae ;o__Suessiales;f__Symbiodiniaceae;g__Symbiodinium;s__GS_A9
OTU_675	74	55	96	27	58	39	46	39	67	69	92	77	58	45	35	99	53	105	k__Eukaryota;p__Alveolata ;c__Dinophyceae ;o__Suessiales;f__Symbiodiniaceae;g__Durusdinium;s__GS_D2
OTU_676	0	0	0	0	0	0	0	0	0	0	0	0	0	0	0	0	0	0	-
OTU_677	16	10	130	2	8	11	5	8	9	2	12	1	9	17	2	10	10	10	k__Eukaryota;p__Alveolata ;c__Dinophyceae ;o__Suessiales;f__Symbiodiniaceae;g__Cladocopium;s__GS_C15m
OTU_678	0	0	0	0	0	0	0	0	0	0	0	0	0	0	0	0	0	4	k__Eukaryota;p__Alveolata ;c__Dinophyceae ;o__Suessiales;f__Symbiodiniaceae;g__Symbiodinium;s__GS_A4a
OTU_679	0	0	0	0	0	1	0	0	2	0	0	0	0	0	0	0	2	6	-
OTU_680	0	0	0	2	0	1	0	0	0	0	0	0	0	0	0	0	0	0	-
OTU_681	6	3	2	2	2	3	0	1	1	0	1	0	2	2	2	31	45	105	k__Eukaryota;p__Alveolata ;c__Dinophyceae ;o__Suessiales;f__Symbiodiniaceae;g__Symbiodinium;s__GS_A4.3
OTU_682	0	0	0	1	0	0	0	0	0	0	0	0	0	0	0	0	0	2	k__Eukaryota;p__Alveolata ;c__Dinophyceae ;o__Suessiales;f__Symbiodiniaceae;g__Symbiodinium;s__GS_A4a
OTU_683	0	1	0	0	0	0	0	0	0	0	0	0	0	0	0	0	0	2	-
OTU_684	0	0	0	0	0	0	0	0	0	0	0	0	0	0	0	0	0	0	-
OTU_685	13	17	32	7	8	8	10	13	11	2	2	2	2	6	2	80	71	13	k__Eukaryota;p__Alveolata ;c__Dinophyceae ;o__Suessiales;f__Symbiodiniaceae;g__Cladocopium;s__GS_C3v
OTU_686	0	3	0	0	0	0	0	0	0	0	0	0	0	0	0	0	0	0	-
OTU_687	0	0	0	0	0	0	0	0	0	0	0	0	0	0	0	0	0	3	k__Eukaryota;p__Alveolata ;c__Dinophyceae ;o__Suessiales;f__Symbiodiniaceae;g__Symbiodinium;s__GS_A12
OTU_688	0	0	0	0	0	0	0	0	0	0	0	0	0	0	0	0	3	0	k__Eukaryota;p__Alveolata ;c__Dinophyceae ;o__Suessiales;f__Symbiodiniaceae;g__Symbiodinium;s__GS_A9
OTU_689	2	1	10	0	1	0	0	0	0	0	0	0	0	0	0	0	0	0	k__Eukaryota;p__Alveolata ;c__Dinophyceae ;o__Suessiales;f__Symbiodiniaceae;g__Cladocopium;s__GS_C91
OTU_690	2	2	0	2	0	0	0	0	1	0	0	0	0	0	1	2	0	0	-
OTU_691	28	14	116	11	30	46	150	38	30	1	8	10	7	17	6	37	36	19	k__Eukaryota;p__Alveolata ;c__Dinophyceae ;o__Suessiales;f__Symbiodiniaceae;g__Cladocopium;s__GS_C60
OTU_692	0	0	0	0	0	0	0	0	0	0	0	0	0	0	0	1	4	0	k__Eukaryota;p__Alveolata ;c__Dinophyceae ;o__Suessiales;f__Symbiodiniaceae;g__Durusdinium;s__GS_D1.2
OTU_693	0	0	0	0	0	0	0	0	0	0	0	0	0	0	0	0	0	5	-
OTU_694	3	0	16	0	2	2	0	1	3	0	0	0	0	5	1	2	0	0	k__Eukaryota;p__Alveolata ;c__Dinophyceae ;o__Suessiales;f__Symbiodiniaceae;g__Cladocopium;s__GS_C91
OTU_695	0	0	0	0	0	0	0	0	0	0	0	0	0	0	0	2	1	0	-
OTU_696	20	27	81	9	25	24	35	52	50	2	11	5	7	16	8	74	99	24	k__Eukaryota;p__Alveolata ;c__Dinophyceae ;o__Suessiales;f__Symbiodiniaceae;g__Cladocopium;s__GS_C15h
OTU_697	0	0	0	0	0	0	0	0	0	0	0	0	0	0	0	0	5	0	-
OTU_698	1	2	6	0	1	0	0	2	1	0	1	0	0	0	0	0	0	0	k__Eukaryota;p__Alveolata ;c__Dinophyceae ;o__Suessiales;f__Symbiodiniaceae;g__Cladocopium;s__GS_C66
OTU_699	30	29	11	4	9	5	6	6	8	1	3	4	5	3	1	134	231	36	-
OTU_700	1	0	1	0	1	0	0	1	0	0	0	0	1	0	0	0	0	7	k__Eukaryota;p__Alveolata ;c__Dinophyceae ;o__Suessiales;f__Symbiodiniaceae;g__Symbiodinium;s__GS_A12
OTU_701	0	4	0	0	0	0	0	0	0	0	0	0	1	0	0	0	0	0	-
OTU_702	0	0	0	0	0	0	0	0	0	0	0	0	0	0	0	0	0	0	k__Eukaryota;p__Alveolata ;c__Dinophyceae ;o__Suessiales;f__Symbiodiniaceae;g__Halluxium;s__GS_H1a
OTU_703	0	0	1	0	0	0	0	0	0	0	0	0	0	0	0	0	0	8	k__Eukaryota;p__Alveolata ;c__Dinophyceae ;o__Suessiales;f__Symbiodiniaceae;g__Symbiodinium;s__GS_A9
OTU_704	0	0	0	0	0	0	0	0	0	0	0	0	0	0	0	0	0	3	-
OTU_705	0	0	0	0	0	0	0	0	2	0	0	0	0	0	2	0	0	0	k__Eukaryota;p__Alveolata ;c__Dinophyceae ;o__Suessiales;f__Symbiodiniaceae;g__Symbiodinium;s__GS_A2
OTU_706	0	0	0	0	0	0	0	0	0	0	0	0	0	0	0	0	4	3	k__Eukaryota;p__Alveolata ;c__Dinophyceae ;o__Suessiales;f__Symbiodiniaceae;g__Symbiodinium;s__GS_A12
OTU_707	1	0	0	0	0	0	0	0	0	0	0	0	0	0	0	0	0	2	k__Eukaryota;p__Alveolata ;c__Dinophyceae ;o__Suessiales;f__Symbiodiniaceae;g__Symbiodinium;s__GS_A12
OTU_708	0	0	0	0	0	0	0	0	0	0	0	0	0	0	0	0	3	0	k__Eukaryota;p__Alveolata ;c__Dinophyceae ;o__Suessiales;f__Symbiodiniaceae;g__Symbiodinium;s__GS_A9
OTU_709	0	0	0	0	0	0	0	0	2	0	1	0	0	0	0	9	2	0	-
OTU_710	0	0	0	0	0	0	0	0	0	0	0	0	0	0	0	0	2	0	k__Eukaryota;p__Alveolata ;c__Dinophyceae ;o__Suessiales;f__Symbiodiniaceae;g__Cladocopium;s__GS_C66
OTU_711	0	0	0	0	0	0	0	0	0	0	0	0	0	0	0	4	9	6	k__Eukaryota;p__Alveolata ;c__Dinophyceae ;o__Suessiales;f__Symbiodiniaceae;g__Symbiodinium;s__GS_A4.3
OTU_712	0	0	0	0	0	0	0	0	0	0	0	0	0	0	0	0	0	17	k__Eukaryota;p__Alveolata ;c__Dinophyceae ;o__Suessiales;f__Symbiodiniaceae;g__Symbiodinium;s__GS_A3
OTU_713	0	0	0	0	0	0	0	0	0	0	0	0	0	0	0	0	0	2	-
OTU_714	0	0	0	0	0	0	0	0	0	0	0	0	0	0	0	0	2	2	-
OTU_715	0	0	0	0	0	0	0	0	0	0	0	0	0	0	0	0	0	3	-
OTU_716	0	0	0	0	0	0	0	0	0	0	0	0	0	0	0	0	2	10	-
OTU_717	0	0	0	0	0	0	0	0	0	0	0	0	0	0	0	1	3	2	k__Eukaryota;p__Alveolata ;c__Dinophyceae ;o__Suessiales;f__Symbiodiniaceae;g__Symbiodinium;s__GS_A9
OTU_718	2	1	1	0	0	0	0	0	0	0	0	0	0	0	0	4	0	0	-
OTU_719	0	0	0	6	0	7	0	0	0	0	0	0	0	0	0	0	0	0	-
OTU_720	0	0	0	0	0	1	0	0	0	0	0	0	0	0	0	0	1	5	-
OTU_721	0	0	0	1	0	0	0	0	0	0	0	0	0	0	0	0	0	4	-
OTU_722	2	0	1	0	0	2	1	2	2	0	1	0	0	0	0	2	4	0	k__Eukaryota;p__Alveolata ;c__Dinophyceae ;o__Suessiales;f__Symbiodiniaceae;g__Symbiodinium;s__GS_A12
OTU_723	0	0	0	0	0	0	0	0	0	0	0	0	0	0	0	0	3	0	k__Eukaryota;p__Alveolata ;c__Dinophyceae ;o__Suessiales;f__Symbiodiniaceae;g__Symbiodinium;s__GS_A4a
OTU_724	0	0	0	0	0	0	0	0	0	0	0	0	0	0	0	0	3	0	-
OTU_725	380	313	282	700	183	187	115	175	238	10	45	73	56	58	55	372	572	3996	k__Eukaryota;p__Alveolata ;c__Dinophyceae ;o__Suessiales;f__Symbiodiniaceae;g__Cladocopium;s__GS_C42_(type_2)
OTU_726	0	0	0	0	0	0	0	1	0	0	0	0	0	0	0	0	0	0	k__Eukaryota;p__Alveolata ;c__Dinophyceae ;o__Suessiales;f__Symbiodiniaceae;g__Clade F;s__GS_F2
OTU_727	0	0	0	0	0	1	0	0	0	0	0	0	0	0	0	0	0	0	k__Eukaryota;p__Alveolata ;c__Dinophyceae ;o__Suessiales;f__Symbiodiniaceae;g__Cladocopium;s__LJ_C161
OTU_728	0	2	0	0	0	0	0	0	0	0	0	0	0	0	2	2	0	0	k__Eukaryota;p__Alveolata ;c__Dinophyceae ;o__Suessiales;f__Symbiodiniaceae;g__Symbiodinium;s__GS_A12
OTU_729	0	0	0	0	0	0	0	0	0	0	3	0	0	0	0	0	0	0	-
OTU_730	0	0	0	0	0	0	0	0	0	0	0	0	0	0	0	2	0	0	-
OTU_731	0	0	0	0	0	0	0	0	0	0	0	0	0	0	0	6	0	0	-
OTU_732	0	2	0	0	1	0	0	0	0	0	0	0	0	0	0	3	1	1	k__Eukaryota;p__Alveolata ;c__Dinophyceae ;o__Suessiales;f__Symbiodiniaceae;g__Symbiodinium;s__GS_A9
OTU_733	0	0	0	0	0	0	0	0	0	0	0	2	0	0	0	0	0	0	k__Eukaryota;p__Alveolata ;c__Dinophyceae ;o__Suessiales;f__Symbiodiniaceae;g__Symbiodinium;s__GS_A12
OTU_734	0	0	0	0	0	0	0	0	1	0	0	0	0	0	0	0	0	0	k__Eukaryota;p__Alveolata ;c__Dinophyceae ;o__Suessiales;f__Symbiodiniaceae;g__Symbiodinium;s__GS_A9
OTU_735	0	0	0	0	0	0	0	0	0	0	0	0	0	0	0	4	0	0	k__Eukaryota;p__Alveolata ;c__Dinophyceae ;o__Suessiales;f__Symbiodiniaceae;g__Symbiodinium;s__GS_A12
OTU_736	0	0	0	0	0	0	0	0	0	0	0	0	0	0	0	0	3	0	k__Eukaryota;p__Alveolata ;c__Dinophyceae ;o__Suessiales;f__Symbiodiniaceae;g__Symbiodinium;s__GS_A4.3
OTU_737	0	0	0	0	0	0	0	0	0	0	0	0	0	0	0	0	0	6	k__Eukaryota;p__Alveolata ;c__Dinophyceae ;o__Suessiales;f__Symbiodiniaceae;g__Symbiodinium;s__GS_A12
OTU_738	2	3	2	0	1	2	13	20	7	0	3	4	0	1	0	5	4	3	k__Eukaryota;p__Alveolata ;c__Dinophyceae ;o__Suessiales;f__Symbiodiniaceae;g__Cladocopium;s__GS_C15.7
OTU_739	2	0	0	0	0	0	0	0	1	0	0	1	0	0	1	3	0	0	-
OTU_740	0	0	0	0	0	0	0	0	0	0	0	0	0	0	0	3	0	0	k__Eukaryota;p__Alveolata ;c__Dinophyceae ;o__Suessiales;f__Symbiodiniaceae;g__Symbiodinium;s__GS_A9
OTU_741	16	11	17	18	11	7	3	4	7	1	3	0	2	9	1	20	30	18	k__Eukaryota;p__Alveolata ;c__Dinophyceae ;o__Suessiales;f__Symbiodiniaceae;g__Cladocopium;s__GS_C1
OTU_742	0	0	0	0	1	0	0	0	0	0	0	0	0	0	0	0	0	6	-
OTU_743	1	0	3	0	0	0	0	0	0	0	0	0	0	0	0	0	0	0	-
OTU_744	0	0	0	0	0	0	0	0	0	0	0	0	0	0	0	3	0	1	k__Eukaryota;p__Alveolata ;c__Dinophyceae ;o__Suessiales;f__Symbiodiniaceae;g__Symbiodinium;s__GS_A12
OTU_745	0	0	0	0	0	0	0	0	0	0	0	0	0	0	0	0	0	0	-
OTU_746	0	0	0	0	0	0	0	0	0	0	0	0	0	0	0	8	4	5	k__Eukaryota;p__Alveolata ;c__Dinophyceae ;o__Suessiales;f__Symbiodiniaceae;g__Symbiodinium;s__GS_A12
OTU_747	1462	1423	1808	4378	1051	923	626	844	1060	75	255	405	318	419	337	2344	2390	1846	k__Eukaryota;p__Alveolata ;c__Dinophyceae ;o__Suessiales;f__Symbiodiniaceae;g__Cladocopium;s__GS_C42a=C42_(type_1)
OTU_748	31	31	42	13	16	23	16	34	28	49	79	54	19	35	10	18	9	19	k__Eukaryota;p__Alveolata ;c__Dinophyceae ;o__Suessiales;f__Symbiodiniaceae;g__Durusdinium;s__GS_D6
OTU_749	0	0	0	0	0	0	0	1	0	0	0	0	0	0	0	0	0	0	-
OTU_750	48	43	56	27	25	31	19	45	41	90	138	80	60	53	16	20	15	27	k__Eukaryota;p__Alveolata ;c__Dinophyceae ;o__Suessiales;f__Symbiodiniaceae;g__Durusdinium;s__GS_D6
OTU_751	0	0	0	0	0	0	1	0	1	0	0	0	0	0	0	0	0	0	-
OTU_752	0	0	0	0	0	0	0	0	0	0	0	0	0	0	0	2	6	2	k__Eukaryota;p__Alveolata ;c__Dinophyceae ;o__Suessiales;f__Symbiodiniaceae;g__Symbiodinium;s__GS_A4.3
OTU_753	28	34	38	59	18	21	17	19	25	0	5	7	4	9	4	35	71	46	k__Eukaryota;p__Alveolata ;c__Dinophyceae ;o__Suessiales;f__Symbiodiniaceae;g__Cladocopium;s__GS_C1c.C45
OTU_754	3	0	1	0	0	0	0	0	1	0	0	0	0	0	0	0	1	9	k__Eukaryota;p__Alveolata ;c__Dinophyceae ;o__Suessiales;f__Symbiodiniaceae;g__Symbiodinium;s__GS_A12
OTU_755	0	0	3	0	0	0	0	0	0	0	0	0	0	0	0	2	0	1	k__Eukaryota;p__Alveolata ;c__Dinophyceae ;o__Suessiales;f__Symbiodiniaceae;g__Symbiodinium;s__GS_A4.3
OTU_756	0	0	0	0	0	0	1	0	0	0	0	0	0	0	0	0	0	0	k__Eukaryota;p__Alveolata ;c__Dinophyceae ;o__Suessiales;f__Symbiodiniaceae;g__Symbiodinium;s__GS_A4.3
OTU_757	0	0	1	0	0	2	0	0	0	0	0	0	0	0	0	0	0	0	k__Eukaryota;p__Alveolata ;c__Dinophyceae ;o__Suessiales;f__Symbiodiniaceae;g__Symbiodinium;s__GS_A12
OTU_758	0	1	0	0	0	0	1	0	0	0	0	0	1	0	0	0	4	0	-
OTU_759	0	0	0	0	1	0	0	0	0	0	0	0	0	0	0	2	2	0	-
OTU_760	0	0	0	0	0	0	0	0	0	0	0	0	0	0	0	2	0	0	-
OTU_761	0	0	0	0	0	0	0	0	0	0	0	0	0	0	0	1	5	0	k__Eukaryota;p__Alveolata ;c__Dinophyceae ;o__Suessiales;f__Symbiodiniaceae;g__Symbiodinium;s__GS_A12
OTU_762	0	0	0	0	0	0	0	0	0	0	0	0	0	0	0	1	0	2	k__Eukaryota;p__Alveolata ;c__Dinophyceae ;o__Suessiales;f__Symbiodiniaceae;g__Symbiodinium;s__GS_A4.3
OTU_763	0	0	0	0	0	0	0	0	0	0	0	0	0	0	0	0	0	5	k__Eukaryota;p__Alveolata ;c__Dinophyceae ;o__Suessiales;f__Symbiodiniaceae;g__Symbiodinium;s__GS_A12
OTU_764	14	20	9	14	8	11	8	7	12	1	3	5	1	2	5	4	0	0	-
OTU_765	0	0	0	0	0	0	0	0	0	0	0	0	0	0	0	0	0	8	-
OTU_766	0	0	0	0	0	0	0	0	0	0	0	0	0	0	0	0	0	3	k__Eukaryota;p__Alveolata ;c__Dinophyceae ;o__Suessiales;f__Symbiodiniaceae;g__Symbiodinium;s__GS_A9
OTU_767	0	0	0	0	0	0	0	0	0	0	0	0	0	0	0	0	0	0	-
OTU_768	0	0	0	0	0	0	0	0	0	0	0	0	0	0	0	0	0	7	k__Eukaryota;p__Alveolata ;c__Dinophyceae ;o__Suessiales;f__Symbiodiniaceae;g__Symbiodinium;s__GS_A12
OTU_769	0	0	0	0	0	0	0	1	0	0	0	0	0	0	0	0	0	0	-
OTU_770	1	3	3	0	0	0	0	1	1	0	0	0	2	2	0	0	3	5	k__Eukaryota;p__Alveolata ;c__Dinophyceae ;o__Suessiales;f__Symbiodiniaceae;g__Cladocopium;s__GS_C3w
OTU_771	21	28	55	6	12	10	12	7	8	0	1	4	6	11	1	14	9	5	k__Eukaryota;p__Alveolata ;c__Dinophyceae ;o__Suessiales;f__Symbiodiniaceae;g__Cladocopium;s__GS_C66
OTU_772	0	0	2	0	0	0	0	0	0	0	0	0	0	0	0	0	0	0	k__Eukaryota;p__Alveolata ;c__Dinophyceae ;o__Suessiales;f__Symbiodiniaceae;g__Symbiodinium;s__GS_A4.3
OTU_773	1	0	0	1	0	0	0	0	0	0	0	0	0	0	0	0	0	0	-
OTU_774	2	4	0	0	6	0	0	2	6	0	2	0	0	0	0	0	1	0	-
OTU_775	1	1	0	0	0	0	1	1	0	0	0	0	0	0	0	0	0	0	k__Eukaryota;p__Alveolata ;c__Dinophyceae ;o__Suessiales;f__Symbiodiniaceae;g__Symbiodinium;s__GS_A12
OTU_776	10	7	12	3	7	4	2	8	10	81	116	59	3	9	3	2	10	16	k__Eukaryota;p__Alveolata ;c__Dinophyceae ;o__Suessiales;f__Symbiodiniaceae;g__Durusdinium;s__LJ_D17
OTU_777	0	0	0	0	0	0	0	0	2	0	0	0	0	0	0	0	0	0	k__Eukaryota;p__Alveolata ;c__Dinophyceae ;o__Suessiales;f__Symbiodiniaceae;g__Symbiodinium;s__GS_A9
OTU_778	9	60	22	0	0	0	0	0	0	0	0	0	0	1	0	0	0	0	k__Eukaryota;p__Alveolata ;c__Dinophyceae ;o__Suessiales;f__Symbiodiniaceae;g__Cladocopium;s__GS_C1
OTU_779	0	0	0	0	0	0	0	0	0	0	0	2	0	0	0	6	3	2	k__Eukaryota;p__Alveolata ;c__Dinophyceae ;o__Suessiales;f__Symbiodiniaceae;g__Halluxium;s__GS_H5
OTU_780	0	0	0	0	0	0	0	0	0	0	0	0	0	0	1	0	0	0	k__Eukaryota;p__Alveolata ;c__Dinophyceae ;o__Suessiales;f__Symbiodiniaceae;g__Symbiodinium;s__GS_A4.3
OTU_781	1	0	0	0	0	0	0	0	0	0	0	0	0	0	0	6	0	0	-
OTU_782	0	0	0	1	0	0	0	0	0	0	0	0	0	0	0	0	6	4	-
OTU_783	0	0	0	0	0	0	0	0	0	0	0	0	0	0	0	4	5	4	k__Eukaryota;p__Alveolata ;c__Dinophyceae ;o__Suessiales;f__Symbiodiniaceae;g__Symbiodinium;s__ST_FREE(A)
OTU_784	0	0	0	0	0	0	0	0	0	0	0	0	0	0	0	0	0	2	k__Eukaryota;p__Alveolata ;c__Dinophyceae ;o__Suessiales;f__Symbiodiniaceae;g__Symbiodinium;s__GS_A12
OTU_785	0	0	0	0	0	0	0	0	0	0	0	0	0	0	0	7	0	7	k__Eukaryota;p__Alveolata ;c__Dinophyceae ;o__Suessiales;f__Symbiodiniaceae;g__Symbiodinium;s__GS_A9
OTU_786	0	0	0	0	0	0	0	0	0	0	0	0	0	0	0	0	1	0	k__Eukaryota;p__Alveolata ;c__Dinophyceae ;o__Suessiales;f__Symbiodiniaceae;g__Symbiodinium;s__GS_A9
OTU_787	0	0	0	0	0	0	0	0	0	0	0	0	0	0	0	1	11	4	k__Eukaryota;p__Alveolata ;c__Dinophyceae ;o__Suessiales;f__Symbiodiniaceae;g__Symbiodinium;s__GS_A4.3
OTU_788	0	1	0	0	0	0	0	0	0	0	0	0	0	0	0	0	8	0	-
OTU_789	0	0	0	0	0	0	0	0	0	0	0	0	0	0	0	1	0	2	k__Eukaryota;p__Alveolata ;c__Dinophyceae ;o__Suessiales;f__Symbiodiniaceae;g__Symbiodinium;s__GS_A12
OTU_790	0	0	0	0	1	0	0	0	0	0	0	0	0	0	0	0	2	2	k__Eukaryota;p__Alveolata ;c__Dinophyceae ;o__Suessiales;f__Symbiodiniaceae;g__Symbiodinium;s__GS_A4.2
OTU_791	0	0	0	0	0	1	0	0	0	0	0	0	0	0	0	2	0	8	k__Eukaryota;p__Alveolata ;c__Dinophyceae ;o__Suessiales;f__Symbiodiniaceae;g__Symbiodinium;s__GS_A9
OTU_792	0	0	0	0	0	4	2	1	0	0	0	0	0	0	0	0	0	0	k__Eukaryota;p__Alveolata ;c__Dinophyceae ;o__Suessiales;f__Symbiodiniaceae;g__Symbiodinium;s__GS_A4a
OTU_793	0	0	0	0	0	0	0	0	0	0	0	0	0	0	0	0	3	5	k__Eukaryota;p__Alveolata ;c__Dinophyceae ;o__Suessiales;f__Symbiodiniaceae;g__Symbiodinium;s__GS_A9
OTU_794	0	0	0	0	0	0	0	0	0	0	0	0	0	0	0	1	0	9	k__Eukaryota;p__Alveolata ;c__Dinophyceae ;o__Suessiales;f__Symbiodiniaceae;g__Symbiodinium;s__GS_A9
OTU_795	0	0	0	0	0	0	0	2	1	0	0	0	0	0	0	5	0	0	k__Eukaryota;p__Alveolata ;c__Dinophyceae ;o__Suessiales;f__Symbiodiniaceae;g__Breviolum;s__GS_B19
OTU_796	0	0	0	0	0	0	0	0	0	0	0	0	0	0	0	0	0	0	k__Eukaryota;p__Alveolata ;c__Dinophyceae ;o__Suessiales;f__Symbiodiniaceae;g__Symbiodinium;s__GS_A12
OTU_797	0	0	0	0	0	0	0	0	0	0	0	0	0	0	0	1	0	0	-
OTU_798	14	13	5	19	23	24	13	17	28	4	8	8	27	48	77	6	1	0	k__Eukaryota;p__Alveolata ;c__Dinophyceae ;o__Suessiales;f__Symbiodiniaceae;g__Symbiodinium;s__GS_A3
OTU_799	0	0	0	2	0	0	0	1	0	0	0	0	0	0	0	0	0	0	k__Eukaryota;p__Alveolata ;c__Dinophyceae ;o__Suessiales;f__Symbiodiniaceae;g__Symbiodinium;s__GS_A4
OTU_800	0	0	0	0	2	0	0	1	2	0	0	0	3	0	1	0	0	0	-
OTU_801	2	2	0	0	1	0	0	0	0	0	0	0	0	0	0	0	0	12	k__Eukaryota;p__Alveolata ;c__Dinophyceae ;o__Suessiales;f__Symbiodiniaceae;g__Symbiodinium;s__GS_A12
OTU_802	1	0	0	5	0	0	0	0	1	0	0	0	0	0	0	2	1	0	k__Eukaryota;p__Alveolata ;c__Dinophyceae ;o__Suessiales;f__Symbiodiniaceae;g__Symbiodinium;s__GS_A5
OTU_803	1	1	2	0	0	1	0	0	0	0	0	0	0	0	0	0	0	0	k__Eukaryota;p__Alveolata ;c__Dinophyceae ;o__Suessiales;f__Symbiodiniaceae;g__Cladocopium;s__GS_C15.4
OTU_804	0	0	0	0	0	0	0	0	0	0	0	0	0	0	0	0	4	0	-
OTU_805	0	0	0	0	0	0	0	0	0	0	0	0	0	0	0	0	5	0	-
OTU_806	0	0	0	0	0	1	0	0	0	0	0	0	0	0	0	0	0	0	-
OTU_807	0	0	0	0	0	0	0	0	0	0	0	0	0	0	0	5	2	1	k__Eukaryota;p__Alveolata ;c__Dinophyceae ;o__Suessiales;f__Symbiodiniaceae;g__Symbiodinium;s__GS_A9
OTU_808	0	0	0	0	0	0	0	2	2	0	0	0	0	0	0	0	3	6	-
OTU_809	0	0	0	0	0	0	0	0	0	0	0	0	0	0	0	0	0	5	-
OTU_810	0	0	0	0	0	0	0	0	0	0	0	0	0	0	0	0	0	4	k__Eukaryota;p__Alveolata ;c__Dinophyceae ;o__Suessiales;f__Symbiodiniaceae;g__Symbiodinium;s__GS_A12
OTU_811	0	0	0	0	0	0	0	0	0	0	0	0	0	0	0	0	0	3	k__Eukaryota;p__Alveolata ;c__Dinophyceae ;o__Suessiales;f__Symbiodiniaceae;g__Symbiodinium;s__GS_A9
OTU_812	0	0	0	0	0	0	0	0	0	0	0	0	0	0	0	0	2	4	-
OTU_813	0	0	0	0	0	0	0	1	1	0	0	0	0	0	0	3	0	0	-
OTU_814	0	0	0	0	0	0	0	0	0	0	0	0	0	0	0	0	1	0	-
OTU_815	0	0	0	0	0	0	0	0	0	0	0	0	0	0	0	0	0	2	-
OTU_816	159	163	244	97	116	129	125	152	145	295	441	273	99	123	64	164	165	262	k__Eukaryota;p__Alveolata ;c__Dinophyceae ;o__Suessiales;f__Symbiodiniaceae;g__Durusdinium;s__GS_D6
OTU_817	0	0	0	0	0	0	0	0	0	0	0	0	0	0	0	0	1	0	-
OTU_818	0	0	0	1	0	0	0	0	0	0	0	0	0	0	0	0	0	0	k__Eukaryota;p__Alveolata ;c__Dinophyceae ;o__Suessiales;f__Symbiodiniaceae;g__Cladocopium;s__GS_C1
OTU_819	0	0	0	0	0	0	0	0	0	0	0	0	0	0	0	0	0	4	-
OTU_820	1	0	0	0	0	0	0	0	0	0	0	0	0	0	0	0	0	0	-
OTU_821	0	0	0	0	0	0	0	0	0	0	0	0	0	0	0	0	1	6	-
OTU_822	0	0	0	0	0	0	0	0	0	0	0	0	0	0	0	0	0	4	k__Eukaryota;p__Alveolata ;c__Dinophyceae ;o__Suessiales;f__Symbiodiniaceae;g__Symbiodinium;s__GS_A9
OTU_823	0	0	0	0	0	0	0	0	0	0	0	0	0	0	0	0	0	8	k__Eukaryota;p__Alveolata ;c__Dinophyceae ;o__Suessiales;f__Symbiodiniaceae;g__Symbiodinium;s__GS_A12
OTU_824	0	0	0	0	0	0	0	0	0	0	0	0	0	0	0	0	4	0	-
OTU_825	0	0	1	0	0	0	0	0	0	0	0	0	0	0	0	2	3	3	k__Eukaryota;p__Alveolata ;c__Dinophyceae ;o__Suessiales;f__Symbiodiniaceae;g__Symbiodinium;s__GS_A4a
OTU_826	0	0	0	0	0	0	0	0	0	0	0	0	0	0	0	3	0	7	k__Eukaryota;p__Alveolata ;c__Dinophyceae ;o__Suessiales;f__Symbiodiniaceae;g__Symbiodinium;s__GS_A12
OTU_827	6	1	1	1	2	4	3	3	4	0	0	0	1	0	1	0	3	0	-
OTU_828	0	0	0	0	0	0	0	0	1	0	0	0	0	0	0	0	0	6	k__Eukaryota;p__Alveolata ;c__Dinophyceae ;o__Suessiales;f__Symbiodiniaceae;g__Symbiodinium;s__GS_A9
OTU_829	0	1	0	0	0	2	0	0	0	0	0	0	3	0	0	5	3	22	k__Eukaryota;p__Alveolata ;c__Dinophyceae ;o__Suessiales;f__Symbiodiniaceae;g__Symbiodinium;s__GS_A12
OTU_830	0	0	0	0	0	0	0	0	0	0	0	0	0	0	0	4	0	0	k__Eukaryota;p__Alveolata ;c__Dinophyceae ;o__Suessiales;f__Symbiodiniaceae;g__Symbiodinium;s__GS_A12
OTU_831	0	0	1	0	0	0	0	0	1	0	0	0	0	0	0	0	0	0	k__Eukaryota;p__Alveolata ;c__Dinophyceae ;o__Suessiales;f__Symbiodiniaceae;g__Symbiodinium;s__GS_A9
OTU_832	2	0	2	0	0	0	0	0	0	0	0	0	0	0	0	0	2	1	k__Eukaryota;p__Alveolata ;c__Dinophyceae ;o__Suessiales;f__Symbiodiniaceae;g__Symbiodinium;s__GS_A9
OTU_833	1	0	0	0	0	0	1	0	2	0	0	0	0	0	0	0	0	0	-
OTU_834	0	0	0	0	0	0	0	0	0	0	0	0	0	0	2	0	0	0	-
OTU_835	0	0	0	0	0	0	0	0	0	0	0	0	0	0	0	0	2	6	-
OTU_836	0	0	0	0	0	0	1	0	0	0	0	0	3	0	0	0	0	0	k__Eukaryota;p__Alveolata ;c__Dinophyceae ;o__Suessiales;f__Symbiodiniaceae;g__Symbiodinium;s__GS_A12
OTU_837	0	0	0	0	0	0	0	0	3	0	0	0	0	1	0	0	0	0	-
OTU_838	0	0	0	0	0	0	0	0	0	0	0	0	0	0	0	0	0	3	k__Eukaryota;p__Alveolata ;c__Dinophyceae ;o__Suessiales;f__Symbiodiniaceae;g__Symbiodinium;s__GS_A12
OTU_839	4	2	0	0	0	0	1	1	0	0	0	0	0	0	0	15	9	16	k__Eukaryota;p__Alveolata ;c__Dinophyceae ;o__Suessiales;f__Symbiodiniaceae;g__Symbiodinium;s__GS_A9
OTU_840	0	0	0	0	1	0	0	0	0	0	0	0	0	0	0	0	0	0	k__Eukaryota;p__Alveolata ;c__Dinophyceae ;o__Suessiales;f__Symbiodiniaceae;g__Cladocopium;s__GS_C3a
OTU_841	19	13	12	2	8	8	7	2	11	1	3	3	2	1	5	17	80	105	-
OTU_842	0	1	1	0	0	0	0	0	1	0	0	0	0	0	0	11	11	18	k__Eukaryota;p__Alveolata ;c__Dinophyceae ;o__Suessiales;f__Symbiodiniaceae;g__Symbiodinium;s__GS_A9
OTU_843	1	2	2	0	0	2	0	0	0	0	0	0	2	0	0	3	0	0	-
OTU_844	0	0	0	0	0	0	0	0	0	0	0	0	0	0	0	0	0	2	k__Eukaryota;p__Alveolata ;c__Dinophyceae ;o__Suessiales;f__Symbiodiniaceae;g__Symbiodinium;s__GS_A12
OTU_845	0	0	0	0	0	0	0	0	0	0	0	0	0	0	0	1	1	0	k__Eukaryota;p__Alveolata ;c__Dinophyceae ;o__Suessiales;f__Symbiodiniaceae;g__Symbiodinium;s__GS_A9
OTU_846	0	0	0	0	0	0	0	0	0	0	0	0	0	0	0	1	0	3	-
OTU_847	2	0	3	0	0	3	0	0	0	0	0	1	0	0	0	3	8	0	k__Eukaryota;p__Alveolata ;c__Dinophyceae ;o__Suessiales;f__Symbiodiniaceae;g__Cladocopium;s__GS_C3d=C21
OTU_848	0	0	0	0	0	0	0	0	0	0	0	0	0	0	0	0	0	2	-
OTU_849	0	1	0	0	0	0	0	0	0	0	0	0	0	0	0	0	4	0	-
OTU_850	0	0	0	0	0	0	0	0	0	0	0	0	0	0	0	0	3	0	k__Eukaryota;p__Alveolata ;c__Dinophyceae ;o__Suessiales;f__Symbiodiniaceae;g__Symbiodinium;s__GS_A12
OTU_851	0	0	0	0	0	0	0	0	0	0	0	0	0	0	0	0	2	0	-
OTU_852	0	0	0	0	0	0	0	0	0	0	0	0	0	0	0	0	4	4	-
OTU_853	70	77	52	175	184	197	115	150	194	26	71	112	409	501	390	18	6	3	k__Eukaryota;p__Alveolata ;c__Dinophyceae ;o__Suessiales;f__Symbiodiniaceae;g__Symbiodinium;s__GS_A6
OTU_854	0	0	0	0	0	0	0	0	0	0	0	0	0	0	0	0	3	0	k__Eukaryota;p__Alveolata ;c__Dinophyceae ;o__Suessiales;f__Symbiodiniaceae;g__Symbiodinium;s__GS_A9
OTU_855	0	0	0	0	0	0	0	0	1	0	0	0	0	0	0	3	0	2	k__Eukaryota;p__Alveolata ;c__Dinophyceae ;o__Suessiales;f__Symbiodiniaceae;g__Symbiodinium;s__GS_A12
OTU_856	111	97	162	46	71	76	61	68	102	179	271	158	35	97	33	73	51	128	k__Eukaryota;p__Alveolata ;c__Dinophyceae ;o__Suessiales;f__Symbiodiniaceae;g__Durusdinium;s__GS_D2.2
OTU_857	0	0	0	0	0	0	0	0	0	0	0	0	0	0	0	0	3	2	k__Eukaryota;p__Alveolata ;c__Dinophyceae ;o__Suessiales;f__Symbiodiniaceae;g__Symbiodinium;s__GS_A9
OTU_858	0	0	0	0	0	0	0	0	0	0	0	0	0	0	0	0	5	0	-
OTU_859	8	10	5	2	4	3	1	4	6	0	1	1	4	1	4	47	46	8	-
OTU_860	3	0	0	0	0	0	1	0	0	0	0	0	0	0	0	0	3	0	k__Eukaryota;p__Alveolata ;c__Dinophyceae ;o__Suessiales;f__Symbiodiniaceae;g__Symbiodinium;s__GS_A9
OTU_861	0	0	0	0	0	0	0	0	0	0	0	0	0	0	0	4	6	0	k__Eukaryota;p__Alveolata ;c__Dinophyceae ;o__Suessiales;f__Symbiodiniaceae;g__Symbiodinium;s__GS_A9
OTU_862	19	17	22	58	19	8	10	11	12	0	4	12	6	2	7	20	17	0	k__Eukaryota;p__Alveolata ;c__Dinophyceae ;o__Suessiales;f__Symbiodiniaceae;g__Cladocopium;s__GS_C1
OTU_863	0	0	0	0	0	0	0	0	0	0	0	0	0	0	0	4	3	9	-
OTU_864	0	0	0	0	1	3	0	0	1	0	0	0	0	0	0	30	22	3	-
OTU_865	0	1	0	0	1	0	0	1	0	0	0	0	1	0	0	12	26	0	-
OTU_866	0	0	0	0	0	0	0	0	0	0	0	0	0	0	0	6	0	1	-
OTU_867	0	0	0	0	0	0	0	0	0	0	0	0	0	0	0	0	0	0	k__Eukaryota;p__Alveolata ;c__Dinophyceae ;o__Suessiales;f__Symbiodiniaceae;g__Symbiodinium;s__GS_A12
OTU_868	0	0	2	0	1	0	0	0	0	0	0	0	0	0	0	2	6	0	-
OTU_869	4	3	28	0	3	2	5	1	0	0	0	0	0	7	0	1	4	3	k__Eukaryota;p__Alveolata ;c__Dinophyceae ;o__Suessiales;f__Symbiodiniaceae;g__Cladocopium;s__GS_C91
OTU_870	0	0	0	0	0	0	1	0	0	0	0	0	0	0	0	0	0	0	k__Eukaryota;p__Alveolata ;c__Dinophyceae ;o__Suessiales;f__Symbiodiniaceae;g__Symbiodinium;s__GS_A6
OTU_871	0	0	0	0	0	0	0	0	0	0	0	0	0	0	0	0	0	1	k__Eukaryota;p__Alveolata ;c__Dinophyceae ;o__Suessiales;f__Symbiodiniaceae;g__Symbiodinium;s__GS_A4.3
OTU_872	0	0	0	0	0	0	0	0	0	0	0	0	0	0	0	0	0	0	k__Eukaryota;p__Alveolata ;c__Dinophyceae ;o__Suessiales;f__Symbiodiniaceae;g__Symbiodinium;s__GS_A4a
OTU_873	0	0	0	0	0	0	0	0	0	0	0	0	0	0	0	0	0	5	k__Eukaryota;p__Alveolata ;c__Dinophyceae ;o__Suessiales;f__Symbiodiniaceae;g__Symbiodinium;s__GS_A12
OTU_874	4	6	7	2	3	3	1	3	2	7	8	3	1	3	0	0	1	7	k__Eukaryota;p__Alveolata ;c__Dinophyceae ;o__Suessiales;f__Symbiodiniaceae;g__Durusdinium;s__LJ_D17
OTU_875	0	0	0	0	0	0	0	0	0	0	0	0	0	0	0	0	0	2	-
OTU_876	0	0	0	0	0	0	0	0	0	0	0	0	0	0	0	6	0	0	-
OTU_877	19	23	52	31	29	31	14	30	31	2	12	7	38	49	25	18	7	19	k__Eukaryota;p__Alveolata ;c__Dinophyceae ;o__Suessiales;f__Symbiodiniaceae;g__Cladocopium;s__GS_C1
OTU_878	0	0	0	0	0	0	0	0	1	0	0	0	0	0	0	0	0	1	k__Eukaryota;p__Alveolata ;c__Dinophyceae ;o__Suessiales;f__Symbiodiniaceae;g__Symbiodinium;s__GS_A12
OTU_879	0	0	0	0	0	0	0	0	0	0	0	0	0	0	0	0	0	0	k__Eukaryota;p__Alveolata ;c__Dinophyceae ;o__Suessiales;f__Symbiodiniaceae;g__Cladocopium;s__GS_C3e
OTU_880	0	0	0	0	0	3	0	0	0	0	0	0	0	0	0	0	0	0	k__Eukaryota;p__Alveolata ;c__Dinophyceae ;o__Suessiales;f__Symbiodiniaceae;g__Cladocopium;s__LJ_C161
OTU_881	0	0	0	0	0	0	0	0	0	0	0	0	0	0	0	0	0	0	-
OTU_882	0	0	0	0	0	2	0	0	0	0	0	0	0	0	0	0	0	0	-
OTU_883	1	1	0	0	0	0	0	1	0	0	0	0	0	0	0	0	10	0	-
OTU_884	0	0	0	0	0	0	0	0	0	0	0	0	0	0	0	0	0	0	-
OTU_885	0	0	0	0	0	0	0	0	0	0	0	0	0	0	0	0	0	1	k__Eukaryota;p__Alveolata ;c__Dinophyceae ;o__Suessiales;f__Symbiodiniaceae;g__Symbiodinium;s__GS_A12
OTU_886	0	0	2	0	1	0	1	0	0	5	6	5	1	3	1	0	2	0	k__Eukaryota;p__Alveolata ;c__Dinophyceae ;o__Suessiales;f__Symbiodiniaceae;g__Durusdinium;s__LJ_D17
OTU_887	17	17	23	8	16	19	6	15	13	2	2	7	4	0	1	9	28	17	k__Eukaryota;p__Alveolata ;c__Dinophyceae ;o__Suessiales;f__Symbiodiniaceae;g__Cladocopium;s__GS_C1#
OTU_888	0	1	0	0	0	0	0	0	1	0	0	0	0	0	0	0	0	0	k__Eukaryota;p__Alveolata ;c__Dinophyceae ;o__Suessiales;f__Symbiodiniaceae;g__Cladocopium;s__GS_C3e
OTU_889	0	0	0	0	0	0	1	0	0	0	0	0	0	0	0	0	0	0	k__Eukaryota;p__Alveolata ;c__Dinophyceae ;o__Suessiales;f__Symbiodiniaceae;g__Symbiodinium;s__GS_A12
OTU_890	0	1	0	0	0	0	0	0	0	0	0	0	0	0	0	0	1	0	k__Eukaryota;p__Alveolata ;c__Dinophyceae ;o__Suessiales;f__Symbiodiniaceae;g__Symbiodinium;s__GS_A12
OTU_891	0	0	0	0	0	0	0	0	0	0	0	0	0	0	0	0	0	0	-
OTU_892	0	0	0	0	0	0	0	0	0	0	0	0	0	0	0	0	1	0	k__Eukaryota;p__Alveolata ;c__Dinophyceae ;o__Suessiales;f__Symbiodiniaceae;g__Symbiodinium;s__GS_A12
OTU_893	27	23	31	18	18	16	16	16	12	2	7	7	3	10	14	36	32	11	k__Eukaryota;p__Alveolata ;c__Dinophyceae ;o__Suessiales;f__Symbiodiniaceae;g__Cladocopium;s__GS_C15a
OTU_894	0	0	0	0	0	0	1	0	0	0	0	0	0	0	0	0	0	0	-
OTU_895	0	0	0	0	0	0	1	0	0	0	0	0	0	0	0	0	0	0	-
OTU_896	0	0	0	0	0	1	0	0	0	0	0	0	0	0	0	3	4	13	k__Eukaryota;p__Alveolata ;c__Dinophyceae ;o__Suessiales;f__Symbiodiniaceae;g__Symbiodinium;s__GS_A4.3
OTU_897	0	0	1	3	1	3	0	0	1	0	0	0	0	1	0	4	6	1	-
OTU_898	0	0	0	0	0	0	0	0	0	0	0	0	0	0	0	0	0	0	k__Eukaryota;p__Alveolata ;c__Dinophyceae ;o__Suessiales;f__Symbiodiniaceae;g__Durusdinium;s__GS_D6
OTU_899	0	0	0	0	3	0	0	0	0	0	0	0	0	0	0	0	0	0	-
OTU_900	10	17	10	7	28	18	5	12	17	1	4	7	42	83	134	3	1	0	k__Eukaryota;p__Alveolata ;c__Dinophyceae ;o__Suessiales;f__Symbiodiniaceae;g__Symbiodinium;s__GS_A3
OTU_901	0	0	0	0	1	0	0	0	0	0	0	0	0	0	0	0	0	0	-
OTU_902	0	0	0	0	1	0	0	0	0	0	1	0	0	0	0	0	0	0	k__Eukaryota;p__Alveolata ;c__Dinophyceae ;o__Suessiales;f__Symbiodiniaceae;g__Durusdinium;s__GS_D6
OTU_903	0	0	0	0	0	0	0	0	0	0	0	0	0	0	0	0	1	0	k__Eukaryota;p__Alveolata ;c__Dinophyceae ;o__Suessiales;f__Symbiodiniaceae;g__Symbiodinium;s__GS_A12
OTU_904	0	0	0	0	0	0	0	0	1	0	0	0	0	0	0	3	4	5	-
OTU_905	0	0	0	0	0	0	0	0	0	0	0	0	0	0	0	3	0	5	-
OTU_906	1	0	1	0	4	0	1	0	2	1	0	0	0	0	0	0	0	0	k__Eukaryota;p__Alveolata ;c__Dinophyceae ;o__Suessiales;f__Symbiodiniaceae;g__Cladocopium;s__GS_C41
OTU_907	1049	1104	1560	4709	807	685	419	622	802	52	209	280	263	306	302	2542	2794	1675	k__Eukaryota;p__Alveolata ;c__Dinophyceae ;o__Suessiales;f__Symbiodiniaceae;g__Cladocopium;s__GS_C1c.C45
OTU_908	1	0	0	0	0	0	0	0	0	0	1	0	0	0	0	0	0	0	k__Eukaryota;p__Alveolata ;c__Dinophyceae ;o__Suessiales;f__Symbiodiniaceae;g__Symbiodinium;s__GS_A12
OTU_909	0	0	0	0	3	0	3	2	0	1	0	1	0	1	2	0	0	0	-
OTU_910	7	2	1	2	4	4	1	1	3	0	1	2	1	2	1	20	20	110	k__Eukaryota;p__Alveolata ;c__Dinophyceae ;o__Suessiales;f__Symbiodiniaceae;g__Symbiodinium;s__GS_A12
OTU_911	83	86	85	176	50	50	24	36	51	2	8	8	14	23	11	68	109	26	k__Eukaryota;p__Alveolata ;c__Dinophyceae ;o__Suessiales;f__Symbiodiniaceae;g__Cladocopium;s__GS_C1
OTU_912	0	0	0	0	0	0	0	0	0	0	0	0	0	0	0	0	0	5	k__Eukaryota;p__Alveolata ;c__Dinophyceae ;o__Suessiales;f__Symbiodiniaceae;g__Symbiodinium;s__GS_A12
OTU_913	117	68	83	202	32	38	20	32	43	3	9	16	18	16	8	79	59	32	k__Eukaryota;p__Alveolata ;c__Dinophyceae ;o__Suessiales;f__Symbiodiniaceae;g__Cladocopium;s__GS_C1
OTU_914	0	0	0	0	0	0	0	0	0	0	0	0	0	0	0	0	4	1	k__Eukaryota;p__Alveolata ;c__Dinophyceae ;o__Suessiales;f__Symbiodiniaceae;g__Symbiodinium;s__GS_A4
OTU_915	0	0	0	0	0	0	0	0	0	0	0	0	0	0	0	0	0	2	k__Eukaryota;p__Alveolata ;c__Dinophyceae ;o__Suessiales;f__Symbiodiniaceae;g__Symbiodinium;s__GS_A4a
OTU_916	0	0	0	0	1	1	2	0	0	0	0	0	0	0	0	0	0	0	-
OTU_917	0	0	0	0	0	0	0	0	0	0	0	0	0	0	0	2	0	0	k__Eukaryota;p__Alveolata ;c__Dinophyceae ;o__Suessiales;f__Symbiodiniaceae;g__Symbiodinium;s__GS_A12
OTU_918	0	0	0	0	0	0	0	0	0	0	0	0	0	0	0	0	0	4	-
OTU_919	0	0	0	0	0	0	0	0	0	0	0	0	2	3	0	0	0	0	-
OTU_920	0	0	0	0	0	0	0	0	0	0	0	0	0	0	0	0	0	2	-
OTU_921	0	0	0	0	0	0	0	1	0	0	0	0	0	0	0	0	0	3	-
OTU_922	12	10	7	3	2	6	808	73	32	0	0	2	0	1	3	0	0	20	-
OTU_923	0	0	0	0	0	0	0	0	0	0	0	0	0	0	0	0	1	0	k__Eukaryota;p__Alveolata ;c__Dinophyceae ;o__Suessiales;f__Symbiodiniaceae;g__Symbiodinium;s__GS_A12
OTU_924	3	3	4	3	1	4	1	1	7	2	0	0	7	11	15	0	0	0	k__Eukaryota;p__Alveolata ;c__Dinophyceae ;o__Suessiales;f__Symbiodiniaceae;g__Symbiodinium;s__GS_A3
OTU_925	1	0	0	0	0	0	0	0	0	0	0	2	0	0	0	0	5	0	-
OTU_926	0	0	0	0	0	0	1	0	0	0	0	0	0	0	0	0	0	4	-
OTU_927	0	0	0	0	0	0	0	0	0	0	1	0	0	0	0	0	0	0	-
OTU_928	0	0	0	0	0	0	0	2	0	0	0	0	0	0	0	0	0	0	k__Eukaryota;p__Alveolata ;c__Dinophyceae ;o__Suessiales;f__Symbiodiniaceae;g__Symbiodinium;s__GS_A4
OTU_929	278	223	239	180	220	258	226	289	281	322	525	447	101	126	97	318	234	417	k__Eukaryota;p__Alveolata ;c__Dinophyceae ;o__Suessiales;f__Symbiodiniaceae;g__Durusdinium;s__GS_D1a
OTU_930	1	3	3	4	5	2	2	5	3	4	2	1	0	3	1	3	6	0	k__Eukaryota;p__Alveolata ;c__Dinophyceae ;o__Suessiales;f__Symbiodiniaceae;g__Cladocopium;s__GS_C89
OTU_931	0	0	0	0	0	0	1	0	0	1	0	0	0	0	0	0	0	0	k__Eukaryota;p__Alveolata ;c__Dinophyceae ;o__Suessiales;f__Symbiodiniaceae;g__Durusdinium;s__GS_D2.2
OTU_932	1	0	0	0	0	0	0	0	0	0	0	0	0	0	0	0	0	0	k__Eukaryota;p__Alveolata ;c__Dinophyceae ;o__Suessiales;f__Symbiodiniaceae;g__Symbiodinium;s__GS_A12
OTU_933	0	0	0	0	0	0	0	0	0	0	0	0	0	0	0	0	0	0	-
OTU_934	21	17	28	10	13	13	13	18	19	31	51	20	13	19	7	21	13	24	k__Eukaryota;p__Alveolata ;c__Dinophyceae ;o__Suessiales;f__Symbiodiniaceae;g__Durusdinium;s__GS_D6
OTU_935	0	0	0	0	0	0	1	0	0	0	0	0	0	0	0	0	0	0	-
OTU_936	0	0	0	0	0	0	1	0	0	0	0	0	0	0	0	0	0	0	k__Eukaryota;p__Alveolata ;c__Dinophyceae ;o__Suessiales;f__Symbiodiniaceae;g__Durusdinium;s__LJ_D17
OTU_937	5	1	5	4	13	3	6	3	4	1	3	2	11	16	21	1	0	0	k__Eukaryota;p__Alveolata ;c__Dinophyceae ;o__Suessiales;f__Symbiodiniaceae;g__Symbiodinium;s__GS_A3
OTU_938	2	2	19	0	0	4	5	4	2	0	2	0	0	7	2	0	5	3	k__Eukaryota;p__Alveolata ;c__Dinophyceae ;o__Suessiales;f__Symbiodiniaceae;g__Cladocopium;s__GS_C15m
OTU_939	0	0	0	0	0	0	2	0	0	0	0	0	0	0	0	0	0	0	k__Eukaryota;p__Alveolata ;c__Dinophyceae ;o__Suessiales;f__Symbiodiniaceae;g__Cladocopium;s__GS_C21.11
OTU_940	0	0	0	0	0	1	0	0	0	0	0	0	0	0	0	0	0	0	-
OTU_941	0	0	0	0	0	0	0	0	0	0	0	0	0	1	0	0	0	0	k__Eukaryota;p__Alveolata ;c__Dinophyceae ;o__Suessiales;f__Symbiodiniaceae;g__Cladocopium;s__GS_C15b
OTU_942	0	0	0	0	0	0	0	0	0	0	0	0	0	0	0	2	0	0	-
OTU_943	0	0	0	0	0	0	1	0	0	0	0	0	0	0	0	0	0	0	-
OTU_944	258	218	394	118	143	182	223	186	283	927	1200	769	353	332	95	203	165	231	k__Eukaryota;p__Alveolata ;c__Dinophyceae ;o__Suessiales;f__Symbiodiniaceae;g__Durusdinium;s__GS_D5
OTU_945	0	0	0	0	0	0	0	0	0	0	0	0	0	0	0	0	2	3	-
OTU_946	0	0	0	0	0	0	0	0	0	0	1	0	0	0	0	0	3	8	-
OTU_947	0	0	0	0	0	0	0	0	0	0	0	0	0	0	0	0	0	0	k__Eukaryota;p__Alveolata ;c__Dinophyceae ;o__Suessiales;f__Symbiodiniaceae;g__Cladocopium;s__GS_C91
OTU_948	0	0	0	0	0	0	1	0	0	0	0	0	0	0	0	0	0	0	k__Eukaryota;p__Alveolata ;c__Dinophyceae ;o__Suessiales;f__Symbiodiniaceae;g__Cladocopium;s__GS_C42a=C42_(type_1)
OTU_949	7	6	15	3	11	6	6	3	6	15	26	15	7	11	3	8	10	8	k__Eukaryota;p__Alveolata ;c__Dinophyceae ;o__Suessiales;f__Symbiodiniaceae;g__Durusdinium;s__GS_D6
OTU_950	0	0	0	0	0	0	1	0	0	0	0	0	0	0	0	0	0	0	k__Eukaryota;p__Alveolata ;c__Dinophyceae ;o__Suessiales;f__Symbiodiniaceae;g__Cladocopium;s__GS_C1g
OTU_951	0	0	1	0	0	0	2	0	0	0	0	0	0	0	1	0	2	0	-
OTU_952	2	1	0	0	0	0	1	0	0	0	0	0	0	0	0	0	0	0	k__Eukaryota;p__Alveolata ;c__Dinophyceae ;o__Suessiales;f__Symbiodiniaceae;g__Cladocopium;s__GS_C29
OTU_953	1	0	0	0	0	1	1	0	0	3	8	7	0	0	0	1	0	0	k__Eukaryota;p__Alveolata ;c__Dinophyceae ;o__Suessiales;f__Symbiodiniaceae;g__Durusdinium;s__LJ_D17
OTU_954	73	80	3054	38	58	263	24	44	56	5	17	25	22	197	19	113	80	40	k__Eukaryota;p__Alveolata ;c__Dinophyceae ;o__Suessiales;f__Symbiodiniaceae;g__Cladocopium;s__GS_C15b
OTU_955	0	2	0	0	0	0	0	0	0	0	0	0	0	0	0	0	0	0	-
OTU_956	0	0	0	0	0	0	0	0	0	0	0	0	0	0	0	0	1	0	-
OTU_957	0	0	0	1	0	0	0	0	0	0	0	0	0	0	0	0	0	0	k__Eukaryota;p__Alveolata ;c__Dinophyceae ;o__Suessiales;f__Symbiodiniaceae;g__Durusdinium;s__LJ_D17
OTU_958	0	0	0	0	0	0	1	0	0	0	0	0	0	0	0	2	4	0	k__Eukaryota;p__Alveolata ;c__Dinophyceae ;o__Suessiales;f__Symbiodiniaceae;g__Symbiodinium;s__GS_A4.3
OTU_959	0	0	0	0	0	0	0	0	0	0	0	0	0	0	0	0	2	0	k__Eukaryota;p__Alveolata ;c__Dinophyceae ;o__Suessiales;f__Symbiodiniaceae;g__Symbiodinium;s__GS_A4.3
OTU_960	0	1	0	1	0	0	0	0	0	0	0	0	0	0	0	0	0	0	-
OTU_961	1	3	1	1	2	2	0	4	0	4	7	1	0	2	0	0	0	3	k__Eukaryota;p__Alveolata ;c__Dinophyceae ;o__Suessiales;f__Symbiodiniaceae;g__Durusdinium;s__LJ_D17
OTU_962	0	0	0	0	0	0	0	0	0	0	0	0	0	0	0	0	0	1	-
OTU_963	0	0	0	0	0	0	0	0	0	0	0	0	0	0	0	0	7	8	-
OTU_964	0	0	0	0	0	0	0	0	0	0	0	0	0	0	0	0	1	0	k__Eukaryota;p__Alveolata ;c__Dinophyceae ;o__Suessiales;f__Symbiodiniaceae;g__Symbiodinium;s__GS_A9
OTU_965	0	0	1	0	0	1	0	0	0	1	0	2	1	0	0	2	2	2	k__Eukaryota;p__Alveolata ;c__Dinophyceae ;o__Suessiales;f__Symbiodiniaceae;g__Durusdinium;s__GS_D1a
OTU_966	0	0	0	0	0	0	0	0	0	0	0	0	0	0	0	0	0	4	-
OTU_967	4	4	2	9	1	3	0	1	2	0	0	0	1	0	0	3	0	5	k__Eukaryota;p__Alveolata ;c__Dinophyceae ;o__Suessiales;f__Symbiodiniaceae;g__Cladocopium;s__GS_C1
OTU_968	2	0	0	0	0	0	0	0	0	0	0	0	0	0	1	0	0	0	k__Eukaryota;p__Alveolata ;c__Dinophyceae ;o__Suessiales;f__Symbiodiniaceae;g__Symbiodinium;s__GS_A3
OTU_969	2	0	0	0	0	0	0	0	1	0	0	0	0	1	0	0	0	0	-
OTU_970	2	1	0	0	1	1	2	3	3	0	0	0	0	0	0	3	11	29	k__Eukaryota;p__Alveolata ;c__Dinophyceae ;o__Suessiales;f__Symbiodiniaceae;g__Symbiodinium;s__GS_A12
OTU_971	0	0	0	0	0	0	0	0	0	0	0	0	0	0	0	0	0	0	-
OTU_972	4	3	2	0	0	0	1	2	3	0	0	0	3	0	1	4	0	0	k__Eukaryota;p__Alveolata ;c__Dinophyceae ;o__Suessiales;f__Symbiodiniaceae;g__Durusdinium;s__LJ_D17
OTU_973	0	0	0	0	0	0	0	0	0	0	0	0	0	0	0	0	0	1	-
OTU_974	28	24	36	13	22	17	16	21	25	189	239	170	4	19	5	14	12	18	k__Eukaryota;p__Alveolata ;c__Dinophyceae ;o__Suessiales;f__Symbiodiniaceae;g__Durusdinium;s__LJ_D17
OTU_975	0	0	0	0	0	0	0	1	0	0	0	0	0	0	0	0	0	0	k__Eukaryota;p__Alveolata ;c__Dinophyceae ;o__Suessiales;f__Symbiodiniaceae;g__Symbiodinium;s__GS_A12
OTU_976	57	69	64	103	117	146	65	118	137	24	48	55	636	784	740	5	7	1	k__Eukaryota;p__Alveolata ;c__Dinophyceae ;o__Suessiales;f__Symbiodiniaceae;g__Symbiodinium;s__GS_A3
OTU_977	0	0	0	0	0	0	0	0	0	0	0	0	0	0	0	0	0	3	k__Eukaryota;p__Alveolata ;c__Dinophyceae ;o__Suessiales;f__Symbiodiniaceae;g__Symbiodinium;s__GS_A12
OTU_978	0	0	0	0	0	0	0	0	0	0	0	0	0	0	0	0	0	0	-
OTU_979	0	0	0	0	1	0	0	0	0	0	0	0	0	0	0	0	0	0	-
OTU_980	16	8	14	5	12	8	2	10	7	0	6	3	1	2	1	71	43	12	k__Eukaryota;p__Alveolata ;c__Dinophyceae ;o__Suessiales;f__Symbiodiniaceae;g__Cladocopium;s__LJ_C2r
OTU_981	0	0	0	0	2	0	0	0	0	0	0	0	0	0	0	0	0	0	-
OTU_982	0	0	0	0	0	0	0	0	0	0	0	0	0	0	0	0	0	2	k__Eukaryota;p__Alveolata ;c__Dinophyceae ;o__Suessiales;f__Symbiodiniaceae;g__Symbiodinium;s__GS_A4a
OTU_983	3	1	1	0	0	0	0	1	0	0	2	0	0	1	0	0	0	0	k__Eukaryota;p__Alveolata ;c__Dinophyceae ;o__Suessiales;f__Symbiodiniaceae;g__Halluxium;s__GS_H1a
OTU_984	14	15	20	19	8	9	0	5	11	1	3	3	1	4	4	17	14	6	k__Eukaryota;p__Alveolata ;c__Dinophyceae ;o__Suessiales;f__Symbiodiniaceae;g__Cladocopium;s__GS_C1
OTU_985	3	3	0	1	0	0	0	5	1	0	2	0	0	0	0	0	0	0	k__Eukaryota;p__Alveolata ;c__Dinophyceae ;o__Suessiales;f__Symbiodiniaceae;g__Symbiodinium;s__GS_A4a
OTU_986	2	7	1	3	4	2	1	4	3	0	2	1	3	0	0	2	4	2	-
OTU_987	0	0	0	1	0	0	0	0	0	0	0	0	0	0	0	0	0	0	-
OTU_988	0	0	0	0	0	0	0	0	0	0	0	0	0	0	0	0	0	0	k__Eukaryota;p__Alveolata ;c__Dinophyceae ;o__Suessiales;f__Symbiodiniaceae;g__Symbiodinium;s__GS_A4.3
OTU_989	0	0	0	0	3	0	0	2	1	0	1	0	2	0	2	0	0	0	k__Eukaryota;p__Alveolata ;c__Dinophyceae ;o__Suessiales;f__Symbiodiniaceae;g__Symbiodinium;s__GS_A3
OTU_990	0	0	0	0	0	0	0	0	0	0	0	0	0	0	0	0	4	0	k__Eukaryota;p__Alveolata ;c__Dinophyceae ;o__Suessiales;f__Symbiodiniaceae;g__Symbiodinium;s__GS_A9
OTU_991	1	0	2	0	1	0	0	0	0	0	0	0	0	0	0	0	0	2	-
OTU_992	0	0	0	0	0	0	0	0	0	0	0	0	0	0	0	3	2	0	k__Eukaryota;p__Alveolata ;c__Dinophyceae ;o__Suessiales;f__Symbiodiniaceae;g__Halluxium;s__GS_H1a
OTU_993	0	0	0	0	0	0	0	0	0	0	0	0	0	0	0	0	2	1	-
OTU_994	0	0	0	0	0	0	0	0	0	0	0	0	0	0	0	0	0	5	k__Eukaryota;p__Alveolata ;c__Dinophyceae ;o__Suessiales;f__Symbiodiniaceae;g__Symbiodinium;s__GS_A12
OTU_995	4	0	0	0	0	0	0	0	0	0	0	0	0	0	0	0	0	0	k__Eukaryota;p__Alveolata ;c__Dinophyceae ;o__Suessiales;f__Symbiodiniaceae;g__Symbiodinium;s__GS_A12
OTU_996	0	0	0	0	0	0	0	0	0	0	0	0	0	0	0	0	0	2	k__Eukaryota;p__Alveolata ;c__Dinophyceae ;o__Suessiales;f__Symbiodiniaceae;g__Symbiodinium;s__GS_A4.3
OTU_997	1	1	2	3	3	0	2	0	0	0	0	0	1	0	1	2	11	0	-
OTU_998	0	0	0	0	0	0	0	0	0	0	0	0	0	0	0	0	0	0	k__Eukaryota;p__Alveolata ;c__Dinophyceae ;o__Suessiales;f__Symbiodiniaceae;g__Cladocopium;s__GS_C1
OTU_999	0	0	0	0	0	0	0	0	0	0	0	0	0	0	0	0	0	1	k__Eukaryota;p__Alveolata ;c__Dinophyceae ;o__Suessiales;f__Symbiodiniaceae;g__Symbiodinium;s__GS_A12
OTU_1000	0	0	2	0	53	2	39	379	34	34	4	27	67	24	35	0	0	0	-
OTU_1001	0	0	0	0	0	0	0	0	0	0	0	0	0	0	0	0	0	1	k__Eukaryota;p__Alveolata ;c__Dinophyceae ;o__Suessiales;f__Symbiodiniaceae;g__Symbiodinium;s__GS_A9
OTU_1002	0	1	0	5	0	1	0	2	3	0	0	0	0	0	0	0	0	0	k__Eukaryota;p__Alveolata ;c__Dinophyceae ;o__Suessiales;f__Symbiodiniaceae;g__Cladocopium;s__GS_C1
OTU_1003	0	0	0	0	59	3	34	132	48	32	0	35	39	13	52	0	0	0	-
OTU_1004	2	2	5	1	1	2	4	2	0	6	6	2	5	0	2	4	0	7	k__Eukaryota;p__Alveolata ;c__Dinophyceae ;o__Suessiales;f__Symbiodiniaceae;g__Durusdinium;s__GS_D1a
OTU_1005	0	0	0	0	0	0	0	0	0	0	0	0	0	0	0	0	0	0	k__Eukaryota;p__Alveolata ;c__Dinophyceae ;o__Suessiales;f__Symbiodiniaceae;g__Durusdinium;s__GS_D6
OTU_1006	0	0	0	0	0	0	1	0	0	0	0	0	0	0	0	0	0	0	-
OTU_1007	0	2	2	0	0	0	2	0	0	0	0	0	0	0	0	0	0	0	k__Eukaryota;p__Alveolata ;c__Dinophyceae ;o__Suessiales;f__Symbiodiniaceae;g__Cladocopium;s__LJ_C2r
OTU_1008	0	0	0	0	0	0	0	0	0	0	0	0	0	0	0	0	0	0	-
OTU_1009	10	8	12	5	7	7	16	8	10	70	123	49	2	23	2	3	2	4	k__Eukaryota;p__Alveolata ;c__Dinophyceae ;o__Suessiales;f__Symbiodiniaceae;g__Durusdinium;s__LJ_D17
OTU_1010	5	7	7	4	4	4	2	5	8	4	9	6	2	3	2	1	3	4	k__Eukaryota;p__Alveolata ;c__Dinophyceae ;o__Suessiales;f__Symbiodiniaceae;g__Durusdinium;s__LJ_D17
OTU_1011	0	0	0	0	0	0	0	0	0	0	0	0	0	0	0	0	0	0	-
OTU_1012	0	0	0	0	16	0	31	22	8	8	0	15	5	5	10	0	0	0	-
OTU_1013	0	0	0	0	0	0	0	0	0	0	0	0	0	0	0	0	0	0	k__Eukaryota;p__Alveolata ;c__Dinophyceae ;o__Suessiales;f__Symbiodiniaceae;g__Cladocopium;s__GS_C3w
OTU_1014	1	0	0	0	0	0	0	0	0	0	0	0	0	0	0	0	0	0	k__Eukaryota;p__Alveolata ;c__Dinophyceae ;o__Suessiales;f__Symbiodiniaceae;g__Cladocopium;s__GS_C66
OTU_1015	1	0	0	0	0	1	0	0	0	0	0	0	0	0	0	0	0	0	-
OTU_1016	0	5	1	0	0	0	0	4	0	0	1	0	0	0	0	0	0	0	k__Eukaryota;p__Alveolata ;c__Dinophyceae ;o__Suessiales;f__Symbiodiniaceae;g__Symbiodinium;s__GS_A4
OTU_1017	4	2	4	0	0	0	0	1	0	0	0	0	0	0	0	2	10	4	k__Eukaryota;p__Alveolata ;c__Dinophyceae ;o__Suessiales;f__Symbiodiniaceae;g__Cladocopium;s__GS_C66
OTU_1018	29	47	68	25	18	32	17	138	39	50	70	66	49	78	25	56	50	64	k__Eukaryota;p__Alveolata ;c__Dinophyceae ;o__Suessiales;f__Symbiodiniaceae;g__Durusdinium;s__GS_D6
OTU_1019	2	0	0	1	0	0	1	0	0	0	0	0	0	0	0	5	2	6	k__Eukaryota;p__Alveolata ;c__Dinophyceae ;o__Suessiales;f__Symbiodiniaceae;g__Symbiodinium;s__GS_A9
OTU_1020	0	0	2	0	0	0	1	0	0	0	0	0	0	0	0	0	0	0	k__Eukaryota;p__Alveolata ;c__Dinophyceae ;o__Suessiales;f__Symbiodiniaceae;g__Symbiodinium;s__GS_A12
OTU_1021	2	0	2	2	226	10	504	29	61	74	1	124	53	55	39	0	0	0	-
OTU_1022	0	0	0	0	3	0	0	1	0	0	0	0	0	2	0	0	0	0	k__Eukaryota;p__Alveolata ;c__Dinophyceae ;o__Suessiales;f__Symbiodiniaceae;g__Symbiodinium;s__GS_A3
OTU_1023	2	3	3	4	0	1	3	1	4	4	7	12	0	1	0	1	0	5	k__Eukaryota;p__Alveolata ;c__Dinophyceae ;o__Suessiales;f__Symbiodiniaceae;g__Durusdinium;s__LJ_D17
OTU_1024	0	0	0	0	0	0	1	0	0	0	0	0	0	0	0	0	0	0	k__Eukaryota;p__Alveolata ;c__Dinophyceae ;o__Suessiales;f__Symbiodiniaceae;g__Symbiodinium;s__GS_A12
OTU_1025	0	0	0	0	0	0	0	0	0	0	0	0	0	0	0	4	2	0	-
OTU_1026	0	0	0	0	0	0	1	0	0	0	0	0	0	0	0	0	0	0	k__Eukaryota;p__Alveolata ;c__Dinophyceae ;o__Suessiales;f__Symbiodiniaceae;g__Cladocopium;s__LJ_C161
OTU_1027	7	13	17	6	10	7	5	6	6	13	22	12	5	7	4	7	6	6	k__Eukaryota;p__Alveolata ;c__Dinophyceae ;o__Suessiales;f__Symbiodiniaceae;g__Durusdinium;s__GS_D2.2
OTU_1028	2	4	1	1	2	1	0	2	3	1	0	2	3	5	7	0	0	0	k__Eukaryota;p__Alveolata ;c__Dinophyceae ;o__Suessiales;f__Symbiodiniaceae;g__Symbiodinium;s__GS_A3
OTU_1029	0	0	0	0	0	0	0	0	0	0	0	0	0	0	0	0	0	0	k__Eukaryota;p__Alveolata ;c__Dinophyceae ;o__Suessiales;f__Symbiodiniaceae;g__Symbiodinium;s__GS_A12
OTU_1030	2	6	3	0	0	0	1	2	1	0	0	2	1	0	0	2	3	0	k__Eukaryota;p__Alveolata ;c__Dinophyceae ;o__Suessiales;f__Symbiodiniaceae;g__Cladocopium;s__GS_C3u
OTU_1031	15	14	35	5	23	16	16	11	16	154	165	100	4	18	4	8	6	19	k__Eukaryota;p__Alveolata ;c__Dinophyceae ;o__Suessiales;f__Symbiodiniaceae;g__Durusdinium;s__LJ_D17
OTU_1032	0	0	0	0	0	0	0	0	0	0	0	0	0	3	0	0	0	0	k__Eukaryota;p__Alveolata ;c__Dinophyceae ;o__Suessiales;f__Symbiodiniaceae;g__Cladocopium;s__GS_C1p=C1.8
OTU_1033	0	0	0	0	0	0	0	0	0	0	0	0	0	0	0	9	0	0	-
OTU_1034	6	8	2	5	3	3	1	1	1	0	0	0	3	3	2	146	140	10	-
OTU_1035	0	0	0	0	0	0	0	0	0	0	0	0	0	0	0	5	0	0	k__Eukaryota;p__Alveolata ;c__Dinophyceae ;o__Suessiales;f__Symbiodiniaceae;g__Symbiodinium;s__GS_A12
OTU_1036	0	0	0	0	0	0	0	0	0	0	0	0	1	1	1	0	0	0	k__Eukaryota;p__Alveolata ;c__Dinophyceae ;o__Suessiales;f__Symbiodiniaceae;g__Symbiodinium;s__GS_A6
OTU_1037	0	0	0	1	0	0	0	0	0	0	0	0	0	0	0	0	0	0	k__Eukaryota;p__Alveolata ;c__Dinophyceae ;o__Suessiales;f__Symbiodiniaceae;g__Halluxium;s__GS_H1a
OTU_1038	0	0	0	0	0	0	0	0	0	0	0	0	0	0	0	4	1	0	k__Eukaryota;p__Alveolata ;c__Dinophyceae ;o__Suessiales;f__Symbiodiniaceae;g__Symbiodinium;s__GS_A12
OTU_1039	0	1	0	0	0	0	0	0	0	0	0	0	0	0	0	0	0	0	k__Eukaryota;p__Alveolata ;c__Dinophyceae ;o__Suessiales;f__Symbiodiniaceae;g__Symbiodinium;s__GS_A4a
OTU_1040	0	0	0	0	0	0	0	0	0	0	0	0	0	0	0	3	0	0	k__Eukaryota;p__Alveolata ;c__Dinophyceae ;o__Suessiales;f__Symbiodiniaceae;g__Symbiodinium;s__GS_A12
OTU_1041	1	0	1	0	1	2	0	0	1	0	0	0	0	0	0	0	0	0	-
OTU_1042	0	0	0	0	0	0	0	0	0	0	0	0	0	0	0	0	0	0	-
OTU_1043	0	0	0	0	0	0	0	0	0	0	0	0	0	0	0	0	2	3	k__Eukaryota;p__Alveolata ;c__Dinophyceae ;o__Suessiales;f__Symbiodiniaceae;g__Symbiodinium;s__GS_A9
OTU_1044	0	0	0	1	0	0	0	0	0	0	0	0	0	0	0	0	0	1	k__Eukaryota;p__Alveolata ;c__Dinophyceae ;o__Suessiales;f__Symbiodiniaceae;g__Symbiodinium;s__GS_A12
OTU_1045	0	0	0	0	0	0	0	0	0	0	0	0	0	0	0	0	3	0	k__Eukaryota;p__Alveolata ;c__Dinophyceae ;o__Suessiales;f__Symbiodiniaceae;g__Symbiodinium;s__GS_A12
OTU_1046	0	0	0	0	0	0	0	0	0	0	0	0	0	0	0	0	0	0	-
OTU_1047	0	0	0	0	0	0	0	0	0	0	0	0	0	0	0	0	2	0	-
OTU_1048	0	0	0	0	0	0	0	0	0	0	0	0	0	0	0	2	4	0	k__Eukaryota;p__Alveolata ;c__Dinophyceae ;o__Suessiales;f__Symbiodiniaceae;g__Symbiodinium;s__ST_FREE(A)
OTU_1049	0	0	0	0	0	0	0	0	0	0	0	0	0	0	0	0	0	1	k__Eukaryota;p__Alveolata ;c__Dinophyceae ;o__Suessiales;f__Symbiodiniaceae;g__Symbiodinium;s__GS_A9
OTU_1050	0	0	0	0	0	0	0	0	0	0	0	0	0	0	0	0	2	0	-
OTU_1051	0	3	0	2	1	1	3	1	1	0	1	0	2	1	1	9	4	0	k__Eukaryota;p__Alveolata ;c__Dinophyceae ;o__Suessiales;f__Symbiodiniaceae;g__Symbiodinium;s__GS_A12
OTU_1052	1	0	0	0	0	0	0	0	0	0	0	0	0	0	0	0	0	0	k__Eukaryota;p__Alveolata ;c__Dinophyceae ;o__Suessiales;f__Symbiodiniaceae;g__Symbiodinium;s__GS_A12
OTU_1053	0	0	0	0	2	1	0	1	1	0	0	0	0	0	2	0	0	0	k__Eukaryota;p__Alveolata ;c__Dinophyceae ;o__Suessiales;f__Symbiodiniaceae;g__Symbiodinium;s__GS_A3
OTU_1054	1	2	7	0	2	2	0	4	3	5	3	3	1	4	1	4	1	2	k__Eukaryota;p__Alveolata ;c__Dinophyceae ;o__Suessiales;f__Symbiodiniaceae;g__Durusdinium;s__GS_D6
OTU_1055	0	0	0	0	0	0	1	0	0	0	0	0	0	0	0	0	0	0	-
OTU_1056	3	3	2	0	1	0	4	0	1	0	0	0	0	0	0	0	0	0	k__Eukaryota;p__Alveolata ;c__Dinophyceae ;o__Suessiales;f__Symbiodiniaceae;g__Cladocopium;s__GS_C3d=C21
OTU_1057	0	0	0	0	0	0	0	0	0	0	0	0	0	0	0	3	0	0	-
OTU_1058	0	0	0	0	0	0	0	0	0	0	0	0	0	0	0	2	0	2	k__Eukaryota;p__Alveolata ;c__Dinophyceae ;o__Suessiales;f__Symbiodiniaceae;g__Symbiodinium;s__GS_A12
OTU_1059	0	0	0	0	0	0	0	0	0	0	0	0	0	0	0	3	2	0	-
OTU_1060	0	0	0	0	0	0	0	0	0	0	0	0	0	0	0	2	0	4	k__Eukaryota;p__Alveolata ;c__Dinophyceae ;o__Suessiales;f__Symbiodiniaceae;g__Symbiodinium;s__GS_A9
OTU_1061	0	0	0	0	0	0	0	0	0	0	0	0	0	0	0	3	1	1	-
OTU_1062	0	0	0	0	1	0	0	0	0	0	0	0	0	0	0	0	0	4	-
OTU_1063	0	0	0	0	0	0	0	0	0	0	0	0	0	0	0	1	0	0	k__Eukaryota;p__Alveolata ;c__Dinophyceae ;o__Suessiales;f__Symbiodiniaceae;g__Symbiodinium;s__GS_A12
OTU_1064	0	2	0	0	0	0	0	0	0	0	0	0	0	0	0	0	0	0	-
OTU_1065	0	2	0	0	0	0	0	0	0	0	0	0	0	0	0	0	0	0	k__Eukaryota;p__Alveolata ;c__Dinophyceae ;o__Suessiales;f__Symbiodiniaceae;g__Cladocopium;s__GS_C3.7
OTU_1066	0	2	0	0	0	0	0	0	0	0	0	0	0	0	0	0	0	0	-
OTU_1067	0	0	0	0	0	0	0	0	0	0	0	0	0	0	0	0	0	3	k__Eukaryota;p__Alveolata ;c__Dinophyceae ;o__Suessiales;f__Symbiodiniaceae;g__Symbiodinium;s__GS_A12
OTU_1068	0	0	0	0	0	0	0	0	0	0	0	0	0	0	0	0	0	4	k__Eukaryota;p__Alveolata ;c__Dinophyceae ;o__Suessiales;f__Symbiodiniaceae;g__Symbiodinium;s__GS_A12
OTU_1069	0	0	0	0	0	0	0	0	0	0	0	0	0	0	0	0	0	1	k__Eukaryota;p__Alveolata ;c__Dinophyceae ;o__Suessiales;f__Symbiodiniaceae;g__Symbiodinium;s__GS_A12
OTU_1070	0	0	0	0	0	0	0	0	0	0	0	0	0	0	0	0	1	5	-
OTU_1071	0	0	0	0	0	0	0	1	0	0	0	0	0	0	0	0	0	0	-
OTU_1072	0	2	0	0	0	0	0	0	0	0	0	0	0	0	0	1	0	0	-
OTU_1073	1	0	0	0	0	0	0	0	0	0	0	0	0	0	0	0	0	0	k__Eukaryota;p__Alveolata ;c__Dinophyceae ;o__Suessiales;f__Symbiodiniaceae;g__Durusdinium;s__LJ_D17
OTU_1074	1	0	1	0	0	0	0	0	0	0	0	0	0	0	1	0	0	0	k__Eukaryota;p__Alveolata ;c__Dinophyceae ;o__Suessiales;f__Symbiodiniaceae;g__Fugacium;s__GS_F5.1
OTU_1075	0	0	0	0	0	0	0	0	0	0	0	0	0	0	0	0	3	0	k__Eukaryota;p__Alveolata ;c__Dinophyceae ;o__Suessiales;f__Symbiodiniaceae;g__Symbiodinium;s__GS_A4a
OTU_1076	0	0	0	0	0	0	0	0	0	0	0	0	0	0	0	1	2	0	k__Eukaryota;p__Alveolata ;c__Dinophyceae ;o__Suessiales;f__Symbiodiniaceae;g__Symbiodinium;s__GS_A9
OTU_1077	0	0	0	0	0	0	0	0	0	0	0	0	0	0	0	2	5	5	k__Eukaryota;p__Alveolata ;c__Dinophyceae ;o__Suessiales;f__Symbiodiniaceae;g__Symbiodinium;s__GS_A4.3
OTU_1078	0	1	0	0	0	0	0	0	0	0	0	0	0	0	0	0	1	2	-
OTU_1079	2	2	2	0	4	1	0	0	1	0	0	0	0	1	1	39	13	12	k__Eukaryota;p__Alveolata ;c__Dinophyceae ;o__Suessiales;f__Symbiodiniaceae;g__Symbiodinium;s__GS_A4.3
OTU_1080	4	0	1	2	0	2	0	2	1	0	0	0	0	1	2	1	0	0	k__Eukaryota;p__Alveolata ;c__Dinophyceae ;o__Suessiales;f__Symbiodiniaceae;g__Symbiodinium;s__GS_A12
OTU_1081	0	0	0	0	0	0	0	0	0	0	0	0	0	0	0	1	1	0	k__Eukaryota;p__Alveolata ;c__Dinophyceae ;o__Suessiales;f__Symbiodiniaceae;g__Symbiodinium;s__GS_A9
OTU_1082	0	0	0	0	0	1	0	0	0	0	0	0	0	0	0	0	0	0	-
OTU_1083	3	0	0	5	0	1	2	3	4	0	1	5	5	10	5	0	0	0	k__Eukaryota;p__Alveolata ;c__Dinophyceae ;o__Suessiales;f__Symbiodiniaceae;g__Symbiodinium;s__GS_A3
OTU_1084	0	0	0	0	0	0	1	0	0	0	0	0	0	0	0	0	0	0	-
OTU_1085	0	0	0	0	0	0	0	0	0	0	0	0	0	0	0	0	2	0	-
OTU_1086	4	4	5	9	1	1	0	3	1	0	1	2	1	3	0	4	4	1	k__Eukaryota;p__Alveolata ;c__Dinophyceae ;o__Suessiales;f__Symbiodiniaceae;g__Cladocopium;s__GS_C1
OTU_1087	71	84	26	4	3	2	4	6	2	0	0	1	1	4	1	7	7	5	k__Eukaryota;p__Alveolata ;c__Dinophyceae ;o__Suessiales;f__Symbiodiniaceae;g__Cladocopium;s__GS_C1t
OTU_1088	0	0	0	0	0	0	0	0	0	0	0	0	0	0	0	0	0	3	k__Eukaryota;p__Alveolata ;c__Dinophyceae ;o__Suessiales;f__Symbiodiniaceae;g__Symbiodinium;s__GS_A4.3
OTU_1089	0	0	0	0	0	0	0	2	0	0	0	0	0	0	0	10	6	12	k__Eukaryota;p__Alveolata ;c__Dinophyceae ;o__Suessiales;f__Symbiodiniaceae;g__Symbiodinium;s__GS_A9
OTU_1090	2	1	0	0	0	0	1	0	0	0	0	2	2	0	0	0	0	0	k__Eukaryota;p__Alveolata ;c__Dinophyceae ;o__Suessiales;f__Symbiodiniaceae;g__Cladocopium;s__GS_C1t
OTU_1091	0	0	0	0	0	0	0	0	0	0	0	0	0	0	0	0	2	0	-
OTU_1092	0	0	0	0	0	0	0	0	0	0	0	0	0	0	0	0	3	0	k__Eukaryota;p__Alveolata ;c__Dinophyceae ;o__Suessiales;f__Symbiodiniaceae;g__Symbiodinium;s__GS_A9
OTU_1093	0	2	0	0	0	0	0	0	0	0	0	0	0	0	0	4	8	12	k__Eukaryota;p__Alveolata ;c__Dinophyceae ;o__Suessiales;f__Symbiodiniaceae;g__Symbiodinium;s__GS_A4.3
OTU_1094	4914	4081	3470	342	198	759	103	761	463	10	55	80	297	353	169	1749	1204	655	k__Eukaryota;p__Alveolata ;c__Dinophyceae ;o__Suessiales;f__Symbiodiniaceae;g__Cladocopium;s__GS_C3w
OTU_1095	2	0	0	0	0	1	0	0	0	0	0	0	1	1	0	1	0	0	-
OTU_1096	0	0	0	0	0	0	0	0	0	0	0	0	0	0	0	4	0	0	k__Eukaryota;p__Alveolata ;c__Dinophyceae ;o__Suessiales;f__Symbiodiniaceae;g__Symbiodinium;s__GS_A12
OTU_1097	0	0	0	0	0	1	0	2	0	0	0	0	0	0	0	2	0	0	-
OTU_1098	0	0	0	0	0	0	0	0	0	0	0	0	0	0	0	0	0	1	k__Eukaryota;p__Alveolata ;c__Dinophyceae ;o__Suessiales;f__Symbiodiniaceae;g__Symbiodinium;s__GS_A12
OTU_1099	0	0	0	0	2	0	1	0	0	0	0	1	0	0	1	0	0	2	k__Eukaryota;p__Alveolata ;c__Dinophyceae ;o__Suessiales;f__Symbiodiniaceae;g__Durusdinium;s__GS_D6
OTU_1100	1	0	0	0	0	0	0	0	0	0	0	0	0	0	0	0	0	2	k__Eukaryota;p__Alveolata ;c__Dinophyceae ;o__Suessiales;f__Symbiodiniaceae;g__Symbiodinium;s__GS_A12
OTU_1101	0	0	0	0	0	0	0	0	0	0	0	0	0	0	0	0	0	0	k__Eukaryota;p__Alveolata ;c__Dinophyceae ;o__Suessiales;f__Symbiodiniaceae;g__Cladocopium;s__GS_C1
OTU_1102	0	0	0	2	0	1	0	0	0	0	0	0	0	0	0	0	0	1	-
OTU_1103	0	0	0	0	0	0	0	0	0	0	0	0	0	0	0	0	0	3	k__Eukaryota;p__Alveolata ;c__Dinophyceae ;o__Suessiales;f__Symbiodiniaceae;g__Symbiodinium;s__GS_A12
OTU_1104	600	502	618	789	335	280	164	253	312	27	84	99	104	183	94	514	542	354	k__Eukaryota;p__Alveolata ;c__Dinophyceae ;o__Suessiales;f__Symbiodiniaceae;g__Cladocopium;s__LJ_C2r
OTU_1105	0	0	0	0	1	0	0	0	0	0	0	0	0	0	0	0	1	0	-
OTU_1106	2	2	3	2	5	2	1	14	2	0	1	2	0	0	0	2	0	0	-
OTU_1107	0	0	2	0	0	0	0	0	0	0	0	0	0	0	0	0	0	0	k__Eukaryota;p__Alveolata ;c__Dinophyceae ;o__Suessiales;f__Symbiodiniaceae;g__Symbiodinium;s__GS_A12
OTU_1108	0	0	0	0	0	0	0	0	0	0	0	0	0	0	0	3	0	0	k__Eukaryota;p__Alveolata ;c__Dinophyceae ;o__Suessiales;f__Symbiodiniaceae;g__Symbiodinium;s__GS_A9
OTU_1109	0	0	0	0	0	0	0	0	0	0	1	0	0	0	0	0	0	0	k__Eukaryota;p__Alveolata ;c__Dinophyceae ;o__Suessiales;f__Symbiodiniaceae;g__Symbiodinium;s__GS_A4.3
OTU_1110	3	6	5	2	6	5	11	11	7	0	2	0	4	0	2	9	33	34	-
OTU_1111	2	0	1	0	1	0	0	0	0	0	3	5	0	0	0	0	1	0	k__Eukaryota;p__Alveolata ;c__Dinophyceae ;o__Suessiales;f__Symbiodiniaceae;g__Durusdinium;s__GS_D2.2
OTU_1112	1	1	0	0	4	1	0	0	0	0	0	0	0	0	0	0	0	0	k__Eukaryota;p__Alveolata ;c__Dinophyceae ;o__Suessiales;f__Symbiodiniaceae;g__Cladocopium;s__GS_C7
OTU_1113	0	0	0	0	3	0	0	0	0	0	0	0	0	0	0	0	0	0	-
OTU_1114	0	0	0	0	0	0	0	0	0	0	0	0	0	0	0	0	0	1	k__Eukaryota;p__Alveolata ;c__Dinophyceae ;o__Suessiales;f__Symbiodiniaceae;g__Symbiodinium;s__GS_A12
OTU_1115	0	0	0	0	0	0	0	0	0	0	0	0	0	0	0	3	0	0	-
OTU_1116	0	0	0	0	0	0	0	0	0	0	0	0	0	0	0	3	0	4	k__Eukaryota;p__Alveolata ;c__Dinophyceae ;o__Suessiales;f__Symbiodiniaceae;g__Symbiodinium;s__GS_A12
OTU_1117	0	0	0	0	0	0	0	0	0	0	0	0	0	0	0	0	1	0	k__Eukaryota;p__Alveolata ;c__Dinophyceae ;o__Suessiales;f__Symbiodiniaceae;g__Symbiodinium;s__GS_A12
OTU_1118	0	0	0	0	0	0	1	0	0	0	0	0	0	0	0	0	0	0	k__Eukaryota;p__Alveolata ;c__Dinophyceae ;o__Suessiales;f__Symbiodiniaceae;g__Symbiodinium;s__GS_A9
OTU_1119	0	0	0	0	0	0	1	0	0	0	0	0	0	0	0	0	0	0	-
OTU_1120	0	0	0	0	0	0	0	0	0	0	0	0	0	0	0	0	1	0	k__Eukaryota;p__Alveolata ;c__Dinophyceae ;o__Suessiales;f__Symbiodiniaceae;g__Cladocopium;s__GS_C66
OTU_1121	0	1	4	0	1	1	2	0	1	4	0	1	0	0	0	0	3	0	k__Eukaryota;p__Alveolata ;c__Dinophyceae ;o__Suessiales;f__Symbiodiniaceae;g__Durusdinium;s__LJ_D17
OTU_1122	0	0	0	0	0	0	1	0	0	0	0	0	0	0	0	0	0	6	k__Eukaryota;p__Alveolata ;c__Dinophyceae ;o__Suessiales;f__Symbiodiniaceae;g__Symbiodinium;s__GS_A12
OTU_1123	0	0	0	0	0	0	0	0	0	0	0	0	0	0	0	0	0	0	-
OTU_1124	0	1	0	0	0	0	0	0	1	0	0	0	0	0	0	0	0	4	k__Eukaryota;p__Alveolata ;c__Dinophyceae ;o__Suessiales;f__Symbiodiniaceae;g__Symbiodinium;s__GS_A12
OTU_1125	2	0	1	0	0	0	0	1	1	0	0	0	0	0	0	0	0	0	k__Eukaryota;p__Alveolata ;c__Dinophyceae ;o__Suessiales;f__Symbiodiniaceae;g__Cladocopium;s__GS_C1p=C1.8
OTU_1126	0	0	0	0	0	0	0	0	0	0	0	0	0	0	0	0	2	0	-
OTU_1127	0	0	0	0	0	0	0	0	0	0	0	0	0	0	0	0	3	2	k__Eukaryota;p__Alveolata ;c__Dinophyceae ;o__Suessiales;f__Symbiodiniaceae;g__Symbiodinium;s__GS_A4.3
OTU_1128	0	0	0	0	0	0	0	0	0	0	0	0	0	0	0	0	0	0	-
OTU_1129	6	4	44	2	7	5	2	3	6	0	1	3	0	5	5	1	2	0	k__Eukaryota;p__Alveolata ;c__Dinophyceae ;o__Suessiales;f__Symbiodiniaceae;g__Cladocopium;s__GS_C91
OTU_1130	0	0	0	0	0	0	0	0	0	0	0	0	0	0	0	2	2	3	-
OTU_1131	0	0	0	0	0	0	0	0	0	0	0	0	0	0	0	0	0	2	k__Eukaryota;p__Alveolata ;c__Dinophyceae ;o__Suessiales;f__Symbiodiniaceae;g__Symbiodinium;s__GS_A9
OTU_1132	0	0	0	0	0	0	0	0	0	0	0	0	0	0	0	0	0	7	k__Eukaryota;p__Alveolata ;c__Dinophyceae ;o__Suessiales;f__Symbiodiniaceae;g__Symbiodinium;s__GS_A12
OTU_1133	14	11	28	5	8	10	10	11	6	1	0	1	1	5	2	4	8	6	k__Eukaryota;p__Alveolata ;c__Dinophyceae ;o__Suessiales;f__Symbiodiniaceae;g__Cladocopium;s__GS_C66
OTU_1134	0	0	0	0	0	0	0	0	2	1	0	0	0	0	0	0	0	0	-
OTU_1135	0	0	0	0	0	0	0	0	0	0	0	0	0	0	0	0	0	1	k__Eukaryota;p__Alveolata ;c__Dinophyceae ;o__Suessiales;f__Symbiodiniaceae;g__Symbiodinium;s__GS_A12
OTU_1136	0	0	0	0	0	0	0	0	0	0	0	1	0	0	0	0	0	1	-
OTU_1137	0	0	0	0	0	0	0	0	0	0	0	0	0	0	0	0	0	3	k__Eukaryota;p__Alveolata ;c__Dinophyceae ;o__Suessiales;f__Symbiodiniaceae;g__Symbiodinium;s__GS_A12
OTU_1138	0	0	0	0	0	0	0	0	0	0	0	0	0	0	0	0	0	6	-
OTU_1139	0	1	0	0	3	1	0	1	0	0	0	1	0	0	0	0	0	0	k__Eukaryota;p__Alveolata ;c__Dinophyceae ;o__Suessiales;f__Symbiodiniaceae;g__Symbiodinium;s__GS_A12
OTU_1140	0	0	0	0	0	0	0	0	0	0	0	0	0	0	0	0	0	2	k__Eukaryota;p__Alveolata ;c__Dinophyceae ;o__Suessiales;f__Symbiodiniaceae;g__Symbiodinium;s__GS_A12
OTU_1141	30	33	31	27	29	41	9	23	24	4	16	6	43	69	74	23	14	2	k__Eukaryota;p__Alveolata ;c__Dinophyceae ;o__Suessiales;f__Symbiodiniaceae;g__Symbiodinium;s__GS_A3
OTU_1142	0	0	0	0	1	0	0	0	0	0	0	0	0	0	0	0	0	0	k__Eukaryota;p__Alveolata ;c__Dinophyceae ;o__Suessiales;f__Symbiodiniaceae;g__Cladocopium;s__GS_Cspd
OTU_1143	0	0	0	0	0	0	0	0	0	0	0	0	0	0	0	0	2	0	-
OTU_1144	0	2	0	0	0	0	0	0	0	0	0	0	0	0	0	0	1	0	k__Eukaryota;p__Alveolata ;c__Dinophyceae ;o__Suessiales;f__Symbiodiniaceae;g__Symbiodinium;s__GS_A9
OTU_1145	2	0	0	0	0	0	3	2	9	0	0	0	0	0	0	0	3	2	-
OTU_1146	1068	1054	1191	1482	1688	1893	880	1632	2006	295	842	1105	7120	11373	10998	328	112	47	k__Eukaryota;p__Alveolata ;c__Dinophyceae ;o__Suessiales;f__Symbiodiniaceae;g__Symbiodinium;s__GS_A3
OTU_1147	0	0	0	0	0	0	0	0	0	0	0	0	0	0	0	0	0	0	k__Eukaryota;p__Alveolata ;c__Dinophyceae ;o__Suessiales;f__Symbiodiniaceae;g__Durusdinium;s__GS_D1
OTU_1148	0	0	0	0	0	0	0	0	0	0	0	0	0	0	0	0	0	0	-
OTU_1149	0	0	0	0	0	0	0	0	0	0	0	0	0	0	0	0	0	0	k__Eukaryota;p__Alveolata ;c__Dinophyceae ;o__Suessiales;f__Symbiodiniaceae;g__Symbiodinium;s__GS_A4.3
OTU_1150	0	0	0	0	0	0	0	0	0	0	0	0	0	0	0	0	0	0	k__Eukaryota;p__Alveolata ;c__Dinophyceae ;o__Suessiales;f__Symbiodiniaceae;g__Symbiodinium;s__GS_A9
OTU_1151	0	0	0	0	0	0	0	0	0	0	0	0	0	0	0	0	0	0	k__Eukaryota;p__Alveolata ;c__Dinophyceae ;o__Suessiales;f__Symbiodiniaceae;g__Symbiodinium;s__GS_A4.3
OTU_1152	1	1	3	3	1	0	0	3	2	0	1	0	2	0	0	0	0	0	k__Eukaryota;p__Alveolata ;c__Dinophyceae ;o__Suessiales;f__Symbiodiniaceae;g__Symbiodinium;s__GS_A12
OTU_1153	0	0	1	0	1	0	0	0	0	0	4	0	0	0	0	0	0	0	-
OTU_1154	3	1	2	0	2	0	0	0	3	0	0	0	1	0	0	2	0	0	k__Eukaryota;p__Alveolata ;c__Dinophyceae ;o__Suessiales;f__Symbiodiniaceae;g__Cladocopium;s__GS_C66
OTU_1155	4	7	5	4	8	8	3	8	12	2	1	2	17	33	43	2	0	0	k__Eukaryota;p__Alveolata ;c__Dinophyceae ;o__Suessiales;f__Symbiodiniaceae;g__Symbiodinium;s__GS_A3
OTU_1156	0	0	0	0	0	0	1	0	0	0	0	0	0	0	0	0	0	0	k__Eukaryota;p__Alveolata ;c__Dinophyceae ;o__Suessiales;f__Symbiodiniaceae;g__Durusdinium;s__LJ_D17
OTU_1157	0	0	3	0	0	0	0	0	0	0	0	0	0	0	0	0	0	0	k__Eukaryota;p__Alveolata ;c__Dinophyceae ;o__Suessiales;f__Symbiodiniaceae;g__Gerakladium;s__GS_G3
OTU_1158	0	0	0	0	0	0	0	0	0	0	0	0	0	0	0	0	0	0	-
OTU_1159	0	0	0	0	0	0	1	0	0	1	0	0	1	0	0	0	0	0	k__Eukaryota;p__Alveolata ;c__Dinophyceae ;o__Suessiales;f__Symbiodiniaceae;g__Durusdinium;s__GS_D6
OTU_1160	0	0	1	0	0	1	0	0	0	0	0	1	0	1	0	0	1	0	k__Eukaryota;p__Alveolata ;c__Dinophyceae ;o__Suessiales;f__Symbiodiniaceae;g__Durusdinium;s__LJ_D17
OTU_1161	0	2	1	0	1	0	0	0	0	0	0	0	0	0	0	0	0	0	k__Eukaryota;p__Alveolata ;c__Dinophyceae ;o__Suessiales;f__Symbiodiniaceae;g__Durusdinium;s__LJ_D17
OTU_1162	0	0	2	0	0	0	0	0	0	0	0	0	0	0	0	0	0	0	-
OTU_1163	0	2	0	0	0	0	0	0	0	0	0	0	0	0	0	0	0	0	k__Eukaryota;p__Alveolata ;c__Dinophyceae ;o__Suessiales;f__Symbiodiniaceae;g__Symbiodinium;s__GS_A12
OTU_1164	19	22	13	11	8	9	6	8	17	2	3	3	4	2	3	14	5	0	-
OTU_1165	1	0	1	1	3	0	0	0	0	0	0	1	0	0	0	13	22	37	k__Eukaryota;p__Alveolata ;c__Dinophyceae ;o__Suessiales;f__Symbiodiniaceae;g__Symbiodinium;s__GS_A9
OTU_1166	0	0	0	0	41	0	24	10	5	4	1	14	11	9	7	0	0	0	-
OTU_1167	29	43	50	14	24	22	20	21	37	24	40	25	7	16	9	49	42	123	k__Eukaryota;p__Alveolata ;c__Dinophyceae ;o__Suessiales;f__Symbiodiniaceae;g__Durusdinium;s__GS_D2
OTU_1168	3	0	0	3	2	2	0	0	0	0	0	0	0	0	0	0	0	0	-
OTU_1169	4	5	5	4	0	1	1	4	9	16	17	12	2	3	3	7	1	4	k__Eukaryota;p__Alveolata ;c__Dinophyceae ;o__Suessiales;f__Symbiodiniaceae;g__Durusdinium;s__GS_D1a
OTU_1170	3	5	6	1	2	2	1	1	2	0	1	3	1	0	1	9	18	11	k__Eukaryota;p__Alveolata ;c__Dinophyceae ;o__Suessiales;f__Symbiodiniaceae;g__Cladocopium;s__GS_C1d
OTU_1171	1	0	1	0	0	0	0	2	0	0	1	0	0	0	0	0	0	0	-
OTU_1172	0	0	1	0	0	0	0	0	0	0	0	0	0	0	0	2	3	0	k__Eukaryota;p__Alveolata ;c__Dinophyceae ;o__Suessiales;f__Symbiodiniaceae;g__Symbiodinium;s__GS_A9
OTU_1173	2	0	2	0	2	2	0	1	0	0	0	0	0	0	0	0	0	0	-
OTU_1174	10	9	7	26	5	6	4	5	11	0	2	2	0	2	0	23	13	7	k__Eukaryota;p__Alveolata ;c__Dinophyceae ;o__Suessiales;f__Symbiodiniaceae;g__Cladocopium;s__GS_C1
OTU_1175	0	0	0	0	0	0	0	0	0	0	0	0	0	0	0	0	0	0	-
OTU_1176	0	1	0	1	0	0	0	0	0	0	0	0	0	0	0	0	0	0	k__Eukaryota;p__Alveolata ;c__Dinophyceae ;o__Suessiales;f__Symbiodiniaceae;g__Symbiodinium;s__GS_A3
OTU_1177	9	6	12	26	3	12	2	6	7	1	1	4	2	4	2	33	27	29	k__Eukaryota;p__Alveolata ;c__Dinophyceae ;o__Suessiales;f__Symbiodiniaceae;g__Cladocopium;s__GS_C1
OTU_1178	1	2	1	2	2	4	0	3	5	1	1	0	2	14	13	0	0	0	k__Eukaryota;p__Alveolata ;c__Dinophyceae ;o__Suessiales;f__Symbiodiniaceae;g__Symbiodinium;s__GS_A3
OTU_1179	0	0	0	0	0	0	0	0	0	0	0	0	0	0	0	0	0	0	k__Eukaryota;p__Alveolata ;c__Dinophyceae ;o__Suessiales;f__Symbiodiniaceae;g__Symbiodinium;s__GS_A4a
OTU_1180	0	1	0	0	0	0	0	0	0	0	0	0	0	0	0	0	0	0	k__Eukaryota;p__Alveolata ;c__Dinophyceae ;o__Suessiales;f__Symbiodiniaceae;g__Cladocopium;s__GS_C1g
OTU_1181	0	1	0	0	0	0	0	0	1	0	0	0	0	0	0	0	0	0	k__Eukaryota;p__Alveolata ;c__Dinophyceae ;o__Suessiales;f__Symbiodiniaceae;g__Cladocopium;s__GS_C1
OTU_1182	0	4	0	0	0	0	0	0	0	0	0	0	0	0	0	0	0	0	k__Eukaryota;p__Alveolata ;c__Dinophyceae ;o__Suessiales;f__Symbiodiniaceae;g__Symbiodinium;s__GS_A9
OTU_1183	0	0	1	0	0	0	0	0	0	0	0	0	0	0	0	0	0	0	k__Eukaryota;p__Alveolata ;c__Dinophyceae ;o__Suessiales;f__Symbiodiniaceae;g__Symbiodinium;s__GS_A4
OTU_1184	3	6	4	1	2	4	0	6	4	0	0	2	2	1	0	14	17	73	k__Eukaryota;p__Alveolata ;c__Dinophyceae ;o__Suessiales;f__Symbiodiniaceae;g__Cladocopium;s__GS_C23
OTU_1185	0	2	0	1	2	0	0	0	0	0	0	0	0	0	0	0	0	0	k__Eukaryota;p__Alveolata ;c__Dinophyceae ;o__Suessiales;f__Symbiodiniaceae;g__Cladocopium;s__GS_C1
OTU_1186	75	77	69	93	139	173	41	125	146	18	58	76	412	643	680	12	8	3	k__Eukaryota;p__Alveolata ;c__Dinophyceae ;o__Suessiales;f__Symbiodiniaceae;g__Symbiodinium;s__GS_A3
OTU_1187	15	9	22	4	12	10	10	14	14	30	24	30	7	8	6	9	15	17	k__Eukaryota;p__Alveolata ;c__Dinophyceae ;o__Suessiales;f__Symbiodiniaceae;g__Durusdinium;s__GS_D6
OTU_1188	16	26	21	9	24	20	19	22	32	2	4	9	5	5	3	7	1	5	-
OTU_1189	0	1	0	0	0	0	0	0	0	0	0	0	0	0	0	0	0	0	-
OTU_1190	0	0	0	0	0	0	1	0	0	0	0	0	0	0	0	0	0	0	k__Eukaryota;p__Alveolata ;c__Dinophyceae ;o__Suessiales;f__Symbiodiniaceae;g__Durusdinium;s__GS_D1
OTU_1191	0	0	0	0	0	0	0	0	0	0	0	0	0	0	0	0	0	0	-
OTU_1192	0	0	0	0	0	0	0	0	0	0	0	0	0	0	0	0	0	0	k__Eukaryota;p__Alveolata ;c__Dinophyceae ;o__Suessiales;f__Symbiodiniaceae;g__Cladocopium;s__GS_C1
OTU_1193	0	0	0	0	0	0	0	0	1	0	0	0	0	0	0	0	0	4	k__Eukaryota;p__Alveolata ;c__Dinophyceae ;o__Suessiales;f__Symbiodiniaceae;g__Symbiodinium;s__GS_A12
OTU_1194	0	2	0	0	0	0	0	0	1	0	0	0	0	0	0	0	0	0	k__Eukaryota;p__Alveolata ;c__Dinophyceae ;o__Suessiales;f__Symbiodiniaceae;g__Durusdinium;s__GS_D1a
OTU_1195	2	0	0	0	0	0	0	1	1	0	0	0	0	0	0	0	2	3	-
OTU_1196	0	0	0	0	0	0	0	0	0	0	0	0	2	0	0	0	0	0	-
OTU_1197	0	0	0	0	0	0	0	0	0	0	0	0	0	0	0	0	0	0	k__Eukaryota;p__Alveolata ;c__Dinophyceae ;o__Suessiales;f__Symbiodiniaceae;g__Symbiodinium;s__GS_A12
OTU_1198	1	0	1	0	0	1	1	2	1	2	2	1	0	0	0	0	2	0	k__Eukaryota;p__Alveolata ;c__Dinophyceae ;o__Suessiales;f__Symbiodiniaceae;g__Durusdinium;s__GS_D2.2
OTU_1199	30	27	383	26	32	44	16	21	21	1	5	9	10	38	14	30	36	17	k__Eukaryota;p__Alveolata ;c__Dinophyceae ;o__Suessiales;f__Symbiodiniaceae;g__Cladocopium;s__GS_Cspd
OTU_1200	0	0	0	0	0	0	0	0	0	0	0	0	0	0	0	0	1	0	k__Eukaryota;p__Alveolata ;c__Dinophyceae ;o__Suessiales;f__Symbiodiniaceae;g__Symbiodinium;s__GS_A12
OTU_1201	1	0	0	0	0	0	0	0	0	0	0	0	0	0	0	0	0	0	k__Eukaryota;p__Alveolata ;c__Dinophyceae ;o__Suessiales;f__Symbiodiniaceae;g__Cladocopium;s__GS_C3u
OTU_1202	0	0	0	0	0	0	0	0	0	0	0	0	0	0	0	0	2	0	-
OTU_1203	4	4	5	0	0	3	2	4	2	6	12	9	0	5	2	5	7	9	k__Eukaryota;p__Alveolata ;c__Dinophyceae ;o__Suessiales;f__Symbiodiniaceae;g__Durusdinium;s__GS_D1
OTU_1204	0	0	0	0	0	0	1	0	0	0	0	0	0	0	0	0	0	0	k__Eukaryota;p__Alveolata ;c__Dinophyceae ;o__Suessiales;f__Symbiodiniaceae;g__Durusdinium;s__LJ_D17
OTU_1205	25	25	29	15	16	22	14	23	26	45	96	43	13	32	5	18	13	23	k__Eukaryota;p__Alveolata ;c__Dinophyceae ;o__Suessiales;f__Symbiodiniaceae;g__Durusdinium;s__GS_D1a
OTU_1206	0	0	1	0	0	0	0	0	0	0	2	0	0	0	0	0	0	2	-
OTU_1207	5	7	115	0	0	1	1	0	1	1	0	0	0	3	0	1	0	0	k__Eukaryota;p__Alveolata ;c__Dinophyceae ;o__Suessiales;f__Symbiodiniaceae;g__Cladocopium;s__GS_C15.4
OTU_1208	0	0	0	0	0	0	0	0	0	0	1	0	2	1	3	0	0	0	k__Eukaryota;p__Alveolata ;c__Dinophyceae ;o__Suessiales;f__Symbiodiniaceae;g__Durusdinium;s__GS_D6
OTU_1209	0	0	0	0	0	0	0	0	0	0	0	0	0	0	0	0	0	7	k__Eukaryota;p__Alveolata ;c__Dinophyceae ;o__Suessiales;f__Symbiodiniaceae;g__Symbiodinium;s__GS_A12
OTU_1210	0	0	0	0	0	0	0	0	0	0	0	0	0	0	0	0	0	0	k__Eukaryota;p__Alveolata ;c__Dinophyceae ;o__Suessiales;f__Symbiodiniaceae;g__Symbiodinium;s__GS_A9
OTU_1211	0	0	0	0	0	0	7	0	0	0	0	0	0	0	0	0	0	0	-
OTU_1212	0	0	0	0	0	0	0	0	0	0	0	0	0	0	0	0	0	0	k__Eukaryota;p__Alveolata ;c__Dinophyceae ;o__Suessiales;f__Symbiodiniaceae;g__Gerakladium;s__GS_G3
OTU_1213	8	9	6	3	2	6	3	7	10	12	29	14	3	5	4	6	5	3	k__Eukaryota;p__Alveolata ;c__Dinophyceae ;o__Suessiales;f__Symbiodiniaceae;g__Durusdinium;s__GS_D2.2
OTU_1214	0	0	0	0	0	0	0	0	0	0	0	0	0	0	0	0	0	0	k__Eukaryota;p__Alveolata ;c__Dinophyceae ;o__Suessiales;f__Symbiodiniaceae;g__Durusdinium;s__LJ_D17
OTU_1215	0	0	0	0	0	0	0	0	0	0	0	0	0	0	0	0	0	0	k__Eukaryota;p__Alveolata ;c__Dinophyceae ;o__Suessiales;f__Symbiodiniaceae;g__Clade F;s__GS_F4.2b
OTU_1216	0	0	0	0	0	0	0	0	0	0	0	0	0	0	0	0	0	0	-
OTU_1217	0	0	0	0	0	0	0	0	0	0	0	0	0	0	0	0	0	0	k__Eukaryota;p__Alveolata ;c__Dinophyceae ;o__Suessiales;f__Symbiodiniaceae;g__Cladocopium;s__GS_C1
OTU_1218	5	6	5	9	23	10	6	7	10	4	4	4	23	22	35	3	0	0	k__Eukaryota;p__Alveolata ;c__Dinophyceae ;o__Suessiales;f__Symbiodiniaceae;g__Symbiodinium;s__GS_A3
OTU_1219	0	0	0	0	1	0	0	0	0	0	0	0	0	0	1	3	2	4	k__Eukaryota;p__Alveolata ;c__Dinophyceae ;o__Suessiales;f__Symbiodiniaceae;g__Symbiodinium;s__GS_A4a
OTU_1220	4	3	2	1	0	0	2	3	1	0	0	3	1	1	0	3	1	0	k__Eukaryota;p__Alveolata ;c__Dinophyceae ;o__Suessiales;f__Symbiodiniaceae;g__Cladocopium;s__GS_C36
OTU_1221	0	1	0	0	0	0	0	0	0	0	0	0	0	0	0	0	0	0	k__Eukaryota;p__Alveolata ;c__Dinophyceae ;o__Suessiales;f__Symbiodiniaceae;g__Cladocopium;s__GS_C3u
OTU_1222	1	0	0	0	1	2	0	0	4	0	0	0	0	0	1	3	4	2	-
OTU_1223	0	0	0	0	0	0	0	0	0	0	0	0	2	0	0	0	0	0	k__Eukaryota;p__Alveolata ;c__Dinophyceae ;o__Suessiales;f__Symbiodiniaceae;g__Durusdinium;s__LJ_D17
OTU_1224	0	0	0	0	0	0	0	0	0	0	0	0	0	0	0	0	3	2	k__Eukaryota;p__Alveolata ;c__Dinophyceae ;o__Suessiales;f__Symbiodiniaceae;g__Symbiodinium;s__GS_A9
OTU_1225	0	0	0	0	0	0	0	0	0	0	0	0	0	0	0	0	2	0	k__Eukaryota;p__Alveolata ;c__Dinophyceae ;o__Suessiales;f__Symbiodiniaceae;g__Cladocopium;s__GS_C1.6
OTU_1226	1	1	0	2	0	0	0	1	0	0	0	0	0	0	0	0	0	0	-
OTU_1227	8	9	18	6	2	9	3	9	7	22	34	23	8	9	6	12	6	7	k__Eukaryota;p__Alveolata ;c__Dinophyceae ;o__Suessiales;f__Symbiodiniaceae;g__Durusdinium;s__GS_D6
OTU_1228	48	43	55	21	45	31	23	38	35	101	148	66	29	39	12	24	35	31	k__Eukaryota;p__Alveolata ;c__Dinophyceae ;o__Suessiales;f__Symbiodiniaceae;g__Durusdinium;s__GS_D2.2
OTU_1229	0	0	0	0	0	0	0	0	0	0	0	0	0	0	0	0	2	0	-
OTU_1230	0	0	0	0	1	0	0	0	0	0	0	0	0	0	0	0	0	0	-
OTU_1231	0	2	0	0	0	0	0	0	0	0	0	0	0	0	0	0	0	0	-
OTU_1232	0	2	0	0	0	0	0	0	0	0	0	0	0	0	0	0	0	0	k__Eukaryota;p__Alveolata ;c__Dinophyceae ;o__Suessiales;f__Symbiodiniaceae;g__Symbiodinium;s__GS_A12
OTU_1233	0	0	0	0	2	0	0	0	0	0	0	0	0	0	0	0	0	0	k__Eukaryota;p__Alveolata ;c__Dinophyceae ;o__Suessiales;f__Symbiodiniaceae;g__Cladocopium;s__LJ_C161
OTU_1234	0	0	0	0	0	0	0	2	2	1	0	0	0	0	10	0	0	0	-
OTU_1235	6	11	3	0	0	0	0	0	0	0	0	0	0	0	0	0	0	0	k__Eukaryota;p__Alveolata ;c__Dinophyceae ;o__Suessiales;f__Symbiodiniaceae;g__Cladocopium;s__GS_C3b
OTU_1236	1	0	0	2	0	0	0	0	0	0	0	0	0	0	0	0	0	0	k__Eukaryota;p__Alveolata ;c__Dinophyceae ;o__Suessiales;f__Symbiodiniaceae;g__Symbiodinium;s__GS_A12
OTU_1237	0	0	0	0	0	0	0	0	0	0	0	0	0	0	0	0	2	0	k__Eukaryota;p__Alveolata ;c__Dinophyceae ;o__Suessiales;f__Symbiodiniaceae;g__Symbiodinium;s__GS_A4a
OTU_1238	2	3	5	3	3	3	1	2	1	7	10	7	2	6	0	0	2	2	k__Eukaryota;p__Alveolata ;c__Dinophyceae ;o__Suessiales;f__Symbiodiniaceae;g__Durusdinium;s__GS_D2.2
OTU_1239	0	0	1	0	1	2	0	2	0	0	0	2	1	0	0	0	1	0	k__Eukaryota;p__Alveolata ;c__Dinophyceae ;o__Suessiales;f__Symbiodiniaceae;g__Durusdinium;s__LJ_D17
OTU_1240	0	0	0	0	0	0	0	0	0	0	0	0	0	0	0	0	0	0	-
OTU_1241	0	0	0	0	0	0	0	0	0	0	0	0	0	0	0	0	0	0	-
OTU_1242	0	0	0	0	1	0	0	0	0	0	0	0	0	0	0	0	0	0	-
OTU_1243	103	130	166	57	91	104	74	176	98	127	170	94	41	69	43	88	101	211	k__Eukaryota;p__Alveolata ;c__Dinophyceae ;o__Suessiales;f__Symbiodiniaceae;g__Durusdinium;s__LJ_D17
OTU_1244	11	15	19	0	0	1	0	0	1	0	0	0	2	2	0	4	1	0	k__Eukaryota;p__Alveolata ;c__Dinophyceae ;o__Suessiales;f__Symbiodiniaceae;g__Cladocopium;s__GS_C91
OTU_1245	2	2	4	3	5	1	2	3	5	2	4	2	0	2	1	1	6	8	k__Eukaryota;p__Alveolata ;c__Dinophyceae ;o__Suessiales;f__Symbiodiniaceae;g__Durusdinium;s__GS_D1
OTU_1246	0	0	0	0	0	0	0	0	0	0	0	0	0	0	0	0	1	0	k__Eukaryota;p__Alveolata ;c__Dinophyceae ;o__Suessiales;f__Symbiodiniaceae;g__Symbiodinium;s__GS_A12
OTU_1247	0	1	2	2	0	0	0	0	0	0	0	0	0	0	0	0	0	0	k__Eukaryota;p__Alveolata ;c__Dinophyceae ;o__Suessiales;f__Symbiodiniaceae;g__Symbiodinium;s__GS_A15
OTU_1248	0	0	0	0	0	0	0	0	0	0	0	0	0	0	0	1	0	2	k__Eukaryota;p__Alveolata ;c__Dinophyceae ;o__Suessiales;f__Symbiodiniaceae;g__Halluxium;s__GS_H1a
OTU_1249	159	109	105	96	33	33	30	33	46	2	5	12	11	19	10	63	70	67	k__Eukaryota;p__Alveolata ;c__Dinophyceae ;o__Suessiales;f__Symbiodiniaceae;g__Cladocopium;s__LJ_C2r
OTU_1250	0	0	0	0	0	0	0	0	0	0	0	0	0	0	0	0	4	0	-
OTU_1251	3885	2847	3157	280	325	446	673	1030	734	34	197	192	180	444	181	1410	1210	516	k__Eukaryota;p__Alveolata ;c__Dinophyceae ;o__Suessiales;f__Symbiodiniaceae;g__Cladocopium;s__LJ_C2r
OTU_1252	3	4	7	1	2	4	0	4	6	6	7	6	2	3	2	7	5	4	k__Eukaryota;p__Alveolata ;c__Dinophyceae ;o__Suessiales;f__Symbiodiniaceae;g__Durusdinium;s__GS_D6
OTU_1253	0	0	0	0	1	0	0	0	0	0	0	0	0	0	0	0	0	0	k__Eukaryota;p__Alveolata ;c__Dinophyceae ;o__Suessiales;f__Symbiodiniaceae;g__Symbiodinium;s__GS_A12
OTU_1254	0	0	0	0	0	0	0	0	1	0	0	0	0	0	0	0	1	1	k__Eukaryota;p__Alveolata ;c__Dinophyceae ;o__Suessiales;f__Symbiodiniaceae;g__Symbiodinium;s__GS_A12
OTU_1255	0	0	0	0	0	0	0	0	0	0	0	0	0	0	0	0	0	0	k__Eukaryota;p__Alveolata ;c__Dinophyceae ;o__Suessiales;f__Symbiodiniaceae;g__Symbiodinium;s__GS_A4
OTU_1256	0	0	1	0	1	0	0	0	0	0	1	0	0	16	1	0	1	0	k__Eukaryota;p__Alveolata ;c__Dinophyceae ;o__Suessiales;f__Symbiodiniaceae;g__Symbiodinium;s__GS_A6
OTU_1257	0	0	0	0	0	0	0	0	0	0	0	0	0	0	0	13	0	6	k__Eukaryota;p__Alveolata ;c__Dinophyceae ;o__Suessiales;f__Symbiodiniaceae;g__Symbiodinium;s__GS_A9
OTU_1258	0	0	0	0	0	0	0	0	0	0	0	0	0	0	0	0	0	2	-
OTU_1259	2	0	1	0	0	1	0	1	0	0	2	3	0	3	2	0	0	0	k__Eukaryota;p__Alveolata ;c__Dinophyceae ;o__Suessiales;f__Symbiodiniaceae;g__Breviolum;s__GS_B1i
OTU_1260	0	3	0	1	0	1	0	0	0	0	0	0	0	0	0	10	28	22	k__Eukaryota;p__Alveolata ;c__Dinophyceae ;o__Suessiales;f__Symbiodiniaceae;g__Symbiodinium;s__GS_A4.3
OTU_1261	1	2	3	1	1	0	0	4	3	5	5	3	1	2	0	0	1	2	k__Eukaryota;p__Alveolata ;c__Dinophyceae ;o__Suessiales;f__Symbiodiniaceae;g__Durusdinium;s__GS_D6
OTU_1262	0	1	2	0	2	3	0	1	0	0	4	1	1	1	0	0	0	0	k__Eukaryota;p__Alveolata ;c__Dinophyceae ;o__Suessiales;f__Symbiodiniaceae;g__Durusdinium;s__LJ_D17
OTU_1263	0	0	0	0	1	0	0	0	0	0	0	0	0	0	0	0	0	0	-
OTU_1264	1	0	0	0	2	0	0	0	0	0	0	0	0	0	0	0	0	0	k__Eukaryota;p__Alveolata ;c__Dinophyceae ;o__Suessiales;f__Symbiodiniaceae;g__Symbiodinium;s__GS_A4a
OTU_1265	8	11	12	3	3	7	6	5	4	0	3	3	2	2	2	23	7	8	k__Eukaryota;p__Alveolata ;c__Dinophyceae ;o__Suessiales;f__Symbiodiniaceae;g__Gerakladium;s__GS_G3
OTU_1266	0	0	0	0	1	0	0	0	0	0	0	0	0	0	0	0	0	0	-
OTU_1267	0	0	0	0	0	0	0	0	1	0	0	0	0	0	0	0	0	3	k__Eukaryota;p__Alveolata ;c__Dinophyceae ;o__Suessiales;f__Symbiodiniaceae;g__Symbiodinium;s__GS_A12
OTU_1268	0	0	0	0	0	0	0	0	0	0	0	0	0	0	0	1	0	3	k__Eukaryota;p__Alveolata ;c__Dinophyceae ;o__Suessiales;f__Symbiodiniaceae;g__Symbiodinium;s__GS_A12
OTU_1269	0	0	0	0	0	0	0	0	0	0	0	0	0	0	0	0	0	1	-
OTU_1270	0	0	0	0	0	0	1	0	0	0	0	0	0	0	0	3	3	11	k__Eukaryota;p__Alveolata ;c__Dinophyceae ;o__Suessiales;f__Symbiodiniaceae;g__Symbiodinium;s__GS_A12
OTU_1271	0	0	0	0	0	0	0	0	0	0	0	0	0	0	0	3	0	3	k__Eukaryota;p__Alveolata ;c__Dinophyceae ;o__Suessiales;f__Symbiodiniaceae;g__Symbiodinium;s__GS_A3
OTU_1272	0	0	0	0	0	0	0	0	0	0	0	0	0	0	0	0	0	0	-
OTU_1273	2	2	0	0	0	0	1	0	1	0	0	0	0	0	0	0	4	8	k__Eukaryota;p__Alveolata ;c__Dinophyceae ;o__Suessiales;f__Symbiodiniaceae;g__Symbiodinium;s__GS_A4.3
OTU_1274	0	0	0	0	0	0	0	0	0	0	0	0	0	0	0	0	0	2	k__Eukaryota;p__Alveolata ;c__Dinophyceae ;o__Suessiales;f__Symbiodiniaceae;g__Symbiodinium;s__GS_A12
OTU_1275	0	0	0	0	0	0	0	0	0	0	0	0	0	0	0	3	0	3	k__Eukaryota;p__Alveolata ;c__Dinophyceae ;o__Suessiales;f__Symbiodiniaceae;g__Symbiodinium;s__GS_A12
OTU_1276	0	0	0	0	0	0	0	0	0	0	0	0	0	0	0	0	0	1	-
OTU_1277	0	0	0	0	0	0	0	0	0	0	0	0	0	0	0	0	0	0	-
OTU_1278	0	0	0	0	0	0	0	0	0	0	0	0	0	0	0	0	2	1	k__Eukaryota;p__Alveolata ;c__Dinophyceae ;o__Suessiales;f__Symbiodiniaceae;g__Symbiodinium;s__GS_A12
OTU_1279	0	0	0	0	0	0	0	0	0	0	0	0	0	0	0	0	0	0	-
OTU_1280	0	0	0	0	0	0	0	0	0	0	0	0	0	0	0	0	0	2	-
OTU_1281	0	0	0	0	0	0	0	0	0	0	0	0	0	0	0	0	0	4	k__Eukaryota;p__Alveolata ;c__Dinophyceae ;o__Suessiales;f__Symbiodiniaceae;g__Symbiodinium;s__GS_A4a
OTU_1282	0	0	0	0	0	0	0	0	0	0	0	0	0	0	0	0	0	2	-
OTU_1283	0	0	1	0	0	0	0	0	1	0	0	2	0	0	0	0	0	0	k__Eukaryota;p__Alveolata ;c__Dinophyceae ;o__Suessiales;f__Symbiodiniaceae;g__Durusdinium;s__LJ_D17
OTU_1284	0	0	0	0	0	0	0	0	0	0	0	0	0	0	0	0	4	7	-
OTU_1285	0	0	0	0	0	0	0	1	0	0	0	0	2	0	1	0	0	0	-
OTU_1286	9	17	8	7	8	13	4	10	12	11	9	15	11	10	10	7	0	0	k__Eukaryota;p__Alveolata ;c__Dinophyceae ;o__Suessiales;f__Symbiodiniaceae;g__Symbiodinium;s__GS_A3
OTU_1287	0	0	0	0	0	0	0	0	0	0	0	0	0	0	0	0	0	0	k__Eukaryota;p__Alveolata ;c__Dinophyceae ;o__Suessiales;f__Symbiodiniaceae;g__Symbiodinium;s__GS_A9
OTU_1288	0	0	0	0	0	0	0	0	0	0	0	0	0	0	0	14	6	3	-
OTU_1289	0	0	0	0	0	0	0	0	0	0	0	0	0	0	0	0	1	4	-
OTU_1290	0	0	0	0	0	0	0	0	0	0	0	0	0	0	0	0	0	0	-
OTU_1291	0	0	0	0	0	0	1	0	0	0	0	1	0	0	0	0	0	0	k__Eukaryota;p__Alveolata ;c__Dinophyceae ;o__Suessiales;f__Symbiodiniaceae;g__Symbiodinium;s__GS_A4
OTU_1292	0	0	0	0	0	0	0	0	0	0	0	0	0	0	0	0	0	0	k__Eukaryota;p__Alveolata ;c__Dinophyceae ;o__Suessiales;f__Symbiodiniaceae;g__Breviolum;s__GS_B1i
OTU_1293	17	25	32	25	43	23	19	22	33	3	8	13	90	352	129	2	1	0	k__Eukaryota;p__Alveolata ;c__Dinophyceae ;o__Suessiales;f__Symbiodiniaceae;g__Symbiodinium;s__ST_A3a_TD1E
OTU_1294	0	1	0	0	0	0	0	0	0	0	0	0	0	0	0	0	0	0	k__Eukaryota;p__Alveolata ;c__Dinophyceae ;o__Suessiales;f__Symbiodiniaceae;g__Symbiodinium;s__GS_A4a
OTU_1295	2	2	4	1	2	0	0	2	0	0	1	0	0	0	0	3	0	0	k__Eukaryota;p__Alveolata ;c__Dinophyceae ;o__Suessiales;f__Symbiodiniaceae;g__Cladocopium;s__GS_C1
OTU_1296	0	0	0	0	0	0	0	0	0	0	0	0	0	0	0	0	0	0	k__Eukaryota;p__Alveolata ;c__Dinophyceae ;o__Suessiales;f__Symbiodiniaceae;g__Symbiodinium;s__GS_A4.3
OTU_1297	2	3	2	2	2	3	1	3	2	1	0	0	2	8	5	0	0	0	k__Eukaryota;p__Alveolata ;c__Dinophyceae ;o__Suessiales;f__Symbiodiniaceae;g__Symbiodinium;s__GS_A3
OTU_1298	0	0	2	1	0	0	0	0	0	0	0	1	0	0	0	0	0	0	k__Eukaryota;p__Alveolata ;c__Dinophyceae ;o__Suessiales;f__Symbiodiniaceae;g__Cladocopium;s__GS_C1
OTU_1299	0	0	1	0	0	0	0	0	0	0	0	0	0	1	0	0	0	0	-
OTU_1300	0	0	0	0	0	0	0	0	0	0	0	0	0	0	0	0	0	0	-
OTU_1301	0	0	0	0	0	0	0	0	0	0	0	0	0	0	0	0	0	0	-
OTU_1302	23	25	47	9	3	10	6	4	8	0	2	3	1	7	5	21	6	6	k__Eukaryota;p__Alveolata ;c__Dinophyceae ;o__Suessiales;f__Symbiodiniaceae;g__Cladocopium;s__GS_C57
OTU_1303	0	0	0	0	0	0	0	0	0	0	0	0	0	0	0	0	0	3	-
OTU_1304	0	0	0	0	0	0	0	0	0	0	0	0	0	0	1	0	0	0	k__Eukaryota;p__Alveolata ;c__Dinophyceae ;o__Suessiales;f__Symbiodiniaceae;g__Symbiodinium;s__GS_A1.1=A13
OTU_1305	2	0	0	0	0	0	0	0	0	0	0	0	0	0	0	0	0	0	k__Eukaryota;p__Alveolata ;c__Dinophyceae ;o__Suessiales;f__Symbiodiniaceae;g__Symbiodinium;s__GS_A12
OTU_1306	2	0	0	0	0	0	0	1	0	0	0	0	0	3	0	0	0	0	-
OTU_1307	0	0	0	0	0	0	0	4	0	0	0	0	0	0	0	0	0	0	-
OTU_1308	2	0	0	0	0	0	0	0	0	0	0	0	0	0	0	0	0	0	k__Eukaryota;p__Alveolata ;c__Dinophyceae ;o__Suessiales;f__Symbiodiniaceae;g__Symbiodinium;s__ST_FREE(A)
OTU_1309	0	0	0	0	1	0	0	1	1	0	0	0	0	2	0	0	0	0	-
OTU_1310	0	4	0	0	0	2	0	0	0	0	0	0	0	0	0	0	0	0	k__Eukaryota;p__Alveolata ;c__Dinophyceae ;o__Suessiales;f__Symbiodiniaceae;g__Durusdinium;s__GS_D1.2
OTU_1311	0	0	0	0	0	0	0	0	0	0	0	3	0	0	0	0	0	0	k__Eukaryota;p__Alveolata ;c__Dinophyceae ;o__Suessiales;f__Symbiodiniaceae;g__Durusdinium;s__GS_D1
OTU_1312	1	0	0	0	0	0	0	0	0	0	0	0	0	0	0	0	0	0	-
OTU_1313	0	7	2	0	0	1	0	0	0	0	1	1	0	0	0	4	32	7	k__Eukaryota;p__Alveolata ;c__Dinophyceae ;o__Suessiales;f__Symbiodiniaceae;g__Symbiodinium;s__GS_A12
OTU_1314	0	0	2	0	0	0	0	0	0	0	0	0	0	0	0	8	3	1	-
OTU_1315	0	0	1	0	0	0	2	1	0	0	0	0	0	0	0	0	0	0	-
OTU_1316	0	0	0	0	0	0	0	0	0	0	0	0	0	0	0	0	0	2	k__Eukaryota;p__Alveolata ;c__Dinophyceae ;o__Suessiales;f__Symbiodiniaceae;g__Symbiodinium;s__GS_A12
OTU_1317	1	2	5	3	4	8	5	6	5	2	5	0	6	18	26	0	0	0	k__Eukaryota;p__Alveolata ;c__Dinophyceae ;o__Suessiales;f__Symbiodiniaceae;g__Symbiodinium;s__GS_A3
OTU_1318	0	0	0	0	0	0	0	0	0	0	0	0	0	0	0	0	0	0	-
OTU_1319	0	0	1	0	0	0	0	0	0	0	0	0	0	0	0	0	0	2	k__Eukaryota;p__Alveolata ;c__Dinophyceae ;o__Suessiales;f__Symbiodiniaceae;g__Symbiodinium;s__GS_A4a
OTU_1320	0	1	1	1	0	0	0	0	0	0	0	0	0	0	0	0	0	0	k__Eukaryota;p__Alveolata ;c__Dinophyceae ;o__Suessiales;f__Symbiodiniaceae;g__Cladocopium;s__GS_C1p=C1.8
OTU_1321	3	6	3	1	0	1	1	2	2	5	9	8	3	5	2	3	1	6	k__Eukaryota;p__Alveolata ;c__Dinophyceae ;o__Suessiales;f__Symbiodiniaceae;g__Durusdinium;s__GS_D1a
OTU_1322	0	0	0	0	0	3	0	0	0	0	1	2	0	1	0	1	0	0	k__Eukaryota;p__Alveolata ;c__Dinophyceae ;o__Suessiales;f__Symbiodiniaceae;g__Durusdinium;s__GS_D2.2
OTU_1323	0	0	0	0	0	0	0	0	0	0	0	0	0	0	0	0	0	0	k__Eukaryota;p__Alveolata ;c__Dinophyceae ;o__Suessiales;f__Symbiodiniaceae;g__Durusdinium;s__GS_D2.2
OTU_1324	0	0	0	0	0	0	0	0	0	0	0	0	0	0	0	0	0	0	k__Eukaryota;p__Alveolata ;c__Dinophyceae ;o__Suessiales;f__Symbiodiniaceae;g__Cladocopium;s__GS_C3u
OTU_1325	0	2	1	0	1	0	0	0	0	0	0	0	0	0	0	0	0	0	k__Eukaryota;p__Alveolata ;c__Dinophyceae ;o__Suessiales;f__Symbiodiniaceae;g__Durusdinium;s__LJ_D17
OTU_1326	7	7	12	2	4	6	4	3	6	11	16	11	3	3	5	9	7	11	k__Eukaryota;p__Alveolata ;c__Dinophyceae ;o__Suessiales;f__Symbiodiniaceae;g__Durusdinium;s__GS_D6
OTU_1327	0	0	0	0	0	0	0	0	0	0	0	0	0	0	0	3	0	2	k__Eukaryota;p__Alveolata ;c__Dinophyceae ;o__Suessiales;f__Symbiodiniaceae;g__Symbiodinium;s__GS_A4.3
OTU_1328	41	28	66	16	30	38	21	23	37	100	140	76	20	47	11	27	27	45	k__Eukaryota;p__Alveolata ;c__Dinophyceae ;o__Suessiales;f__Symbiodiniaceae;g__Durusdinium;s__GS_D2.2
OTU_1329	57	74	2743	10	38	151	9	172	30	1	8	11	14	151	19	90	84	48	k__Eukaryota;p__Alveolata ;c__Dinophyceae ;o__Suessiales;f__Symbiodiniaceae;g__Cladocopium;s__GS_C15.2_(type_1)
OTU_1330	2	0	1	0	0	0	0	0	0	0	0	0	2	0	0	0	5	0	k__Eukaryota;p__Alveolata ;c__Dinophyceae ;o__Suessiales;f__Symbiodiniaceae;g__Cladocopium;s__GS_C31
OTU_1331	0	0	0	0	0	0	1	0	0	0	0	0	0	0	0	0	0	0	-
OTU_1332	0	0	0	0	0	0	2	0	0	0	0	0	0	0	0	0	0	0	k__Eukaryota;p__Alveolata ;c__Dinophyceae ;o__Suessiales;f__Symbiodiniaceae;g__Durusdinium;s__LJ_D17
OTU_1333	0	0	0	0	0	0	0	0	0	0	0	0	0	0	0	0	0	0	-
OTU_1334	0	0	0	0	0	0	0	0	0	0	0	0	0	0	0	0	0	0	k__Eukaryota;p__Alveolata ;c__Dinophyceae ;o__Suessiales;f__Symbiodiniaceae;g__Symbiodinium;s__GS_A9
OTU_1335	0	0	1	0	0	0	0	0	0	0	0	0	0	0	0	0	0	0	k__Eukaryota;p__Alveolata ;c__Dinophyceae ;o__Suessiales;f__Symbiodiniaceae;g__Cladocopium;s__GS_C3u
OTU_1336	0	0	0	0	0	0	0	0	0	0	0	0	0	0	0	0	1	0	-
OTU_1337	28	43	46	13	38	22	21	34	30	45	72	55	26	38	17	27	31	38	k__Eukaryota;p__Alveolata ;c__Dinophyceae ;o__Suessiales;f__Symbiodiniaceae;g__Durusdinium;s__GS_D5
OTU_1338	1	0	0	0	0	0	0	0	0	0	0	0	0	0	0	0	0	0	k__Eukaryota;p__Alveolata ;c__Dinophyceae ;o__Suessiales;f__Symbiodiniaceae;g__Symbiodinium;s__GS_A4.3
OTU_1339	0	1	0	2	0	0	0	0	0	0	0	0	1	0	1	0	3	0	k__Eukaryota;p__Alveolata ;c__Dinophyceae ;o__Suessiales;f__Symbiodiniaceae;g__Cladocopium;s__GS_C1c.C45
OTU_1340	0	3	1	2	0	0	0	0	1	0	0	0	0	3	0	0	0	0	k__Eukaryota;p__Alveolata ;c__Dinophyceae ;o__Suessiales;f__Symbiodiniaceae;g__Cladocopium;s__GS_C1
OTU_1341	0	0	0	0	0	0	0	1	0	0	0	0	0	0	0	0	0	0	k__Eukaryota;p__Alveolata ;c__Dinophyceae ;o__Suessiales;f__Symbiodiniaceae;g__Symbiodinium;s__GS_A9
OTU_1342	0	0	0	0	0	0	0	2	1	0	0	0	0	0	0	0	0	0	-
OTU_1343	4	4	8	3	3	4	3	4	3	5	3	4	1	2	2	0	4	16	k__Eukaryota;p__Alveolata ;c__Dinophyceae ;o__Suessiales;f__Symbiodiniaceae;g__Durusdinium;s__LJ_D17
OTU_1344	0	0	0	0	0	0	0	0	0	0	0	0	0	0	0	0	0	0	k__Eukaryota;p__Alveolata ;c__Dinophyceae ;o__Suessiales;f__Symbiodiniaceae;g__Symbiodinium;s__GS_A9
OTU_1345	5	4	5	3	0	5	0	5	5	0	1	0	8	14	16	0	0	0	k__Eukaryota;p__Alveolata ;c__Dinophyceae ;o__Suessiales;f__Symbiodiniaceae;g__Symbiodinium;s__GS_A3
OTU_1346	4	3	0	0	0	0	0	0	0	0	0	0	0	0	0	0	0	0	-
OTU_1347	0	0	0	0	0	0	0	0	0	0	0	0	0	0	0	0	0	0	-
OTU_1348	22	11	26	115	8	10	9	14	7	0	3	9	3	2	3	10	12	6	k__Eukaryota;p__Alveolata ;c__Dinophyceae ;o__Suessiales;f__Symbiodiniaceae;g__Cladocopium;s__GS_C1
OTU_1349	2	4	5	2	4	2	2	0	1	0	0	1	1	4	0	0	1	1	k__Eukaryota;p__Alveolata ;c__Dinophyceae ;o__Suessiales;f__Symbiodiniaceae;g__Cladocopium;s__GS_C1
OTU_1350	0	5	0	0	0	0	0	0	0	0	0	0	0	0	0	1	1	1	k__Eukaryota;p__Alveolata ;c__Dinophyceae ;o__Suessiales;f__Symbiodiniaceae;g__Symbiodinium;s__GS_A12
OTU_1351	0	0	0	0	0	0	0	0	0	0	0	0	0	0	0	0	0	0	-
OTU_1352	0	2	0	0	0	0	0	0	0	0	0	0	0	0	0	0	0	0	-
OTU_1353	1	3	2	0	0	0	0	1	2	0	0	0	0	0	0	1	1	0	k__Eukaryota;p__Alveolata ;c__Dinophyceae ;o__Suessiales;f__Symbiodiniaceae;g__Cladocopium;s__GS_C3.2
OTU_1354	0	1	0	0	0	0	0	0	0	0	0	0	0	0	0	0	0	0	k__Eukaryota;p__Alveolata ;c__Dinophyceae ;o__Suessiales;f__Symbiodiniaceae;g__Symbiodinium;s__GS_A12
OTU_1355	0	2	0	0	0	0	0	0	0	0	0	0	0	0	0	0	4	4	k__Eukaryota;p__Alveolata ;c__Dinophyceae ;o__Suessiales;f__Symbiodiniaceae;g__Symbiodinium;s__GS_A4.3
OTU_1356	0	3	0	0	0	0	0	0	1	0	0	0	0	0	1	2	0	1	-
OTU_1357	116	130	155	52	64	72	57	115	96	369	479	279	75	134	50	53	64	83	k__Eukaryota;p__Alveolata ;c__Dinophyceae ;o__Suessiales;f__Symbiodiniaceae;g__Durusdinium;s__GS_D6
OTU_1358	0	0	0	0	0	0	0	0	0	0	0	0	0	0	0	0	0	2	k__Eukaryota;p__Alveolata ;c__Dinophyceae ;o__Suessiales;f__Symbiodiniaceae;g__Symbiodinium;s__GS_A12
OTU_1359	0	0	0	0	0	0	0	0	0	0	0	0	0	0	0	0	0	1	-
OTU_1360	0	0	0	0	0	0	0	0	0	0	0	0	0	0	0	0	0	5	k__Eukaryota;p__Alveolata ;c__Dinophyceae ;o__Suessiales;f__Symbiodiniaceae;g__Symbiodinium;s__GS_A12
OTU_1361	0	0	0	0	0	0	0	0	0	0	0	0	0	0	0	0	0	4	k__Eukaryota;p__Alveolata ;c__Dinophyceae ;o__Suessiales;f__Symbiodiniaceae;g__Symbiodinium;s__GS_A12
OTU_1362	0	0	0	0	0	0	0	0	0	0	0	0	0	0	0	0	0	0	k__Eukaryota;p__Alveolata ;c__Dinophyceae ;o__Suessiales;f__Symbiodiniaceae;g__Durusdinium;s__GS_D1
OTU_1363	0	3	0	0	0	0	0	0	0	0	0	0	0	0	0	2	0	0	-
OTU_1364	0	0	0	0	0	0	0	0	0	0	0	0	0	0	0	3	0	0	k__Eukaryota;p__Alveolata ;c__Dinophyceae ;o__Suessiales;f__Symbiodiniaceae;g__Symbiodinium;s__GS_A12
OTU_1365	0	0	0	0	0	0	0	0	0	0	0	0	0	0	0	1	7	2	k__Eukaryota;p__Alveolata ;c__Dinophyceae ;o__Suessiales;f__Symbiodiniaceae;g__Symbiodinium;s__GS_A12
OTU_1366	0	0	0	0	0	0	0	0	0	0	0	0	0	0	0	0	0	1	k__Eukaryota;p__Alveolata ;c__Dinophyceae ;o__Suessiales;f__Symbiodiniaceae;g__Symbiodinium;s__GS_A12
OTU_1367	0	0	0	0	0	0	0	0	0	0	0	0	0	0	0	0	0	3	k__Eukaryota;p__Alveolata ;c__Dinophyceae ;o__Suessiales;f__Symbiodiniaceae;g__Symbiodinium;s__GS_A4a
OTU_1368	0	0	0	0	0	0	0	0	0	0	0	0	0	0	0	0	0	3	k__Eukaryota;p__Alveolata ;c__Dinophyceae ;o__Suessiales;f__Symbiodiniaceae;g__Symbiodinium;s__GS_A12
OTU_1369	15	26	18	14	19	16	1	14	22	3	4	7	3	7	6	33	31	132	k__Eukaryota;p__Alveolata ;c__Dinophyceae ;o__Suessiales;f__Symbiodiniaceae;g__Cladocopium;s__GS_C1t
OTU_1370	0	0	0	0	0	0	0	0	0	0	0	0	0	0	0	1	0	0	-
OTU_1371	47	43	98	49	41	28	23	36	37	4	5	20	12	24	9	33	26	14	k__Eukaryota;p__Alveolata ;c__Dinophyceae ;o__Suessiales;f__Symbiodiniaceae;g__Cladocopium;s__GS_C1
OTU_1372	0	0	0	0	0	0	0	0	0	0	0	0	0	0	0	1	0	0	-
OTU_1373	1	0	0	0	0	0	0	0	0	0	0	0	0	0	0	2	1	5	k__Eukaryota;p__Alveolata ;c__Dinophyceae ;o__Suessiales;f__Symbiodiniaceae;g__Symbiodinium;s__GS_A12
OTU_1374	0	0	0	0	0	0	0	0	0	0	0	1	0	0	0	0	0	0	-
OTU_1375	0	0	0	0	0	0	0	0	0	0	0	0	0	0	0	0	3	0	-
OTU_1376	0	0	0	0	0	0	0	0	0	0	0	0	0	0	0	0	0	0	k__Eukaryota;p__Alveolata ;c__Dinophyceae ;o__Suessiales;f__Symbiodiniaceae;g__Symbiodinium;s__GS_A12
OTU_1377	0	0	0	0	0	0	0	0	0	0	0	0	0	0	2	0	0	3	-
OTU_1378	17	27	29	11	19	15	10	15	25	197	220	152	5	33	4	6	6	5	k__Eukaryota;p__Alveolata ;c__Dinophyceae ;o__Suessiales;f__Symbiodiniaceae;g__Durusdinium;s__GS_D1
OTU_1379	0	0	0	0	0	0	0	2	0	0	0	0	0	3	0	0	0	0	-
OTU_1380	0	0	0	0	0	0	0	0	0	0	0	0	0	0	0	0	0	0	k__Eukaryota;p__Alveolata ;c__Dinophyceae ;o__Suessiales;f__Symbiodiniaceae;g__Durusdinium;s__LJ_D17
OTU_1381	0	0	0	0	0	0	0	0	0	0	0	0	0	0	0	0	0	0	-
OTU_1382	0	0	0	0	0	0	1	0	0	0	0	0	0	0	0	0	0	0	-
OTU_1383	0	0	0	0	0	0	0	2	0	0	0	0	0	0	0	0	0	0	-
OTU_1384	242	492	491	106	115	156	54	157	128	7	33	34	44	100	45	529	673	333	k__Eukaryota;p__Alveolata ;c__Dinophyceae ;o__Suessiales;f__Symbiodiniaceae;g__Cladocopium;s__GS_C1
OTU_1385	781	725	1114	379	563	566	725	805	758	1069	1470	981	321	546	276	905	887	1869	k__Eukaryota;p__Alveolata ;c__Dinophyceae ;o__Suessiales;f__Symbiodiniaceae;g__Durusdinium;s__GS_D6
OTU_1386	0	0	0	0	0	0	0	0	0	0	0	0	0	0	0	0	0	0	k__Eukaryota;p__Alveolata ;c__Dinophyceae ;o__Suessiales;f__Symbiodiniaceae;g__Clade F;s__GS_F2
OTU_1387	2	0	0	0	0	0	0	0	0	0	0	0	0	0	0	3	0	0	k__Eukaryota;p__Alveolata ;c__Dinophyceae ;o__Suessiales;f__Symbiodiniaceae;g__Symbiodinium;s__GS_A12
OTU_1388	0	0	0	0	0	0	0	0	0	0	0	0	0	0	0	0	7	3	k__Eukaryota;p__Alveolata ;c__Dinophyceae ;o__Suessiales;f__Symbiodiniaceae;g__Symbiodinium;s__GS_A9
OTU_1389	0	0	0	0	0	0	0	0	0	0	0	0	0	0	0	0	0	0	k__Eukaryota;p__Alveolata ;c__Dinophyceae ;o__Suessiales;f__Symbiodiniaceae;g__Cladocopium;s__GS_C1
OTU_1390	0	0	0	0	1	0	0	0	0	0	0	0	0	0	0	0	0	0	k__Eukaryota;p__Alveolata ;c__Dinophyceae ;o__Suessiales;f__Symbiodiniaceae;g__Symbiodinium;s__GS_A3
OTU_1391	0	0	0	0	2	0	0	0	0	0	0	0	0	0	0	0	0	0	-
OTU_1392	3	0	2	0	1	2	0	0	0	0	0	0	0	0	0	0	0	5	k__Eukaryota;p__Alveolata ;c__Dinophyceae ;o__Suessiales;f__Symbiodiniaceae;g__Fugacium;s__GS_F5.2e
OTU_1393	21	16	13	21	26	18	9	11	25	2	7	9	39	54	91	5	2	1	k__Eukaryota;p__Alveolata ;c__Dinophyceae ;o__Suessiales;f__Symbiodiniaceae;g__Symbiodinium;s__GS_A3
OTU_1394	0	0	0	0	0	0	0	0	0	0	0	0	2	0	0	0	0	0	k__Eukaryota;p__Alveolata ;c__Dinophyceae ;o__Suessiales;f__Symbiodiniaceae;g__Fugacium;s__GS_F5.1
OTU_1395	0	0	0	0	0	0	0	0	0	0	0	0	0	0	0	0	1	1	-
OTU_1396	0	0	0	0	0	0	0	0	0	0	0	0	0	0	0	0	0	0	-
OTU_1397	0	0	0	0	0	0	0	0	0	0	0	0	0	0	0	0	0	0	k__Eukaryota;p__Alveolata ;c__Dinophyceae ;o__Suessiales;f__Symbiodiniaceae;g__Cladocopium;s__GS_C1g
OTU_1398	0	0	0	0	0	0	0	0	0	0	0	0	0	0	0	2	0	0	-
OTU_1399	51	59	73	26	55	32	29	55	53	78	111	70	21	44	23	56	35	87	k__Eukaryota;p__Alveolata ;c__Dinophyceae ;o__Suessiales;f__Symbiodiniaceae;g__Durusdinium;s__LJ_D17
OTU_1400	0	0	0	0	0	0	0	0	0	0	0	0	0	0	0	0	2	0	k__Eukaryota;p__Alveolata ;c__Dinophyceae ;o__Suessiales;f__Symbiodiniaceae;g__Symbiodinium;s__GS_A9
OTU_1401	1	1	0	0	0	0	0	1	0	0	0	0	0	1	1	14	3	15	k__Eukaryota;p__Alveolata ;c__Dinophyceae ;o__Suessiales;f__Symbiodiniaceae;g__Symbiodinium;s__GS_A9
OTU_1402	13	24	33	73	26	12	11	20	19	0	3	3	2	5	4	17	27	23	k__Eukaryota;p__Alveolata ;c__Dinophyceae ;o__Suessiales;f__Symbiodiniaceae;g__Cladocopium;s__GS_C1p=C1.8
OTU_1403	0	0	0	0	1	0	0	0	0	0	0	0	0	0	0	0	0	0	k__Eukaryota;p__Alveolata ;c__Dinophyceae ;o__Suessiales;f__Symbiodiniaceae;g__Symbiodinium;s__GS_A12
OTU_1404	1	2	1	5	3	3	1	2	4	0	2	1	8	7	6	0	0	0	k__Eukaryota;p__Alveolata ;c__Dinophyceae ;o__Suessiales;f__Symbiodiniaceae;g__Symbiodinium;s__GS_A6
OTU_1405	4	3	3	3	1	0	2	3	1	0	2	0	1	0	0	8	19	3	k__Eukaryota;p__Alveolata ;c__Dinophyceae ;o__Suessiales;f__Symbiodiniaceae;g__Cladocopium;s__LJ_C161
OTU_1406	8	6	4	9	5	2	2	4	4	1	2	0	0	0	0	3	0	4	k__Eukaryota;p__Alveolata ;c__Dinophyceae ;o__Suessiales;f__Symbiodiniaceae;g__Cladocopium;s__GS_C1
OTU_1407	0	0	0	0	0	0	0	0	0	0	0	0	0	0	0	0	0	0	-
OTU_1408	0	0	0	0	0	0	2	0	0	0	0	0	0	0	0	0	0	0	-
OTU_1409	0	0	0	0	0	0	0	0	0	0	0	0	1	0	0	0	0	0	k__Eukaryota;p__Alveolata ;c__Dinophyceae ;o__Suessiales;f__Symbiodiniaceae;g__Symbiodinium;s__GS_A12
OTU_1410	0	0	0	1	0	0	0	0	1	0	5	2	0	1	1	0	0	0	k__Eukaryota;p__Alveolata ;c__Dinophyceae ;o__Suessiales;f__Symbiodiniaceae;g__Durusdinium;s__GS_D2.2
OTU_1411	107	123	248	59	85	91	41	78	86	5	31	25	30	36	23	104	109	69	k__Eukaryota;p__Alveolata ;c__Dinophyceae ;o__Suessiales;f__Symbiodiniaceae;g__Cladocopium;s__GS_C57a
OTU_1412	1	0	0	1	0	0	0	2	0	0	0	0	0	0	0	0	0	0	-
OTU_1413	0	2	0	0	0	0	0	0	0	0	0	0	0	0	0	0	0	5	k__Eukaryota;p__Alveolata ;c__Dinophyceae ;o__Suessiales;f__Symbiodiniaceae;g__Symbiodinium;s__GS_A4a
OTU_1414	0	0	0	0	0	0	0	0	0	0	0	0	0	0	0	0	0	0	k__Eukaryota;p__Alveolata ;c__Dinophyceae ;o__Suessiales;f__Symbiodiniaceae;g__Symbiodinium;s__GS_A12
OTU_1415	0	0	0	0	0	0	0	0	0	0	0	0	0	0	2	0	0	0	-
OTU_1416	5	9	229	1	1	22	2	2	4	1	0	2	2	17	3	1	5	4	k__Eukaryota;p__Alveolata ;c__Dinophyceae ;o__Suessiales;f__Symbiodiniaceae;g__Cladocopium;s__GS_C91
OTU_1417	1	0	0	0	0	0	0	0	0	0	0	0	0	0	0	0	0	0	k__Eukaryota;p__Alveolata ;c__Dinophyceae ;o__Suessiales;f__Symbiodiniaceae;g__Symbiodinium;s__GS_A3
OTU_1418	0	0	0	0	0	0	0	2	0	0	0	0	0	0	0	0	0	0	-
OTU_1419	4	2	3	1	0	3	0	2	1	2	0	0	0	0	0	28	18	8	-
OTU_1420	5	4	4	7	6	1	3	4	2	0	2	0	0	0	3	20	25	32	k__Eukaryota;p__Alveolata ;c__Dinophyceae ;o__Suessiales;f__Symbiodiniaceae;g__Cladocopium;s__GS_C1t
OTU_1421	38	32	74	16	21	30	17	38	28	47	80	41	30	48	15	37	32	48	k__Eukaryota;p__Alveolata ;c__Dinophyceae ;o__Suessiales;f__Symbiodiniaceae;g__Durusdinium;s__LJ_D17
OTU_1422	0	2	0	0	0	0	0	0	0	0	0	0	0	0	0	0	0	2	-
OTU_1423	0	0	0	0	0	0	0	0	0	0	0	0	0	0	0	0	0	0	-
OTU_1424	0	1	0	0	0	0	0	0	0	0	0	0	0	0	0	0	0	0	-
OTU_1425	0	0	0	1	0	0	0	0	0	0	0	0	0	0	0	4	3	0	-
OTU_1426	0	0	0	0	0	0	0	0	0	0	0	0	0	0	0	0	1	0	-
OTU_1427	7	9	12	6	4	6	1	9	11	9	26	12	2	4	4	13	2	14	k__Eukaryota;p__Alveolata ;c__Dinophyceae ;o__Suessiales;f__Symbiodiniaceae;g__Durusdinium;s__LJ_D17
OTU_1428	0	0	0	0	0	0	0	0	0	0	0	0	0	0	0	0	0	1	k__Eukaryota;p__Alveolata ;c__Dinophyceae ;o__Suessiales;f__Symbiodiniaceae;g__Symbiodinium;s__GS_A12
OTU_1429	0	0	0	0	0	0	0	0	0	0	0	0	0	0	0	0	0	3	k__Eukaryota;p__Alveolata ;c__Dinophyceae ;o__Suessiales;f__Symbiodiniaceae;g__Symbiodinium;s__GS_A9
OTU_1430	0	0	0	0	0	0	0	0	0	0	0	0	0	0	0	0	1	1	-
OTU_1431	0	0	0	0	0	0	0	0	0	0	0	0	0	0	0	4	0	2	-
OTU_1432	0	0	1	2	0	0	0	0	0	0	0	0	0	0	0	0	0	0	k__Eukaryota;p__Alveolata ;c__Dinophyceae ;o__Suessiales;f__Symbiodiniaceae;g__Durusdinium;s__GS_D6
OTU_1433	0	0	0	0	0	1	0	1	0	0	0	0	0	0	0	0	0	0	k__Eukaryota;p__Alveolata ;c__Dinophyceae ;o__Suessiales;f__Symbiodiniaceae;g__Symbiodinium;s__GS_A4
OTU_1434	0	0	2	0	0	0	0	0	0	0	0	0	0	0	0	4	1	0	k__Eukaryota;p__Alveolata ;c__Dinophyceae ;o__Suessiales;f__Symbiodiniaceae;g__Symbiodinium;s__GS_A12
OTU_1435	0	0	0	0	0	0	0	0	0	0	0	0	0	0	0	0	0	0	k__Eukaryota;p__Alveolata ;c__Dinophyceae ;o__Suessiales;f__Symbiodiniaceae;g__Symbiodinium;s__GS_A4.3
OTU_1436	0	0	3	0	0	0	0	2	0	0	0	0	0	0	0	0	0	0	-
OTU_1437	43	42	61	51	35	36	22	37	40	3	12	7	11	11	11	270	407	355	k__Eukaryota;p__Alveolata ;c__Dinophyceae ;o__Suessiales;f__Symbiodiniaceae;g__Cladocopium;s__GS_C1t
OTU_1438	0	0	0	4	0	1	0	0	0	0	0	2	0	0	0	0	0	0	-
OTU_1439	0	0	0	0	0	0	0	0	0	0	0	0	0	0	0	0	0	0	k__Eukaryota;p__Alveolata ;c__Dinophyceae ;o__Suessiales;f__Symbiodiniaceae;g__Symbiodinium;s__GS_A4.1
OTU_1440	0	0	0	0	0	0	0	0	0	0	0	0	0	0	0	0	0	0	k__Eukaryota;p__Alveolata ;c__Dinophyceae ;o__Suessiales;f__Symbiodiniaceae;g__Cladocopium;s__GS_C1
OTU_1441	30	11	11	7	2	4	1	8	3	0	0	1	2	4	6	4	5	2	k__Eukaryota;p__Alveolata ;c__Dinophyceae ;o__Suessiales;f__Symbiodiniaceae;g__Cladocopium;s__GS_C3e
OTU_1442	0	0	0	0	0	0	0	0	0	1	2	1	0	0	0	0	0	0	k__Eukaryota;p__Alveolata ;c__Dinophyceae ;o__Suessiales;f__Symbiodiniaceae;g__Durusdinium;s__GS_D1a
OTU_1443	3	0	1	0	0	3	0	3	1	0	0	2	0	0	0	0	2	0	k__Eukaryota;p__Alveolata ;c__Dinophyceae ;o__Suessiales;f__Symbiodiniaceae;g__Cladocopium;s__GS_C115a
OTU_1444	0	0	0	0	0	0	0	0	0	0	0	0	0	0	0	0	0	0	k__Eukaryota;p__Alveolata ;c__Dinophyceae ;o__Suessiales;f__Symbiodiniaceae;g__Durusdinium;s__LJ_D17
OTU_1445	49	50	68	25	24	34	23	42	36	72	76	61	11	35	7	74	81	173	k__Eukaryota;p__Alveolata ;c__Dinophyceae ;o__Suessiales;f__Symbiodiniaceae;g__Durusdinium;s__GS_D2.2
OTU_1446	0	0	0	0	0	0	1	0	0	0	0	0	0	0	0	0	0	0	k__Eukaryota;p__Alveolata ;c__Dinophyceae ;o__Suessiales;f__Symbiodiniaceae;g__Symbiodinium;s__GS_A12
OTU_1447	0	1	0	0	0	0	0	0	0	0	0	0	0	0	0	0	0	1	-
OTU_1448	0	0	0	0	0	0	0	1	0	0	0	0	0	0	0	0	0	0	k__Eukaryota;p__Alveolata ;c__Dinophyceae ;o__Suessiales;f__Symbiodiniaceae;g__Cladocopium;s__GS_C1
OTU_1449	0	0	0	0	0	0	0	0	0	0	3	2	0	9	0	0	0	0	-
OTU_1450	0	0	0	0	0	0	0	2	0	0	0	0	0	0	0	0	0	0	k__Eukaryota;p__Alveolata ;c__Dinophyceae ;o__Suessiales;f__Symbiodiniaceae;g__Cladocopium;s__GS_C15h
OTU_1451	0	0	0	0	0	0	0	0	0	0	0	0	0	0	0	0	0	2	-
OTU_1452	0	0	0	0	0	0	0	0	0	0	0	0	0	0	0	0	1	0	k__Eukaryota;p__Alveolata ;c__Dinophyceae ;o__Suessiales;f__Symbiodiniaceae;g__Symbiodinium;s__GS_A12
OTU_1453	0	0	0	0	0	0	0	0	0	0	0	0	0	0	0	0	2	0	-
OTU_1454	0	0	0	0	0	0	0	0	0	0	0	0	0	0	0	0	0	0	-
OTU_1455	0	0	0	0	1	0	0	0	0	0	0	0	0	0	0	0	0	0	-
OTU_1456	1	2	0	1	2	2	1	2	0	0	0	0	0	0	0	0	0	0	-
OTU_1457	0	0	1	0	0	0	1	0	0	0	0	0	0	0	0	0	0	0	-
OTU_1458	180	159	221	520	118	97	55	88	123	8	27	36	37	48	41	205	210	106	k__Eukaryota;p__Alveolata ;c__Dinophyceae ;o__Suessiales;f__Symbiodiniaceae;g__Cladocopium;s__GS_C1.6
OTU_1459	4	3	9	4	10	6	7	5	3	1	1	4	11	28	27	0	0	0	k__Eukaryota;p__Alveolata ;c__Dinophyceae ;o__Suessiales;f__Symbiodiniaceae;g__Symbiodinium;s__GS_A3
OTU_1460	8	8	2	0	0	0	0	0	1	0	0	0	0	0	0	0	1	0	k__Eukaryota;p__Alveolata ;c__Dinophyceae ;o__Suessiales;f__Symbiodiniaceae;g__Cladocopium;s__GS_C3u
OTU_1461	0	0	0	1	0	0	0	0	0	0	0	0	0	0	0	0	0	5	k__Eukaryota;p__Alveolata ;c__Dinophyceae ;o__Suessiales;f__Symbiodiniaceae;g__Symbiodinium;s__GS_A12
OTU_1462	106	85	109	202	52	57	32	44	55	4	15	23	20	25	18	143	147	91	k__Eukaryota;p__Alveolata ;c__Dinophyceae ;o__Suessiales;f__Symbiodiniaceae;g__Cladocopium;s__GS_C1c.C45
OTU_1463	0	0	0	0	0	0	0	0	0	0	0	0	0	0	0	0	0	4	k__Eukaryota;p__Alveolata ;c__Dinophyceae ;o__Suessiales;f__Symbiodiniaceae;g__Symbiodinium;s__GS_A9
OTU_1464	1	0	2	1	2	0	5	0	1	0	0	0	0	0	0	0	0	0	k__Eukaryota;p__Alveolata ;c__Dinophyceae ;o__Suessiales;f__Symbiodiniaceae;g__Symbiodinium;s__GS_A12
OTU_1465	0	0	0	0	0	0	0	0	0	0	0	0	0	0	0	0	4	1	k__Eukaryota;p__Alveolata ;c__Dinophyceae ;o__Suessiales;f__Symbiodiniaceae;g__Symbiodinium;s__GS_A12
OTU_1466	134	155	111	193	232	200	127	186	242	30	76	93	225	523	370	62	15	2	k__Eukaryota;p__Alveolata ;c__Dinophyceae ;o__Suessiales;f__Symbiodiniaceae;g__Symbiodinium;s__GS_A3
OTU_1467	0	0	0	0	0	0	0	0	0	0	0	0	0	0	0	0	0	0	-
OTU_1468	0	0	0	0	0	0	0	0	0	0	0	0	0	0	0	0	0	3	k__Eukaryota;p__Alveolata ;c__Dinophyceae ;o__Suessiales;f__Symbiodiniaceae;g__Symbiodinium;s__GS_A12
OTU_1469	0	4	1	0	0	0	0	0	0	0	0	0	0	0	0	0	0	0	k__Eukaryota;p__Alveolata ;c__Dinophyceae ;o__Suessiales;f__Symbiodiniaceae;g__Cladocopium;s__GS_C1.6
OTU_1470	372	363	387	581	243	195	122	193	225	16	62	62	72	119	74	312	292	152	k__Eukaryota;p__Alveolata ;c__Dinophyceae ;o__Suessiales;f__Symbiodiniaceae;g__Cladocopium;s__LJ_C2r
OTU_1471	0	2	0	0	0	0	0	0	0	0	0	0	0	0	0	0	0	0	k__Eukaryota;p__Alveolata ;c__Dinophyceae ;o__Suessiales;f__Symbiodiniaceae;g__Symbiodinium;s__GS_A9
OTU_1472	0	0	1	0	0	0	0	0	0	0	0	0	0	0	0	0	0	0	k__Eukaryota;p__Alveolata ;c__Dinophyceae ;o__Suessiales;f__Symbiodiniaceae;g__Halluxium;s__GS_H1a
OTU_1473	12	14	25	7	8	11	9	8	9	0	2	3	3	6	4	9	13	12	k__Eukaryota;p__Alveolata ;c__Dinophyceae ;o__Suessiales;f__Symbiodiniaceae;g__Cladocopium;s__GS_C66
OTU_1474	17	7	7	9	1	3	1	3	4	0	0	2	1	0	1	3	2	2	k__Eukaryota;p__Alveolata ;c__Dinophyceae ;o__Suessiales;f__Symbiodiniaceae;g__Cladocopium;s__GS_Cspb
OTU_1475	0	0	0	0	0	0	0	0	0	0	0	0	0	0	0	0	0	0	-
OTU_1476	0	0	1	2	2	2	0	0	4	0	0	0	0	4	5	0	0	0	k__Eukaryota;p__Alveolata ;c__Dinophyceae ;o__Suessiales;f__Symbiodiniaceae;g__Symbiodinium;s__ST_A3a_TD1E
OTU_1477	0	0	0	0	0	0	0	0	0	0	0	0	0	0	0	0	0	0	k__Eukaryota;p__Alveolata ;c__Dinophyceae ;o__Suessiales;f__Symbiodiniaceae;g__Symbiodinium;s__GS_A12
OTU_1478	0	0	0	0	1	0	0	0	0	0	0	0	0	0	0	0	0	0	-
OTU_1479	47	52	57	66	106	84	32	81	87	10	32	37	213	385	433	15	8	5	k__Eukaryota;p__Alveolata ;c__Dinophyceae ;o__Suessiales;f__Symbiodiniaceae;g__Symbiodinium;s__GS_A3
OTU_1480	2	0	0	0	0	0	0	0	0	0	0	0	0	0	0	0	0	0	-
OTU_1481	2	3	3	3	9	3	1	7	5	2	1	4	7	32	24	2	1	0	k__Eukaryota;p__Alveolata ;c__Dinophyceae ;o__Suessiales;f__Symbiodiniaceae;g__Symbiodinium;s__GS_A3
OTU_1482	4	6	11	0	1	1	3	4	5	13	12	9	5	5	4	7	4	13	k__Eukaryota;p__Alveolata ;c__Dinophyceae ;o__Suessiales;f__Symbiodiniaceae;g__Durusdinium;s__GS_D1
OTU_1483	0	0	4	0	0	1	1	1	1	0	0	0	4	0	0	1	3	9	-
OTU_1484	120	113	138	288	73	73	32	64	72	7	18	27	27	39	22	199	224	66	k__Eukaryota;p__Alveolata ;c__Dinophyceae ;o__Suessiales;f__Symbiodiniaceae;g__Cladocopium;s__GS_C1
OTU_1485	0	0	0	0	0	0	0	0	0	0	0	0	0	0	0	0	0	0	k__Eukaryota;p__Alveolata ;c__Dinophyceae ;o__Suessiales;f__Symbiodiniaceae;g__Symbiodinium;s__GS_A12
OTU_1486	0	0	0	0	0	0	0	0	0	1	1	2	0	0	0	0	0	0	k__Eukaryota;p__Alveolata ;c__Dinophyceae ;o__Suessiales;f__Symbiodiniaceae;g__Durusdinium;s__LJ_D17
OTU_1487	1	0	0	0	0	0	0	0	0	0	0	0	0	0	0	0	0	0	k__Eukaryota;p__Alveolata ;c__Dinophyceae ;o__Suessiales;f__Symbiodiniaceae;g__Symbiodinium;s__GS_A3
OTU_1488	0	0	0	0	0	0	0	1	0	0	0	0	0	0	0	0	0	0	k__Eukaryota;p__Alveolata ;c__Dinophyceae ;o__Suessiales;f__Symbiodiniaceae;g__Gerakladium;s__GS_G3
OTU_1489	0	0	0	0	0	1	0	0	0	0	0	0	0	0	0	1	3	0	k__Eukaryota;p__Alveolata ;c__Dinophyceae ;o__Suessiales;f__Symbiodiniaceae;g__Symbiodinium;s__GS_A12
OTU_1490	32	22	47	6	8	8	1	11	11	2	3	6	0	5	5	36	49	27	k__Eukaryota;p__Alveolata ;c__Dinophyceae ;o__Suessiales;f__Symbiodiniaceae;g__Cladocopium;s__GS_C3.2
OTU_1491	3	0	2	3	1	2	4	5	4	5	3	3	3	2	0	1	3	0	k__Eukaryota;p__Alveolata ;c__Dinophyceae ;o__Suessiales;f__Symbiodiniaceae;g__Durusdinium;s__GS_D5
OTU_1492	10	12	19	6	5	11	11	11	13	13	22	20	5	18	1	10	5	24	k__Eukaryota;p__Alveolata ;c__Dinophyceae ;o__Suessiales;f__Symbiodiniaceae;g__Durusdinium;s__LJ_D17
OTU_1493	2	2	4	6	3	5	2	4	4	0	1	1	11	20	20	0	0	0	k__Eukaryota;p__Alveolata ;c__Dinophyceae ;o__Suessiales;f__Symbiodiniaceae;g__Symbiodinium;s__GS_A3
OTU_1494	0	0	0	0	1	0	0	0	0	0	0	0	0	1	0	0	0	0	k__Eukaryota;p__Alveolata ;c__Dinophyceae ;o__Suessiales;f__Symbiodiniaceae;g__Durusdinium;s__LJ_D17
OTU_1495	0	0	0	0	0	1	0	1	0	0	0	0	0	0	0	6	13	9	k__Eukaryota;p__Alveolata ;c__Dinophyceae ;o__Suessiales;f__Symbiodiniaceae;g__Symbiodinium;s__GS_A12
OTU_1496	0	0	0	0	0	0	0	0	0	0	0	0	0	0	0	7	10	0	-
OTU_1497	2	0	0	0	0	0	1	1	1	0	2	2	0	0	0	0	0	0	k__Eukaryota;p__Alveolata ;c__Dinophyceae ;o__Suessiales;f__Symbiodiniaceae;g__Durusdinium;s__LJ_D17
OTU_1498	0	0	0	0	0	0	0	0	0	0	0	0	0	0	0	0	0	1	-
OTU_1499	0	0	0	0	0	0	0	0	0	0	0	1	0	0	0	0	0	0	-
OTU_1500	0	0	0	0	0	0	0	0	0	0	0	0	0	0	0	0	0	2	k__Eukaryota;p__Alveolata ;c__Dinophyceae ;o__Suessiales;f__Symbiodiniaceae;g__Symbiodinium;s__GS_A12
OTU_1501	0	2	0	0	0	0	0	2	0	0	0	0	0	0	0	0	0	0	k__Eukaryota;p__Alveolata ;c__Dinophyceae ;o__Suessiales;f__Symbiodiniaceae;g__Cladocopium;s__GS_C78a
OTU_1502	0	2	0	0	0	0	0	0	0	2	0	4	0	0	0	0	0	0	k__Eukaryota;p__Alveolata ;c__Dinophyceae ;o__Suessiales;f__Symbiodiniaceae;g__Durusdinium;s__GS_D1
OTU_1503	2	0	0	0	0	0	0	0	0	0	0	0	0	0	0	0	0	0	-
OTU_1504	0	0	0	0	0	0	0	0	0	0	0	0	0	0	0	0	2	0	k__Eukaryota;p__Alveolata ;c__Dinophyceae ;o__Suessiales;f__Symbiodiniaceae;g__Symbiodinium;s__GS_A3
OTU_1505	0	0	0	0	0	0	0	0	0	0	0	0	0	0	0	0	0	2	k__Eukaryota;p__Alveolata ;c__Dinophyceae ;o__Suessiales;f__Symbiodiniaceae;g__Breviolum;s__LJ_B23
OTU_1506	0	0	0	0	0	0	0	0	0	0	0	0	0	0	0	0	0	2	k__Eukaryota;p__Alveolata ;c__Dinophyceae ;o__Suessiales;f__Symbiodiniaceae;g__Symbiodinium;s__GS_A4a
OTU_1507	0	0	0	0	0	0	0	0	0	0	0	0	0	0	0	0	1	0	-
OTU_1508	0	0	0	0	0	0	0	0	0	0	0	0	0	0	0	0	0	0	k__Eukaryota;p__Alveolata ;c__Dinophyceae ;o__Suessiales;f__Symbiodiniaceae;g__Symbiodinium;s__GS_A6
OTU_1509	57	50	68	25	48	46	31	49	53	78	130	69	25	47	19	36	57	104	k__Eukaryota;p__Alveolata ;c__Dinophyceae ;o__Suessiales;f__Symbiodiniaceae;g__Durusdinium;s__GS_D6
OTU_1510	4	11	5	2	0	10	2	4	12	1	2	0	1	0	2	5	34	64	-
OTU_1511	4	5	8	5	5	6	3	11	5	0	2	1	16	29	31	2	0	0	k__Eukaryota;p__Alveolata ;c__Dinophyceae ;o__Suessiales;f__Symbiodiniaceae;g__Symbiodinium;s__GS_A3
OTU_1512	0	0	0	0	1	0	0	0	0	1	0	0	0	0	0	0	0	0	k__Eukaryota;p__Alveolata ;c__Dinophyceae ;o__Suessiales;f__Symbiodiniaceae;g__Durusdinium;s__LJ_D17
OTU_1513	0	0	0	0	1	0	0	0	0	0	0	0	0	0	0	0	0	0	k__Eukaryota;p__Alveolata ;c__Dinophyceae ;o__Suessiales;f__Symbiodiniaceae;g__Symbiodinium;s__GS_A6
OTU_1514	2	5	4	2	4	6	0	5	4	16	17	24	0	1	0	3	0	8	k__Eukaryota;p__Alveolata ;c__Dinophyceae ;o__Suessiales;f__Symbiodiniaceae;g__Durusdinium;s__GS_D6
OTU_1515	0	0	0	0	66	0	15	64	42	37	1	28	61	14	39	0	0	0	-
OTU_1516	5	0	7	16	1	4	0	1	3	0	0	0	2	0	0	16	14	7	k__Eukaryota;p__Alveolata ;c__Dinophyceae ;o__Suessiales;f__Symbiodiniaceae;g__Cladocopium;s__GS_C1
OTU_1517	0	0	0	0	0	0	0	0	0	0	0	0	0	0	0	0	2	0	k__Eukaryota;p__Alveolata ;c__Dinophyceae ;o__Suessiales;f__Symbiodiniaceae;g__Symbiodinium;s__GS_A12
OTU_1518	0	0	0	0	0	0	0	0	0	0	1	0	0	0	0	0	0	0	-
OTU_1519	0	0	0	0	0	0	0	0	0	0	0	0	0	0	0	0	0	0	k__Eukaryota;p__Alveolata ;c__Dinophyceae ;o__Suessiales;f__Symbiodiniaceae;g__Symbiodinium;s__GS_A12
OTU_1520	0	0	0	0	0	0	0	0	0	0	0	0	0	0	0	0	5	0	-
OTU_1521	1	0	0	0	0	0	0	0	0	0	0	0	0	0	0	0	0	0	-
OTU_1522	10	13	15	6	8	9	6	9	10	22	26	20	2	14	4	9	5	19	k__Eukaryota;p__Alveolata ;c__Dinophyceae ;o__Suessiales;f__Symbiodiniaceae;g__Durusdinium;s__GS_D1a
OTU_1523	0	0	0	3	0	0	0	1	1	1	2	1	0	1	0	1	2	0	k__Eukaryota;p__Alveolata ;c__Dinophyceae ;o__Suessiales;f__Symbiodiniaceae;g__Durusdinium;s__GS_D2.2
OTU_1524	0	0	0	0	0	1	0	0	0	0	0	0	0	0	0	0	0	0	k__Eukaryota;p__Alveolata ;c__Dinophyceae ;o__Suessiales;f__Symbiodiniaceae;g__Cladocopium;s__GS_C1
OTU_1525	0	2	0	0	0	0	0	0	0	0	0	0	0	0	0	0	0	0	k__Eukaryota;p__Alveolata ;c__Dinophyceae ;o__Suessiales;f__Symbiodiniaceae;g__Cladocopium;s__GS_C1p=C1.8
OTU_1526	0	0	0	0	0	0	0	0	0	0	0	0	0	0	0	0	0	0	-
OTU_1527	0	0	0	0	0	0	0	0	0	0	0	0	0	0	0	0	0	0	-
OTU_1528	0	0	0	0	0	0	0	0	0	0	0	0	0	0	0	0	0	0	k__Eukaryota;p__Alveolata ;c__Dinophyceae ;o__Suessiales;f__Symbiodiniaceae;g__Gerakladium;s__GS_G3
OTU_1529	0	0	0	0	0	0	0	0	0	0	0	0	0	0	0	0	0	0	k__Eukaryota;p__Alveolata ;c__Dinophyceae ;o__Suessiales;f__Symbiodiniaceae;g__Durusdinium;s__LJ_D17
OTU_1530	1	0	0	0	0	0	0	0	0	0	0	0	0	0	0	0	0	0	k__Eukaryota;p__Alveolata ;c__Dinophyceae ;o__Suessiales;f__Symbiodiniaceae;g__Symbiodinium;s__GS_A9
OTU_1531	0	0	0	0	0	0	0	0	0	0	0	0	0	0	0	0	0	1	k__Eukaryota;p__Alveolata ;c__Dinophyceae ;o__Suessiales;f__Symbiodiniaceae;g__Symbiodinium;s__GS_A12
OTU_1532	0	0	0	0	0	0	0	0	0	0	0	0	0	0	0	2	0	0	k__Eukaryota;p__Alveolata ;c__Dinophyceae ;o__Suessiales;f__Symbiodiniaceae;g__Cladocopium;s__GS_C3u
OTU_1533	0	0	0	0	1	0	0	0	0	0	0	0	0	0	0	0	0	0	k__Eukaryota;p__Alveolata ;c__Dinophyceae ;o__Suessiales;f__Symbiodiniaceae;g__Symbiodinium;s__GS_A12
OTU_1534	2	1	0	0	1	0	0	0	0	0	0	0	0	0	0	0	0	0	k__Eukaryota;p__Alveolata ;c__Dinophyceae ;o__Suessiales;f__Symbiodiniaceae;g__Halluxium;s__GS_H1a
OTU_1535	0	0	0	0	0	0	0	0	0	0	0	0	0	0	0	0	0	0	k__Eukaryota;p__Alveolata ;c__Dinophyceae ;o__Suessiales;f__Symbiodiniaceae;g__Symbiodinium;s__GS_A12
OTU_1536	452	204	126	4	6	21	119	29	11	2	4	2	7	8	2	68	109	28	k__Eukaryota;p__Alveolata ;c__Dinophyceae ;o__Suessiales;f__Symbiodiniaceae;g__Cladocopium;s__GS_C3d=C21
OTU_1537	0	1	1	1	0	0	0	0	0	0	0	0	0	0	0	0	0	0	-
OTU_1538	0	0	0	0	0	0	0	0	0	0	0	0	0	0	0	0	0	0	-
OTU_1539	0	0	0	0	0	0	0	0	0	0	0	0	0	0	0	0	0	0	-
OTU_1540	0	0	0	0	0	0	0	0	0	0	0	0	0	0	0	0	3	0	k__Eukaryota;p__Alveolata ;c__Dinophyceae ;o__Suessiales;f__Symbiodiniaceae;g__Symbiodinium;s__GS_A4.3
OTU_1541	0	0	2	0	0	1	0	0	0	0	0	0	0	0	0	6	3	3	-
OTU_1542	0	0	0	0	0	0	0	0	0	0	0	0	0	0	0	0	0	0	-
OTU_1543	0	0	0	0	0	0	0	0	0	0	0	0	0	0	0	0	0	1	k__Eukaryota;p__Alveolata ;c__Dinophyceae ;o__Suessiales;f__Symbiodiniaceae;g__Symbiodinium;s__GS_A4a
OTU_1544	0	0	0	0	1	0	0	0	0	0	0	0	0	0	0	0	0	0	-
OTU_1545	0	0	0	0	0	0	0	0	0	0	0	0	0	0	0	0	1	0	k__Eukaryota;p__Alveolata ;c__Dinophyceae ;o__Suessiales;f__Symbiodiniaceae;g__Symbiodinium;s__GS_A12
OTU_1546	0	0	0	0	0	0	0	0	0	0	0	0	0	0	0	0	1	0	k__Eukaryota;p__Alveolata ;c__Dinophyceae ;o__Suessiales;f__Symbiodiniaceae;g__Symbiodinium;s__GS_A9
OTU_1547	0	0	0	0	0	0	0	0	0	0	0	0	0	0	0	0	0	3	k__Eukaryota;p__Alveolata ;c__Dinophyceae ;o__Suessiales;f__Symbiodiniaceae;g__Symbiodinium;s__GS_A4
OTU_1548	0	0	0	0	0	0	0	0	0	0	0	0	0	0	0	0	0	4	-
OTU_1549	0	0	0	0	0	0	0	0	0	0	0	0	0	0	0	0	1	0	-
OTU_1550	0	0	0	0	0	2	0	0	0	0	0	0	0	0	0	0	0	0	k__Eukaryota;p__Alveolata ;c__Dinophyceae ;o__Suessiales;f__Symbiodiniaceae;g__Clade I;s__GS_I1
OTU_1551	1	0	0	0	1	1	0	0	0	0	0	0	2	0	0	0	0	0	k__Eukaryota;p__Alveolata ;c__Dinophyceae ;o__Suessiales;f__Symbiodiniaceae;g__Halluxium;s__GS_H1a
OTU_1552	4	4	8	1	2	5	1	5	3	4	12	4	1	3	3	0	2	9	k__Eukaryota;p__Alveolata ;c__Dinophyceae ;o__Suessiales;f__Symbiodiniaceae;g__Durusdinium;s__GS_D2.2
OTU_1553	47	49	83	49	81	69	21	59	68	8	18	15	172	861	380	6	6	1	k__Eukaryota;p__Alveolata ;c__Dinophyceae ;o__Suessiales;f__Symbiodiniaceae;g__Symbiodinium;s__ST_A3a_TD1E
OTU_1554	0	0	0	0	0	0	0	0	0	0	0	0	0	0	0	0	0	0	k__Eukaryota;p__Alveolata ;c__Dinophyceae ;o__Suessiales;f__Symbiodiniaceae;g__Durusdinium;s__LJ_D17
OTU_1555	0	0	2	2	4	2	3	1	1	0	0	2	3	6	2	0	0	0	k__Eukaryota;p__Alveolata ;c__Dinophyceae ;o__Suessiales;f__Symbiodiniaceae;g__Symbiodinium;s__GS_A3
OTU_1556	6	3	5	4	3	6	0	4	10	0	3	4	11	18	26	3	0	0	k__Eukaryota;p__Alveolata ;c__Dinophyceae ;o__Suessiales;f__Symbiodiniaceae;g__Symbiodinium;s__GS_A3
OTU_1557	35	31	47	14	18	28	20	25	34	60	92	38	28	31	13	23	15	39	k__Eukaryota;p__Alveolata ;c__Dinophyceae ;o__Suessiales;f__Symbiodiniaceae;g__Durusdinium;s__GS_D5
OTU_1558	0	0	0	0	0	0	0	0	0	0	0	0	0	0	0	2	0	8	k__Eukaryota;p__Alveolata ;c__Dinophyceae ;o__Suessiales;f__Symbiodiniaceae;g__Symbiodinium;s__GS_A4a
OTU_1559	0	0	0	0	0	0	0	0	0	0	0	0	0	0	0	0	0	0	-
OTU_1560	10	15	15	17	11	18	18	17	23	3	4	13	49	83	77	2	0	0	k__Eukaryota;p__Alveolata ;c__Dinophyceae ;o__Suessiales;f__Symbiodiniaceae;g__Symbiodinium;s__GS_A3
OTU_1561	0	0	0	0	0	0	0	0	0	0	0	0	0	0	0	0	0	0	-
OTU_1562	0	0	0	0	1	0	6	48	0	2	0	0	3	4	0	0	0	0	-
OTU_1563	0	1	0	0	0	0	0	0	0	0	1	0	0	0	0	0	0	0	k__Eukaryota;p__Alveolata ;c__Dinophyceae ;o__Suessiales;f__Symbiodiniaceae;g__Durusdinium;s__LJ_D17
OTU_1564	2	0	4	6	4	9	2	3	7	0	2	6	13	28	28	4	0	0	k__Eukaryota;p__Alveolata ;c__Dinophyceae ;o__Suessiales;f__Symbiodiniaceae;g__Symbiodinium;s__GS_A3
OTU_1565	38	26	35	28	11	16	11	20	16	0	6	7	3	12	9	239	209	176	k__Eukaryota;p__Alveolata ;c__Dinophyceae ;o__Suessiales;f__Symbiodiniaceae;g__Cladocopium;s__GS_C1i
OTU_1566	0	0	2	0	72	5	23	93	64	56	4	46	104	37	62	0	0	0	-
OTU_1567	0	0	0	0	0	0	1	0	0	0	2	0	0	0	0	1	0	0	k__Eukaryota;p__Alveolata ;c__Dinophyceae ;o__Suessiales;f__Symbiodiniaceae;g__Durusdinium;s__GS_D1
OTU_1568	2	7	7	4	12	5	2	4	4	1	3	4	8	21	19	0	0	0	k__Eukaryota;p__Alveolata ;c__Dinophyceae ;o__Suessiales;f__Symbiodiniaceae;g__Symbiodinium;s__ST_A3a_TD1E
OTU_1569	0	0	0	0	0	0	0	0	0	0	0	0	0	0	0	0	0	0	-
OTU_1570	0	0	0	0	0	0	0	0	0	0	0	0	0	0	1	0	0	0	k__Eukaryota;p__Alveolata ;c__Dinophyceae ;o__Suessiales;f__Symbiodiniaceae;g__Clade I;s__GS_I2
OTU_1571	7	8	5	12	8	1	3	6	3	1	0	0	0	3	1	18	14	2	k__Eukaryota;p__Alveolata ;c__Dinophyceae ;o__Suessiales;f__Symbiodiniaceae;g__Cladocopium;s__GS_C1
OTU_1572	4	0	0	0	3	0	0	0	0	0	0	0	3	2	0	0	0	5	-
OTU_1573	0	0	0	0	0	0	0	0	0	0	0	0	0	0	0	0	0	2	k__Eukaryota;p__Alveolata ;c__Dinophyceae ;o__Suessiales;f__Symbiodiniaceae;g__Symbiodinium;s__GS_A4.3
OTU_1574	0	0	3	1	4	3	2	2	0	3	2	1	2	0	0	3	0	0	k__Eukaryota;p__Alveolata ;c__Dinophyceae ;o__Suessiales;f__Symbiodiniaceae;g__Durusdinium;s__GS_D5
OTU_1575	0	0	1	0	0	0	0	0	1	0	0	0	0	1	0	0	0	0	k__Eukaryota;p__Alveolata ;c__Dinophyceae ;o__Suessiales;f__Symbiodiniaceae;g__Durusdinium;s__GS_D1
OTU_1576	41	41	53	79	35	33	13	23	35	3	9	20	11	17	12	59	52	24	k__Eukaryota;p__Alveolata ;c__Dinophyceae ;o__Suessiales;f__Symbiodiniaceae;g__Cladocopium;s__GS_C1
OTU_1577	0	0	0	0	0	2	0	0	0	0	0	0	0	0	0	0	0	0	-
OTU_1578	0	0	0	0	0	0	3	0	0	0	0	0	0	0	0	1	3	4	-
OTU_1579	0	0	0	0	0	0	0	0	0	0	0	1	0	0	0	0	0	0	k__Eukaryota;p__Alveolata ;c__Dinophyceae ;o__Suessiales;f__Symbiodiniaceae;g__Durusdinium;s__GS_D2.2
OTU_1580	45	48	68	20	24	27	18	34	37	211	292	145	19	94	13	9	9	6	k__Eukaryota;p__Alveolata ;c__Dinophyceae ;o__Suessiales;f__Symbiodiniaceae;g__Durusdinium;s__LJ_D17
OTU_1581	0	0	0	0	2	0	0	0	0	0	0	0	0	0	0	0	0	0	k__Eukaryota;p__Alveolata ;c__Dinophyceae ;o__Suessiales;f__Symbiodiniaceae;g__Cladocopium;s__GS_C66
OTU_1582	0	2	1	0	0	0	0	0	0	0	0	0	0	0	0	0	0	0	k__Eukaryota;p__Alveolata ;c__Dinophyceae ;o__Suessiales;f__Symbiodiniaceae;g__Cladocopium;s__GS_C1
OTU_1583	0	0	0	0	0	0	1	0	0	0	0	0	0	0	0	0	0	0	-
OTU_1584	16	24	44	14	25	28	5	20	14	1	6	9	7	7	4	18	6	9	k__Eukaryota;p__Alveolata ;c__Dinophyceae ;o__Suessiales;f__Symbiodiniaceae;g__Cladocopium;s__GS_C66
OTU_1585	0	0	0	0	0	0	0	0	0	0	0	0	0	0	0	0	0	0	k__Eukaryota;p__Alveolata ;c__Dinophyceae ;o__Suessiales;f__Symbiodiniaceae;g__Symbiodinium;s__GS_A9
OTU_1586	4	0	0	0	1	0	0	0	0	0	0	0	0	0	0	0	0	0	k__Eukaryota;p__Alveolata ;c__Dinophyceae ;o__Suessiales;f__Symbiodiniaceae;g__Cladocopium;s__GS_C15i
OTU_1587	0	0	0	0	0	0	0	0	0	0	0	0	0	0	0	1	0	0	-
OTU_1588	0	0	0	0	0	0	0	0	0	0	0	2	0	0	0	0	0	0	-
OTU_1589	122	143	160	258	103	71	61	79	82	9	25	34	19	39	34	184	242	169	k__Eukaryota;p__Alveolata ;c__Dinophyceae ;o__Suessiales;f__Symbiodiniaceae;g__Cladocopium;s__GS_C1
OTU_1590	0	0	0	0	1	0	0	0	0	0	0	0	0	0	0	0	0	0	k__Eukaryota;p__Alveolata ;c__Dinophyceae ;o__Suessiales;f__Symbiodiniaceae;g__Clade I;s__GS_I1
OTU_1591	0	0	0	0	0	0	0	0	0	0	0	0	0	0	0	0	1	0	k__Eukaryota;p__Alveolata ;c__Dinophyceae ;o__Suessiales;f__Symbiodiniaceae;g__Symbiodinium;s__GS_A9
OTU_1592	0	0	0	0	0	0	0	0	0	0	0	0	0	0	0	0	1	0	k__Eukaryota;p__Alveolata ;c__Dinophyceae ;o__Suessiales;f__Symbiodiniaceae;g__Symbiodinium;s__GS_A12
OTU_1593	1	0	0	0	0	0	0	0	0	0	0	0	0	0	0	0	0	0	-
OTU_1594	0	0	0	0	0	3	0	0	0	0	0	0	3	0	0	7	15	2	k__Eukaryota;p__Alveolata ;c__Dinophyceae ;o__Suessiales;f__Symbiodiniaceae;g__Symbiodinium;s__GS_A12
OTU_1595	0	0	0	0	0	0	0	0	0	0	2	0	0	0	0	0	0	0	k__Eukaryota;p__Alveolata ;c__Dinophyceae ;o__Suessiales;f__Symbiodiniaceae;g__Durusdinium;s__LJ_D17
OTU_1596	0	0	0	0	0	0	0	0	0	0	0	0	0	0	0	0	0	1	k__Eukaryota;p__Alveolata ;c__Dinophyceae ;o__Suessiales;f__Symbiodiniaceae;g__Symbiodinium;s__GS_A12
OTU_1597	0	3	2	0	4	0	1	0	1	0	0	0	0	0	0	0	2	8	k__Eukaryota;p__Alveolata ;c__Dinophyceae ;o__Suessiales;f__Symbiodiniaceae;g__Cladocopium;s__GS_C1ca=C1b=C1e
OTU_1598	0	0	0	0	0	0	0	0	0	0	0	0	0	0	0	0	0	2	k__Eukaryota;p__Alveolata ;c__Dinophyceae ;o__Suessiales;f__Symbiodiniaceae;g__Symbiodinium;s__GS_A9
OTU_1599	0	0	0	0	0	0	0	0	0	0	0	0	0	0	0	1	0	3	-
OTU_1600	0	0	0	3	1	0	0	0	0	0	0	0	0	0	0	0	0	0	k__Eukaryota;p__Alveolata ;c__Dinophyceae ;o__Suessiales;f__Symbiodiniaceae;g__Symbiodinium;s__GS_A4.1
OTU_1601	0	3	0	0	0	0	0	0	0	0	0	0	0	0	0	0	0	0	k__Eukaryota;p__Alveolata ;c__Dinophyceae ;o__Suessiales;f__Symbiodiniaceae;g__Cladocopium;s__GS_C3w
OTU_1602	0	0	0	0	0	0	0	0	0	0	0	0	0	0	0	0	0	2	-
OTU_1603	3	5	2	0	2	1	5	1	2	2	4	4	0	1	0	0	0	3	k__Eukaryota;p__Alveolata ;c__Dinophyceae ;o__Suessiales;f__Symbiodiniaceae;g__Durusdinium;s__GS_D2
OTU_1604	0	0	0	2	0	0	0	0	0	0	0	0	0	0	0	0	0	0	-
OTU_1605	0	0	0	0	0	0	0	0	0	0	0	0	0	0	0	0	0	0	-
OTU_1606	4	7	5	0	0	0	0	0	0	0	0	0	0	0	0	0	0	0	k__Eukaryota;p__Alveolata ;c__Dinophyceae ;o__Suessiales;f__Symbiodiniaceae;g__Cladocopium;s__GS_C3w
OTU_1607	31	30	34	11	18	18	12	17	20	55	67	44	11	25	7	33	29	57	k__Eukaryota;p__Alveolata ;c__Dinophyceae ;o__Suessiales;f__Symbiodiniaceae;g__Durusdinium;s__LJ_D17
OTU_1608	0	0	0	1	0	0	0	0	0	0	0	0	0	0	0	0	0	0	k__Eukaryota;p__Alveolata ;c__Dinophyceae ;o__Suessiales;f__Symbiodiniaceae;g__Cladocopium;s__GS_C1
OTU_1609	36	30	62	18	30	32	17	36	39	67	106	58	27	37	13	41	28	32	k__Eukaryota;p__Alveolata ;c__Dinophyceae ;o__Suessiales;f__Symbiodiniaceae;g__Durusdinium;s__GS_D1a
OTU_1610	5	4	10	9	2	5	7	1	4	0	0	1	0	1	3	2	5	7	k__Eukaryota;p__Alveolata ;c__Dinophyceae ;o__Suessiales;f__Symbiodiniaceae;g__Cladocopium;s__GS_C1h
OTU_1611	0	0	0	0	0	0	0	0	0	0	0	0	0	0	0	0	0	0	-
OTU_1612	0	0	0	0	0	0	0	0	0	0	0	0	0	0	0	0	0	0	k__Eukaryota;p__Alveolata ;c__Dinophyceae ;o__Suessiales;f__Symbiodiniaceae;g__Cladocopium;s__GS_C3u
OTU_1613	548	532	756	254	390	449	365	483	539	1370	1781	1139	178	478	152	518	463	1003	k__Eukaryota;p__Alveolata ;c__Dinophyceae ;o__Suessiales;f__Symbiodiniaceae;g__Durusdinium;s__GS_D2.2
OTU_1614	0	0	0	0	0	0	1	0	0	0	0	0	0	0	0	0	0	0	-
OTU_1615	0	0	0	0	0	0	0	0	0	0	0	0	0	0	0	0	0	0	-
OTU_1616	303	216	183	33	34	43	27	47	53	7	9	19	25	24	25	61	51	34	k__Eukaryota;p__Alveolata ;c__Dinophyceae ;o__Suessiales;f__Symbiodiniaceae;g__Cladocopium;s__GS_C6
OTU_1617	0	0	0	0	0	0	0	0	0	0	0	0	0	0	0	0	0	0	k__Eukaryota;p__Alveolata ;c__Dinophyceae ;o__Suessiales;f__Symbiodiniaceae;g__Symbiodinium;s__GS_A3
OTU_1618	0	0	0	0	0	0	0	0	0	0	0	2	0	0	0	0	0	0	-
OTU_1619	0	1	2	3	0	1	0	1	2	0	0	0	1	0	0	0	0	2	k__Eukaryota;p__Alveolata ;c__Dinophyceae ;o__Suessiales;f__Symbiodiniaceae;g__Cladocopium;s__GS_C1p=C1.8
OTU_1620	32	26	19	18	17	18	11	12	17	3	3	3	5	7	6	94	86	17	-
OTU_1621	1	0	2	1	0	0	1	0	0	3	2	1	0	1	0	3	4	2	k__Eukaryota;p__Alveolata ;c__Dinophyceae ;o__Suessiales;f__Symbiodiniaceae;g__Durusdinium;s__GS_D6
OTU_1622	0	2	2	0	1	0	0	0	0	0	0	0	0	0	0	0	0	0	k__Eukaryota;p__Alveolata ;c__Dinophyceae ;o__Suessiales;f__Symbiodiniaceae;g__Cladocopium;s__GS_C72
OTU_1623	0	0	1	0	0	0	0	0	0	0	0	0	0	0	0	1	0	0	-
OTU_1624	0	0	0	0	1	0	0	0	0	0	0	0	0	0	0	0	0	0	-
OTU_1625	0	0	0	0	2	0	0	0	0	0	0	0	0	0	0	0	0	0	k__Eukaryota;p__Alveolata ;c__Dinophyceae ;o__Suessiales;f__Symbiodiniaceae;g__Cladocopium;s__LJ_C161
OTU_1626	0	0	0	0	0	0	0	0	0	0	0	0	0	0	0	0	0	3	-
OTU_1627	0	0	0	0	0	0	0	0	0	0	0	0	0	0	0	0	0	0	-
OTU_1628	0	0	0	0	0	0	0	0	0	0	0	0	0	0	0	0	0	2	-
OTU_1629	0	0	5	1	0	1	0	2	0	0	0	0	6	4	2	4	0	0	k__Eukaryota;p__Alveolata ;c__Dinophyceae ;o__Suessiales;f__Symbiodiniaceae;g__Cladocopium;s__GS_C1g
OTU_1630	0	2	0	0	0	0	0	0	0	0	0	0	0	0	0	0	0	0	k__Eukaryota;p__Alveolata ;c__Dinophyceae ;o__Suessiales;f__Symbiodiniaceae;g__Symbiodinium;s__GS_A9
OTU_1631	25	40	41	4	4	8	0	5	5	0	2	0	3	4	1	12	16	11	k__Eukaryota;p__Alveolata ;c__Dinophyceae ;o__Suessiales;f__Symbiodiniaceae;g__Cladocopium;s__GS_C50
OTU_1632	19	20	29	9	9	12	3	15	15	25	49	25	15	15	4	10	22	41	k__Eukaryota;p__Alveolata ;c__Dinophyceae ;o__Suessiales;f__Symbiodiniaceae;g__Durusdinium;s__LJ_D17
OTU_1633	3	2	0	2	4	2	2	1	5	1	4	2	5	8	17	0	0	0	k__Eukaryota;p__Alveolata ;c__Dinophyceae ;o__Suessiales;f__Symbiodiniaceae;g__Symbiodinium;s__GS_A3
OTU_1634	0	0	0	0	0	0	0	0	0	0	0	0	0	0	0	0	0	0	-
OTU_1635	1799	1802	3056	841	1156	1540	1422	2128	1762	5177	6278	4085	1397	2138	746	2224	2312	4302	k__Eukaryota;p__Alveolata ;c__Dinophyceae ;o__Suessiales;f__Symbiodiniaceae;g__Durusdinium;s__GS_D6
OTU_1636	0	0	0	0	0	1	0	0	1	0	0	2	0	0	0	2	0	0	-
OTU_1637	2	1	1	0	1	0	0	0	0	0	0	0	0	4	1	0	0	0	k__Eukaryota;p__Alveolata ;c__Dinophyceae ;o__Suessiales;f__Symbiodiniaceae;g__Symbiodinium;s__GS_A3
OTU_1638	116	149	183	374	129	78	44	77	85	4	37	48	31	49	34	178	212	159	k__Eukaryota;p__Alveolata ;c__Dinophyceae ;o__Suessiales;f__Symbiodiniaceae;g__Cladocopium;s__GS_C1c.C45
OTU_1639	0	0	0	0	0	0	0	0	0	0	0	0	0	1	0	1	0	0	k__Eukaryota;p__Alveolata ;c__Dinophyceae ;o__Suessiales;f__Symbiodiniaceae;g__Symbiodinium;s__GS_A12
OTU_1640	0	0	0	0	0	0	0	1	0	0	0	0	0	0	1	0	0	0	-
OTU_1641	2	2	7	4	4	1	2	1	2	4	8	3	1	2	1	3	0	3	k__Eukaryota;p__Alveolata ;c__Dinophyceae ;o__Suessiales;f__Symbiodiniaceae;g__Durusdinium;s__GS_D1
OTU_1642	704	631	1028	327	473	613	643	713	756	2879	3113	2335	259	527	252	993	891	1934	k__Eukaryota;p__Alveolata ;c__Dinophyceae ;o__Suessiales;f__Symbiodiniaceae;g__Durusdinium;s__GS_D2.2
OTU_1643	0	0	1	0	0	0	0	0	0	0	0	0	0	0	0	0	0	0	k__Eukaryota;p__Alveolata ;c__Dinophyceae ;o__Suessiales;f__Symbiodiniaceae;g__Symbiodinium;s__GS_A9
OTU_1644	0	0	1	1	0	0	1	0	0	0	0	0	0	0	0	2	0	0	k__Eukaryota;p__Alveolata ;c__Dinophyceae ;o__Suessiales;f__Symbiodiniaceae;g__Durusdinium;s__GS_D1a
OTU_1645	2	0	1	0	0	0	64	1	4	0	0	0	0	1	0	6	0	0	k__Eukaryota;p__Alveolata ;c__Dinophyceae ;o__Suessiales;f__Symbiodiniaceae;g__Cladocopium;s__GS_C21a
OTU_1646	2	0	0	0	0	0	0	0	0	0	0	0	0	0	0	0	0	0	k__Eukaryota;p__Alveolata ;c__Dinophyceae ;o__Suessiales;f__Symbiodiniaceae;g__Durusdinium;s__LJ_D17
OTU_1647	0	1	2	0	0	0	0	4	0	0	0	1	0	0	0	0	2	0	k__Eukaryota;p__Alveolata ;c__Dinophyceae ;o__Suessiales;f__Symbiodiniaceae;g__Cladocopium;s__GS_C66
OTU_1648	16	20	14	6	10	8	10	13	10	3	2	4	2	6	6	70	31	12	-
OTU_1649	0	0	0	0	0	0	0	0	0	0	0	0	0	0	0	0	0	11	k__Eukaryota;p__Alveolata ;c__Dinophyceae ;o__Suessiales;f__Symbiodiniaceae;g__Symbiodinium;s__GS_A4.3
OTU_1650	0	0	0	3	0	0	0	0	0	0	0	0	0	0	0	0	0	0	-
OTU_1651	24	9	7	8	12	7	2	7	6	0	1	2	0	1	1	3	5	3	k__Eukaryota;p__Alveolata ;c__Dinophyceae ;o__Suessiales;f__Symbiodiniaceae;g__Cladocopium;s__GS_C1
OTU_1652	0	0	0	0	0	0	0	0	0	0	0	0	0	0	0	1	0	0	-
OTU_1653	0	0	0	0	1	4	0	0	0	0	2	0	0	0	0	0	0	0	-
OTU_1654	0	3	0	0	0	0	0	0	0	0	0	0	0	0	0	0	0	0	-
OTU_1655	3	3	2	2	4	4	2	3	7	0	1	3	2	3	1	1	15	28	-
OTU_1656	1	1	3	0	1	1	0	1	0	4	0	2	0	0	2	2	3	1	k__Eukaryota;p__Alveolata ;c__Dinophyceae ;o__Suessiales;f__Symbiodiniaceae;g__Durusdinium;s__LJ_D17
OTU_1657	2	1	3	12	10	4	4	3	4	0	1	0	0	1	0	1	2	0	k__Eukaryota;p__Alveolata ;c__Dinophyceae ;o__Suessiales;f__Symbiodiniaceae;g__Cladocopium;s__GS_C1
OTU_1658	19	21	25	10	20	19	10	17	23	6	9	8	43	78	29	9	4	6	k__Eukaryota;p__Alveolata ;c__Dinophyceae ;o__Suessiales;f__Symbiodiniaceae;g__Durusdinium;s__LJ_D17
OTU_1659	5	6	4	4	8	6	3	10	8	1	6	2	28	33	37	0	1	0	k__Eukaryota;p__Alveolata ;c__Dinophyceae ;o__Suessiales;f__Symbiodiniaceae;g__Symbiodinium;s__GS_A6
OTU_1660	353	210	201	81	67	80	37	90	70	5	11	24	27	38	21	189	302	165	k__Eukaryota;p__Alveolata ;c__Dinophyceae ;o__Suessiales;f__Symbiodiniaceae;g__Cladocopium;s__LJ_C2r

## Sheet: Table S4-2
Table S4-2 OTUs information of bacteria in all samples of coral D.veroni (DVB1-DVB15) and seawater (SWB1-SWB3).
#OTU_number	DVB1	DVB2	DVB3	DVB4	DVB5	DVB6	DVB7	DVB8	DVB9	DVB10	DVB11	DVB12	DVB13	DVB14	DVB15	SWB1	SWB2	SWB3	Taxonomy
OTU_1	15259	749	14631	79	118	103	0	1	1	0	0	0	0	4	0	0	0	0	k__Bacteria;p__Chlorobiota;c__Chlorobia;o__Chlorobiales;f__Chlorobiaceae;g__Prosthecochloris
OTU_2	15	11	24	103	325	388	205	243	123	50	61	33	448	314	680	5700	7155	7482	k__Bacteria;p__Pseudomonadota;c__Gammaproteobacteria;o__Alteromonadales;f__Alteromonadaceae;g__Alteromonas;s__Alteromonas_macleodii
OTU_3	3	7	2	24916	64	76	0	1	0	4	11	0	0	0	0	0	0	0	k__Bacteria;p__Pseudomonadota;c__Gammaproteobacteria;o__Pseudomonadales;f__Pseudomonadaceae;g__Pseudomonas;s__Pseudomonas_psychrotolerans
OTU_4	5	75	5	41	298	125	598	561	235	214	140	147	259	215	220	6402	6046	6507	k__Bacteria;p__Pseudomonadota;c__Alphaproteobacteria;o__Rhodobacterales;f__Rhodobacteraceae;g__Thalassobius;s__
OTU_5	5944	336	6271	42	57	33	0	0	2	0	0	0	0	3	0	0	0	0	k__Bacteria;p__Chlorobiota;c__Chlorobia;o__Chlorobiales;f__Chlorobiaceae;g__Prosthecochloris
OTU_6	1	0	0	9121	21	32	0	0	0	1	3	0	0	0	0	0	0	0	k__Bacteria;p__Pseudomonadota;c__Gammaproteobacteria;o__Pseudomonadales;f__Pseudomonadaceae;g__Pseudomonas;s__Pseudomonas_psychrotolerans
OTU_7	12	3	12	47	248	206	204	293	122	87	90	100	227	145	456	3054	2913	2979	k__Bacteria;p__Pseudomonadota;c__Gammaproteobacteria;o__Alteromonadales;f__Alteromonadaceae;g__Alteromonas;s__Alteromonas_macleodii
OTU_8	3997	3809	2762	17	20	53	1	1	3	4	4	0	7	17	7	0	0	0	k__Bacteria;p__Pseudomonadota;c__Gammaproteobacteria;o__Pseudomonadales;f__Pseudomonadaceae;g__Pseudomonas
OTU_9	10	3	4	6	0	18	1	0	6	1509	1287	1679	1071	1077	2038	0	0	0	k__Bacteria;p__Bacteroidota;c__Bacteroidia;o__Flavobacteriales;f__Flavobacteriaceae;g__Kordia;s__
OTU_10	11	3	2	386	2098	4961	83	137	65	158	47	30	71	55	822	5	0	1	k__Bacteria;p__Pseudomonadota;c__Alphaproteobacteria;o__Rhizobiales;f__Beijerinckiaceae;g__Chelatococcus
OTU_11	6	47	6	15	160	43	493	454	235	112	68	73	154	120	149	2628	2033	2176	k__Bacteria;p__Pseudomonadota;c__Alphaproteobacteria;o__Rhodobacterales;f__Rhodobacteraceae;g__Thalassobius;s__
OTU_12	1453	1595	1032	4	4	34	0	1	2	2	2	1	6	4	3	0	0	0	k__Bacteria;p__Pseudomonadota;c__Gammaproteobacteria;o__Pseudomonadales;f__Pseudomonadaceae;g__Pseudomonas
OTU_13	22	30	5	0	68	23	2	23	69	1004	885	1849	191	226	315	6	1	2	k__Bacteria;p__Cyanobacteriota;c__Cyanobacteriia;o__Chloroplast;f__unidentified_Chloroplast;g__unidentified_Chloroplast;g__Planoglabratella;s__Planoglabratella_opercularis
OTU_14	12	2	2	3	43	53	192	111	33	727	490	567	2116	1945	1466	3	0	6	k__Bacteria;p__Pseudomonadota;c__Alphaproteobacteria;o__Rhodobacterales;f__Rhodobacteraceae
OTU_15	5	1	0	0	0	5	0	0	4	612	403	708	404	367	815	0	0	0	k__Bacteria;p__Bacteroidota;c__Bacteroidia;o__Flavobacteriales;f__Flavobacteriaceae;g__Kordia;s__
OTU_16	29	6	0	1	7	3	0	0	2	1577	1325	1515	251	294	257	0	0	0	k__Bacteria;p__Bacteroidota;c__Bacteroidia;o__Cytophagales;f__Cyclobacteriaceae;g__Reichenbachiella;s__
OTU_17	46	58	13	14	226	117	7	38	161	1907	1564	2873	417	525	538	32	16	20	k__Bacteria;p__Cyanobacteriota;c__Cyanobacteriia;o__Chloroplast;f__unidentified_Chloroplast;g__unidentified_Chloroplast;g__Planoglabratella;s__Planoglabratella_opercularis
OTU_18	1	1	1	14	6	41	14	88	5423	87	3	9	1	0	4	0	1	2	k__Bacteria;p__Pseudomonadota;c__Gammaproteobacteria;o__Vibrionales;f__Vibrionaceae;g__Vibrio
OTU_19	0	0	0	3	0	3	1439	1975	374	6	9	5	10	9	11	21	15	18	k__Bacteria;p__Pseudomonadota;c__Gammaproteobacteria;o__Alteromonadales;f__Alteromonadaceae
OTU_20	10	2	0	94	427	1831	20	50	27	57	12	11	25	24	286	0	0	0	k__Bacteria;p__Pseudomonadota;c__Alphaproteobacteria;o__Rhizobiales;f__Beijerinckiaceae;g__Chelatococcus
OTU_21	4	0	1	13	288	58	93	114	60	325	382	180	1237	1025	1092	5	4	2	k__Bacteria;p__Pseudomonadota;c__Alphaproteobacteria;o__Rhodobacterales;f__Rhodobacteraceae;g__Rhodovulum;s__
OTU_22	13	0	1	0	0	0	1	0	0	1107	1345	801	2	13	7	0	0	0	k__Bacteria;p__Pseudomonadota;c__Gammaproteobacteria;o__Pseudomonadales
OTU_23	8	7	1	1	5	15	38	32	11	350	210	294	1225	883	763	1	4	3	k__Bacteria;p__Pseudomonadota;c__Alphaproteobacteria;o__Rhodobacterales;f__Rhodobacteraceae
OTU_24	9	4	0	0	0	0	0	0	0	644	519	690	83	112	90	0	0	0	k__Bacteria;p__Bacteroidota;c__Bacteroidia;o__Cytophagales;f__Cyclobacteriaceae;g__Reichenbachiella;s__
OTU_25	20	173	22	101	492	617	744	657	332	301	276	204	557	376	556	97	78	96	k__Bacteria;p__Pseudomonadota;c__Alphaproteobacteria;o__Rhodobacterales;f__Rhodobacteraceae;g__Donghicola;s__
OTU_26	12	0	1	0	197	4	64	119	40	765	777	588	3	2	6	0	0	0	k__Bacteria;p__Pseudomonadota;c__Gammaproteobacteria;o__Cellvibrionales;f__Cellvibrionaceae;g__Teredinibacter;s__gamma_proteobacterium_NB0011
OTU_27	0	0	0	1	0	0	575	836	127	2	6	5	8	5	8	9	7	5	k__Bacteria;p__Pseudomonadota;c__Gammaproteobacteria;o__Alteromonadales;f__Alteromonadaceae
OTU_28	0	0	0	3	0	10	2	34	2177	0	0	0	0	0	0	0	0	0	k__Bacteria;p__Pseudomonadota;c__Gammaproteobacteria;o__Vibrionales;f__Vibrionaceae;g__Vibrio
OTU_29	1	0	0	11	49	55	0	0	3	4	4	2	0	2	0	3718	2519	3756	k__Bacteria;p__Actinomycetota;c__Acidimicrobiia;o__Actinomarinales;f__Actinomarinaceae;g__Candidatus_Actinomarina;s__
OTU_30	144	40	205	10	36	50	44	188	4190	316	23	50	49	42	47	10	7	11	k__Bacteria;p__Pseudomonadota;c__Gammaproteobacteria;o__Vibrionales;f__Vibrionaceae;g__Vibrio;s__Vibrio_neptunius
OTU_31	2	3	0	6	144	25	35	52	35	124	138	67	486	342	417	1	0	1	k__Bacteria;p__Pseudomonadota;c__Alphaproteobacteria;o__Rhodobacterales;f__Rhodobacteraceae;g__Rhodovulum
OTU_32	8	0	0	205	1008	2494	45	54	11	15	17	4	4	4	48	0	0	0	k__Bacteria;p__Pseudomonadota;c__Gammaproteobacteria;o__Burkholderiales;f__Burkholderiaceae;g__Achromobacter;s__Achromobacter_xylosoxidans_subsp_xylosoxidans
OTU_33	0	10	0	0	0	1	2	3	0	0	2	1	0	1	2	486	626	719	k__Bacteria;p__Cyanobacteriota;c__Cyanobacteriia;o__Synechococcales
OTU_34	0	11	1	2	2	0	0	2	1	2	0	2	2	0	2	684	937	1127	k__Bacteria;p__Cyanobacteriota;c__Cyanobacteriia;o__Synechococcales
OTU_35	5	2	0	0	0	0	0	0	1	425	429	324	2	1	1	0	0	0	k__Bacteria;p__Pseudomonadota;c__Gammaproteobacteria;o__Cellvibrionales;f__Cellvibrionaceae
OTU_36	5	0	1	2	189	9	4150	2153	1235	9	11	2	4	3	9	0	1	0	k__Bacteria;p__Bacteroidota;c__Bacteroidia;o__Flavobacteriales;f__Flavobacteriaceae;g__Mesoflavibacter
OTU_37	3	2	0	0	0	4	121	331	440	339	319	184	2	0	0	0	0	0	k__Bacteria;p__Pseudomonadota;c__Gammaproteobacteria
OTU_38	0	0	1	0	0	7	557	752	365	62	52	30	19	12	36	0	0	0	k__Bacteria;p__Pseudomonadota;c__Gammaproteobacteria;o__Oceanospirillales;f__Oleiphilaceae;g__Oleiphilus
OTU_39	0	0	1	1	3	5	804	581	289	0	3	1	18	10	16	1	0	0	k__Bacteria;p__Bacteroidota;c__Bacteroidia;o__Flavobacteriales;f__Flavobacteriaceae;g__Nonlabens;s__Nonlabens_sediminis
OTU_40	12	71	4	9	161	78	253	374	291	328	203	229	359	635	455	0	0	1	k__Bacteria;p__Pseudomonadota;c__Alphaproteobacteria;o__Caulobacterales;f__Hyphomonadaceae
OTU_41	4	5	0	0	94	0	25	45	15	273	243	235	1	0	1	0	0	0	k__Bacteria;p__Pseudomonadota;c__Gammaproteobacteria;o__Cellvibrionales;f__Cellvibrionaceae;g__Teredinibacter;s__gamma_proteobacterium_NB0011
OTU_42	719	95	620	10	36	1	0	0	0	0	0	0	0	0	0	0	0	0	k__Bacteria;p__Patescibacteria;c__Parcubacteria;o__Candidatus_Moranbacteria;f__;g__;s__
OTU_43	37	11	84	3	8	21	11	57	1517	20	1	4	14	10	12	5	3	4	k__Bacteria;p__Pseudomonadota;c__Gammaproteobacteria;o__Vibrionales;f__Vibrionaceae;g__Vibrio;s__Vibrio_neptunius
OTU_44	358	77	305	4	16	0	0	0	0	0	0	0	0	0	0	0	0	0	k__Bacteria;p__Patescibacteria;c__Parcubacteria;o__Candidatus_Moranbacteria;c__;o__;f__;g__;s__
OTU_45	1	48	2	1	143	9	46	36	72	233	257	119	417	416	270	0	0	0	k__Bacteria;p__Pseudomonadota;c__Alphaproteobacteria;o__Rhodobacterales;f__Rhodobacteraceae
OTU_46	13	114	14	64	286	313	402	375	247	239	231	175	464	292	459	298	172	238	k__Bacteria;p__Pseudomonadota;c__Alphaproteobacteria;o__Rhodobacterales;f__Rhodobacteraceae;g__Donghicola
OTU_47	1	0	1	2	168	3	934	682	489	40	18	18	83	85	83	0	0	0	k__Bacteria;p__Myxococcota;c__Myxococcia;o__Myxococcales;f__Nannocystaceae;g__;s__
OTU_48	0	0	2	0	80	4	1635	868	636	6	1	5	5	0	1	3	2	1	k__Bacteria;p__Bacteroidota;c__Bacteroidia;o__Flavobacteriales;f__Flavobacteriaceae;g__Mesoflavibacter
OTU_49	0	0	0	2	197	5	256	328	284	98	78	48	241	148	191	0	0	0	k__Bacteria;p__Bacteroidota;c__Bacteroidia;o__Chitinophagales;f__Saprospiraceae;g__;s__
OTU_50	0	0	0	0	0	3	351	251	125	0	1	0	6	5	7	1	0	0	k__Bacteria;p__Bacteroidota;c__Bacteroidia;o__Flavobacteriales;f__Flavobacteriaceae;g__Nonlabens;s__Nonlabens_sediminis
OTU_51	14	2	354	54	276	362	4	7	4	9	2	2	9	8	26	0	0	0	k__Bacteria;p__Pseudomonadota;c__Alphaproteobacteria;o__Rhizobiales;f__Beijerinckiaceae;g__Methylobacterium
OTU_52	5	1	0	119	748	1097	31	47	19	21	37	21	7	16	151	0	2	0	k__Bacteria;p__Bacillota;c__Bacilli;o__Bacillales;f__Bacillaceae;g__Anoxybacillus;s__
OTU_53	0	0	0	1	13	25	0	0	1	2	1	2	0	0	0	1435	761	1204	k__Bacteria;p__Actinomycetota;c__Acidimicrobiia;o__Actinomarinales;f__Actinomarinaceae;g__Candidatus_Actinomarina;s__
OTU_54	1	0	1	71	260	971	12	20	4	11	4	1	5	0	23	0	0	0	k__Bacteria;p__Pseudomonadota;c__Gammaproteobacteria;o__Burkholderiales;f__Burkholderiaceae;g__Achromobacter;s__Achromobacter_xylosoxidans_subsp_xylosoxidans
OTU_55	0	0	0	0	0	2	191	293	169	12	20	17	7	1	8	0	0	0	k__Bacteria;p__Pseudomonadota;c__Gammaproteobacteria;o__Oceanospirillales;f__Oleiphilaceae;g__Oleiphilus;s__
OTU_56	3	0	0	0	0	0	45	129	151	117	111	90	0	0	0	0	0	0	k__Bacteria;p__Pseudomonadota;c__Gammaproteobacteria
OTU_57	1	0	0	0	1	1	2	1	6	28	32	13	394	286	339	143	119	103	k__Bacteria;p__Pseudomonadota;c__Gammaproteobacteria;o__Oceanospirillales;f__unidentified_Oceanospirillales;g__Neptuniibacter;s__
OTU_58	3	1	0	11	54	54	293	275	145	61	56	30	275	146	206	41	31	41	k__Bacteria;p__Pseudomonadota;c__Alphaproteobacteria;o__Rhodobacterales;f__Rhodobacteraceae
OTU_59	61	20	57	92	818	717	1	7	23	28	12	39	1	4	3	0	0	0	k__Bacteria;p__Cyanobacteriota
OTU_60	0	0	0	0	0	2	542	368	197	0	3	1	3	2	5	0	0	0	k__Bacteria;p__Bacteroidota;c__Bacteroidia;o__Flavobacteriales;f__Flavobacteriaceae;g__Aquibacter;s__
OTU_61	2	0	1	221	1521	1827	38	85	14	60	228	30	13	13	127	4	8	5	k__Bacteria;p__Bacillota;c__Bacilli;o__Bacillales;f__Paenibacillaceae;g__Brevibacillus;s__Brevibacillus_agri
OTU_62	3	30	2	9	85	31	109	143	120	98	71	115	136	190	163	2	0	0	k__Bacteria;p__Pseudomonadota;c__Alphaproteobacteria;o__Caulobacterales;f__Hyphomonadaceae
OTU_63	4	0	0	0	0	0	0	0	0	105	117	65	176	230	52	0	0	0	k__Bacteria;p__Planctomycetota;c__Phycisphaerae;o__Phycisphaerales;f__Phycisphaeraceae;g__;s__
OTU_64	5	0	0	0	0	2	7	8	8	238	324	187	10	39	65	0	0	0	k__Bacteria;p__Bacteroidota;c__Bacteroidia;o__Cytophagales;f__Flammeovirgaceae;g__;s__
OTU_65	2	9	1	2	48	26	94	109	48	320	326	270	196	202	205	0	0	0	k__Bacteria;p__Pseudomonadota;c__Alphaproteobacteria;o__Rhodobacterales;f__Rhodobacteraceae
OTU_66	0	0	0	63	75	214	9	11	11	78	86	48	320	207	154	1	0	1	k__Bacteria;p__Pseudomonadota;c__Alphaproteobacteria;o__Caulobacterales;f__Hyphomonadaceae;g__Maricaulis
OTU_67	8	186	4	7	9	39	66	44	15	103	92	71	460	246	265	0	2	0	k__Bacteria;p__Pseudomonadota;c__Alphaproteobacteria;o__Rhizobiales;f__unidentified_Rhizobiales;g__Labrenzia
OTU_68	3	3	0	1	2	2	4	2	4	198	192	131	68	44	94	0	0	0	k__Bacteria;p__Pseudomonadota;c__Alphaproteobacteria
OTU_69	7	0	0	5	62	8	0	2	8	452	454	365	104	107	165	0	0	0	k__Bacteria;p__Pseudomonadota;c__Gammaproteobacteria;o__Burkholderiales;f__Methylophilaceae;g__Methylotenera
OTU_70	0	0	0	1	117	2	125	131	134	38	20	24	96	42	57	0	0	0	k__Bacteria;p__Bacteroidota;c__Bacteroidia;o__Chitinophagales;f__Saprospiraceae;g__;s__
OTU_71	23	12	31	31	307	321	0	7	7	13	9	17	3	0	0	0	0	0	k__Bacteria;p__Cyanobacteriota
OTU_72	3	44	1	2	68	9	12	25	44	126	103	75	215	246	151	0	0	1	k__Bacteria;p__Pseudomonadota;c__Alphaproteobacteria;o__Rhodobacterales;f__Rhodobacteraceae
OTU_73	0	0	0	0	0	0	191	203	84	0	0	0	0	0	0	0	0	0	k__Bacteria;p__Pseudomonadota;c__Deltaproteobacteria
OTU_74	1	1	2	67	707	854	9	41	15	22	10	13	27	41	36	0	0	1	k__Bacteria;p__Pseudomonadota;c__Gammaproteobacteria;o__Pseudomonadales;f__Moraxellaceae;g__Acinetobacter;s__Acinetobacter_schindleri
OTU_75	0	0	0	1	102	1	346	267	236	11	5	7	40	36	42	0	0	0	k__Bacteria;p__Myxococcota;c__Myxococcia;o__Myxococcales;f__Nannocystaceae;g__;s__
OTU_76	0	2	0	0	0	1	1	1	0	1	0	3	250	197	165	0	0	0	k__Bacteria;p__Pseudomonadota;c__Alphaproteobacteria
OTU_77	4	6	3	43	225	456	11	16	7	14	11	4	7	4	44	0	1	1	k__Bacteria;p__Pseudomonadota;c__Alphaproteobacteria;o__Rhizobiales;f__Beijerinckiaceae;g__Bosea;s__
OTU_78	11	0	1	6	33	12	42	38	10	578	391	402	74	32	56	0	0	0	k__Bacteria;p__Pseudomonadota;c__Alphaproteobacteria;o__Caulobacterales;f__Hyphomonadaceae;g__Ponticaulis;s__
OTU_79	4	0	0	1	0	1	12	18	20	114	104	81	89	113	73	0	0	0	k__Bacteria;p__Bacteroidota;c__Bacteroidia
OTU_80	0	0	0	12	3	28	0	6	1	0	3	8	0	0	1	397	1687	626	k__Bacteria;p__Pseudomonadota;c__Alphaproteobacteria;o__Pelagibacterales;f__Clade I;g__Clade Ia;s__Candidatus_Pelagibacter_ubique
OTU_81	4	1	2	181	211	484	3	0	0	6	5	4	23	14	26	1	0	0	k__Bacteria;p__Pseudomonadota;c__Gammaproteobacteria;o__Oceanospirillales;f__Halomonadaceae;g__Halomonas;s__Halomonas_titanicae
OTU_82	3	1	2	0	0	4	12	16	577	89	7	59	30	0	30	0	0	0	k__Bacteria
OTU_83	1	2	0	0	2	0	0	0	0	14	20	7	252	278	85	0	0	0	k__Bacteria;p__Planctomycetota;c__Phycisphaerae;o__Phycisphaerales;f__Phycisphaeraceae;g__;s__
OTU_84	6	0	0	137	293	790	1	4	34	14	26	7	12	11	9	24	24	26	k__Bacteria;p__Bacteroidota;c__Bacteroidia;o__Flavobacteriales;f__Cryomorphaceae;g__;s__
OTU_85	0	3	0	0	2	8	16	17	536	72	4	60	31	0	36	0	0	0	k__Bacteria
OTU_86	0	0	0	1	0	0	228	254	62	1	2	1	0	0	0	0	0	0	k__Bacteria;p__Bacteroidota;c__Bacteroidia;o__Chitinophagales;f__Saprospiraceae;g__;s__
OTU_87	0	0	0	0	62	5	540	363	84	0	1	1	7	0	1	0	0	0	k__Bacteria;p__Thermodesulfobacteriota;c__Desulfuromonadia;o__Bradymonadales;f__;g__;s__
OTU_88	1	0	2	0	0	0	1	2	0	59	300	300	2	4	3	0	0	0	k__Bacteria;p__Planctomycetota;c__Planctomycetes;o__Planctomycetales;f__unidentified_Planctomycetales;g__Rubinisphaera
OTU_89	1	3	0	1	44	0	3	5	4	134	132	91	55	68	64	0	0	0	k__Bacteria;p__Pseudomonadota;c__Alphaproteobacteria;o__Rhodospirillales;f__unidentified_Rhodospirillales;g__unidentified_Rhodospirillales;s__alpha_proteobacterium_GMD37A6
OTU_90	0	0	0	63	252	475	0	0	11	5	4	8	2	5	4	46	63	42	k__Bacteria;p__Pseudomonadota;c__Gammaproteobacteria;o__Alteromonadales;f__Alteromonadaceae;g__;s__
OTU_91	4	1	136	19	81	139	3	0	2	6	4	2	8	1	4	0	0	0	k__Bacteria;p__Pseudomonadota;c__Alphaproteobacteria;o__Rhizobiales;f__Beijerinckiaceae;g__Methylobacterium
OTU_92	0	0	0	0	2	0	178	257	55	20	29	10	11	17	46	113	111	110	k__Bacteria;p__Pseudomonadota;c__Gammaproteobacteria;o__Cellvibrionales;f__Halieaceae;g__;s__
OTU_93	10	0	0	19	25	60	0	4	7	1	5	16	2	1	0	625	2520	954	k__Bacteria;p__Pseudomonadota;c__Alphaproteobacteria;o__Pelagibacterales;f__Clade I;g__Clade Ia;s__Candidatus_Pelagibacter_ubique
OTU_94	0	2	0	0	0	0	0	3	0	176	144	236	0	0	0	0	0	0	k__Bacteria;p__Bacteroidota;c__Bacteroidia;o__Flavobacteriales;f__Flavobacteriaceae;g__Aquimarina
OTU_95	2	0	0	0	0	1	4	4	9	97	100	69	6	14	22	0	0	0	k__Bacteria;p__Bacteroidota;c__Bacteroidia;o__Cytophagales;f__Flammeovirgaceae
OTU_96	0	0	0	0	0	0	222	167	88	0	2	1	3	2	3	0	0	0	k__Bacteria;p__Bacteroidota;c__Bacteroidia;o__Flavobacteriales;f__Flavobacteriaceae;g__Aquibacter;s__
OTU_97	4	2	0	0	0	2	0	0	0	159	196	291	53	60	83	0	0	0	k__Bacteria;p__Cyanobacteriota;c__Cyanobacteriia;o__Cyanobacteriales;f__Microcystaceae;g__unidentified_Microcystaceae
OTU_98	432	42	129	0	17	0	0	0	0	0	0	0	0	0	0	0	0	0	k__Bacteria;p__Chloroflexota;c__Anaerolineae;o__Anaerolineales;f__Anaerolineaceae;g__;s__
OTU_99	1	1	1	1	0	18	118	123	57	21	21	23	23	13	17	9	4	6	k__Bacteria;p__Pseudomonadota;c__Alphaproteobacteria;o__Rhodobacterales;f__Rhodobacteraceae
OTU_100	2	815	2	0	0	0	0	0	0	0	0	0	0	0	0	0	0	0	k__Bacteria;p__Cyanobacteriota;c__Cyanobacteriia;o__Cyanobacteriales;f__Nostocaceae
OTU_101	1	0	0	1	0	2	7	2	1	6	12	8	143	98	139	99	61	54	k__Bacteria;p__Pseudomonadota;c__Gammaproteobacteria;o__Oceanospirillales;f__unidentified_Oceanospirillales;g__Neptuniibacter;s__
OTU_102	4	2	0	0	0	0	0	0	0	26	137	144	2	0	0	0	0	0	k__Bacteria;p__Planctomycetota;c__Planctomycetes;o__Planctomycetales;f__unidentified_Planctomycetales;g__Rubinisphaera
OTU_103	1	0	0	33	104	393	2	22	7	10	7	1	1	4	57	1	0	0	k__Bacteria;p__Bacillota;c__Bacilli;o__Bacillales;f__Bacillaceae;g__Anoxybacillus;s__
OTU_104	4	201	6	1	7	5	10	4	9	122	130	64	151	174	151	0	0	0	k__Bacteria;p__Pseudomonadota;c__Alphaproteobacteria;o__Rhizobiales;f__Rhizobiaceae
OTU_105	228	25	54	0	9	0	0	0	0	0	0	0	0	0	0	0	0	0	k__Bacteria;p__Chloroflexota;c__Anaerolineae;o__Anaerolineales;f__Anaerolineaceae;g__;s__
OTU_106	1	11	0	0	94	8	10	8	6	47	53	25	147	145	109	0	0	0	k__Bacteria;p__Pseudomonadota;c__Alphaproteobacteria;o__Rhodobacterales;f__Rhodobacteraceae
OTU_107	1	0	0	1	0	0	0	0	1	35	83	31	107	98	141	0	0	0	k__Bacteria;p__Bacteroidota;c__Bacteroidia
OTU_108	2	3	0	0	0	7	1	3	5	357	521	373	320	625	331	0	0	0	k__Bacteria;p__Bacteroidota;c__Bacteroidia;o__Cytophagales;f__Cyclobacteriaceae;g__Ekhidna;s__
OTU_109	1	0	0	1	0	0	0	0	0	55	38	78	154	302	107	0	0	0	k__Bacteria;p__Cyanobacteriota
OTU_110	1	4	0	0	0	0	0	0	0	70	84	162	20	41	42	0	0	0	k__Bacteria;p__Cyanobacteriota;c__Cyanobacteriia;o__Cyanobacteriales;f__Microcystaceae;g__unidentified_Microcystaceae
OTU_111	0	467	1	0	0	0	0	0	0	0	0	0	0	0	0	0	0	0	k__Bacteria;p__Cyanobacteriota;c__Cyanobacteriia;o__Cyanobacteriales;f__Nostocaceae;g__;s__
OTU_112	1	13	0	0	2	15	1	3	2	124	124	105	104	114	94	0	0	0	k__Bacteria;p__Pseudomonadota;c__Alphaproteobacteria;o__Rhodobacterales;f__Rhodobacteraceae
OTU_113	0	0	0	2	0	1	31	36	63	41	45	30	70	139	62	0	0	0	k__Bacteria;p__Bacteroidota;c__Bacteroidia;o__Chitinophagales;f__Saprospiraceae
OTU_114	2	1	0	0	0	0	0	0	0	45	51	27	70	78	23	0	0	0	k__Bacteria;p__Planctomycetota;c__Phycisphaerae;o__Phycisphaerales;f__Phycisphaeraceae;g__;s__
OTU_115	1	0	0	0	0	0	2	2	19	124	107	108	21	40	32	0	0	0	k__Bacteria;p__Bacteroidota;c__Bacteroidia;o__Chitinophagales;f__Saprospiraceae;g__;s__
OTU_116	6	0	1	78	258	419	10	26	15	10	17	5	22	14	10	0	0	1	k__Bacteria;p__Pseudomonadota;c__Gammaproteobacteria;o__Burkholderiales;f__Burkholderiaceae;g__Massilia;s__Massilia_timonae
OTU_117	105	84	226	0	0	3	2	1	3	1	2	3	0	2	3	1	2	1	k__Bacteria;p__Pseudomonadota;c__Alphaproteobacteria;o__Rhodobacterales;f__Rhodobacteraceae
OTU_118	0	0	0	0	0	0	0	0	0	27	145	75	12	12	6	0	0	0	k__Bacteria;p__Planctomycetota;c__Phycisphaerae
OTU_119	3	2	0	0	2	1	1	4	2	86	52	48	30	19	30	0	0	0	k__Bacteria;p__Pseudomonadota;c__Alphaproteobacteria
OTU_120	0	0	0	2	0	19	0	0	1	0	0	0	1	0	0	416	516	488	k__Bacteria;p__Pseudomonadota;c__Gammaproteobacteria;o__unidentified_Gammaproteobacteria;f__unidentified_Gammaproteobacteria;g__unidentified_Gammaproteobacteria;s__gamma_proteobacterium_SCGC_AAA076-P13
OTU_121	27	365	22	1	0	5	6	6	2	44	37	24	17	34	54	0	0	1	k__Bacteria;p__Pseudomonadota;c__Alphaproteobacteria
OTU_122	1	2	0	32	90	294	0	0	10	6	5	3	0	7	0	99	105	91	k__Bacteria;p__Pseudomonadota;c__Gammaproteobacteria;o__Oceanospirillales;f__Litoricolaceae;g__Litoricola;s__Litoricola_marina
OTU_123	0	2	0	7	23	5	47	61	13	12	27	10	42	40	52	471	484	516	k__Bacteria;p__Pseudomonadota;c__Gammaproteobacteria;o__Alteromonadales;f__Alteromonadaceae;g__Aestuariibacter
OTU_124	3	0	0	0	0	0	0	0	0	54	296	140	26	28	17	0	0	0	k__Bacteria;p__Planctomycetota;c__Phycisphaerae
OTU_125	3	31	2	2	68	9	982	751	286	97	50	47	71	88	127	4	5	3	k__Bacteria;p__Pseudomonadota;c__Alphaproteobacteria;o__Rhodobacterales;f__Rhodobacteraceae;g__Shimia;s__
OTU_126	1	2	1	17	222	382	1	24	5	12	8	6	16	14	23	0	0	1	k__Bacteria;p__Pseudomonadota;c__Gammaproteobacteria;o__Pseudomonadales;f__Moraxellaceae;g__Acinetobacter;s__Acinetobacter_schindleri
OTU_127	0	3	0	0	0	0	0	0	0	40	266	112	10	11	17	0	0	0	k__Bacteria;p__Chloroflexota;c__Anaerolineae;o__;f__;g__;s__
OTU_128	3	0	0	0	0	0	0	0	0	49	125	85	0	3	0	0	0	0	k__Bacteria;p__Pseudomonadota;c__Gammaproteobacteria;o__Oceanospirillales;f__Saccharospirillaceae
OTU_129	0	0	0	0	0	0	0	0	0	31	18	44	85	138	82	0	0	0	k__Bacteria;p__Cyanobacteriota
OTU_130	2	2	1	17	61	177	3	7	1	4	5	4	6	2	17	0	0	0	k__Bacteria;p__Pseudomonadota;c__Alphaproteobacteria;o__Rhizobiales;f__Beijerinckiaceae;g__Bosea;s__
OTU_131	0	79	2	0	0	0	5	1	13	12	18	12	233	203	170	0	0	0	k__Bacteria;p__Pseudomonadota;c__Gammaproteobacteria;o__Cellvibrionales;f__Halieaceae;g__Pseudohaliea;s__
OTU_132	0	0	0	19	0	97	1	8	7	30	35	22	120	68	57	0	0	0	k__Bacteria;p__Pseudomonadota;c__Alphaproteobacteria;o__Caulobacterales;f__Hyphomonadaceae;g__Maricaulis
OTU_133	1	0	0	0	0	0	0	0	0	83	120	66	165	74	203	0	0	0	k__Bacteria;p__Pseudomonadota;c__Alphaproteobacteria;o__unidentified_Alphaproteobacteria;f__Kiloniellaceae;g__Tistlia;s__Thalassocola_ureilytica
OTU_134	1	1	0	0	2	2	0	0	0	66	502	177	10	24	16	0	0	0	k__Bacteria;p__Chloroflexota;c__Anaerolineae;o__;f__;g__;s__
OTU_135	1	0	0	0	0	0	0	0	0	61	47	44	188	264	172	8	9	5	k__Bacteria;p__Pseudomonadota;c__Gammaproteobacteria;o__Oceanospirillales;f__unidentified_Oceanospirillales;g__Pseudohongiella;s__
OTU_136	0	0	0	0	0	0	133	176	81	1	3	4	5	13	3	0	0	0	k__Bacteria;p__Bacteroidota;c__Bacteroidia;o__Chitinophagales;f__Saprospiraceae;g__Lewinella
OTU_137	0	1	0	0	0	2	0	0	0	27	251	130	15	22	15	0	0	0	k__Bacteria;p__Planctomycetota;c__Phycisphaerae;o__Phycisphaerales;f__Phycisphaeraceae;g__;s__
OTU_138	5	0	0	1	2	7	18	18	9	230	157	198	27	13	29	0	0	0	k__Bacteria;p__Pseudomonadota;c__Alphaproteobacteria;o__Caulobacterales;f__Hyphomonadaceae;g__Ponticaulis;s__
OTU_139	0	0	2	77	46	188	0	0	0	3	3	2	10	4	4	0	0	0	k__Bacteria;p__Pseudomonadota;c__Gammaproteobacteria;o__Oceanospirillales;f__Halomonadaceae;g__Halomonas;s__Halomonas_titanicae
OTU_140	0	0	0	0	0	0	0	0	0	0	0	0	0	0	0	389	184	195	k__Archaea;p__Thermoplasmatota;c__Thermoplasmata
OTU_141	1	80	0	0	2	7	27	22	4	37	33	26	159	75	103	1	0	1	k__Bacteria;p__Pseudomonadota;c__Alphaproteobacteria;o__Rhizobiales;f__unidentified_Rhizobiales;g__Labrenzia
OTU_142	0	0	1	0	2	5	142	210	121	0	1	2	7	2	4	0	0	0	k__Bacteria;p__Bacteroidota;c__Bacteroidia;o__Flavobacteriales;f__Flavobacteriaceae;g__Winogradskyella
OTU_143	1	0	0	0	0	2	104	316	33	0	1	0	7	11	11	1	0	0	k__Bacteria;p__Pseudomonadota;c__Gammaproteobacteria;o__Alteromonadales;f__Pseudoalteromonadaceae;g__Algicola;s__
OTU_144	1	0	0	0	0	3	25	35	26	61	53	42	76	123	32	0	0	0	k__Bacteria;p__Bacteroidota;c__Bacteroidia;o__Chitinophagales;f__Saprospiraceae
OTU_145	203	110	338	1	0	0	0	0	0	4	4	1	21	11	15	0	1	0	k__Bacteria;p__Pseudomonadota;c__Alphaproteobacteria;o__Rhizobiales;f__;g__;s__
OTU_146	0	0	1	0	0	0	0	0	0	12	114	90	4	10	6	0	0	0	k__Bacteria;p__Planctomycetota;c__Phycisphaerae;o__Phycisphaerales;f__Phycisphaeraceae;g__;s__
OTU_147	0	0	0	1	9	16	0	0	0	0	0	0	0	0	0	264	101	91	k__Archaea;p__Thermoplasmatota;c__Thermoplasmata;o__;f__;g__;s__
OTU_148	0	0	0	0	0	0	0	0	0	0	0	0	0	0	0	218	245	242	k__Bacteria;p__Bacteroidota;c__Bacteroidia;o__Flavobacteriales;f__Crocinitomicaceae;g__Fluviicola;s__
OTU_149	0	0	0	25	137	227	3	7	3	10	9	1	0	2	45	1	0	0	k__Bacteria;p__Pseudomonadota;c__Gammaproteobacteria;o__Lysobacterales;f__Xanthomonadaceae;g__Vulcaniibacterium;s__
OTU_150	0	1	0	0	0	0	155	166	73	0	0	0	0	0	0	0	1	0	k__Bacteria;p__Bdellovibrionota;c__Bdellovibrionia;o__Bdellovibrionales;f__Bdellovibrionaceae;g__;s__
OTU_151	0	0	0	0	0	0	102	102	24	0	0	0	0	0	0	0	0	0	k__Bacteria;p__Bacteroidota;c__Bacteroidia;o__Chitinophagales;f__Saprospiraceae;g__;s__
OTU_152	1	0	0	0	2	0	0	0	1	54	129	65	63	16	32	0	0	0	k__Bacteria
OTU_153	2	0	0	0	4	5	225	224	222	5	11	4	11	9	15	1	1	0	k__Bacteria;p__Bacteroidota;c__Bacteroidia;o__Flavobacteriales;f__Flavobacteriaceae;g__Winogradskyella;s__Winogradskyella_poriferorum
OTU_154	3	787	1	1	2	3	0	0	0	0	0	2	0	0	0	0	0	0	k__Bacteria;p__Cyanobacteriota;c__Cyanobacteriia;o__Chloroplast;f__unidentified_Chloroplast;g__unidentified_Cyanobacteria
OTU_155	1	0	0	3	34	7	2	0	7	158	151	157	43	36	42	0	0	2	k__Bacteria;p__Pseudomonadota;c__Gammaproteobacteria;o__Burkholderiales;f__Methylophilaceae;g__Methylotenera
OTU_156	0	2	0	0	0	0	0	0	0	1	0	1	108	61	58	0	0	0	k__Bacteria;p__Pseudomonadota;c__Alphaproteobacteria
OTU_157	7	1	0	1	0	2	0	2	1	161	190	97	104	202	173	0	0	0	k__Bacteria;p__Bacteroidota;c__Bacteroidia;o__Cytophagales;f__Cyclobacteriaceae;g__Marinoscillum;s__
OTU_158	6	65	23	0	613	19	3	0	1	64	57	49	1	3	3	0	0	0	k__Bacteria;p__Pseudomonadota;c__Alphaproteobacteria;o__Rhizobiales
OTU_159	0	0	0	0	0	2	275	382	50	3	2	2	0	0	0	0	0	0	k__Bacteria;p__Pseudomonadota;c__Deltaproteobacteria
OTU_160	2	40	3	2	0	2	4	4	3	41	36	33	72	81	56	0	0	1	k__Bacteria;p__Pseudomonadota;c__Alphaproteobacteria;o__Rhodobacterales;f__Rhodobacteraceae
OTU_161	0	0	0	10	13	23	155	343	171	8	16	8	65	4	7	0	0	0	k__Bacteria;p__Pseudomonadota;c__Gammaproteobacteria;o__Oceanospirillales;f__Saccharospirillaceae;g__Oleibacter;s__
OTU_162	3	25	0	15	101	64	105	87	61	76	45	45	65	58	74	1	0	1	k__Bacteria;p__Pseudomonadota;c__Alphaproteobacteria;o__Rhodobacterales;f__Rhodobacteraceae;g__Marivita;s__
OTU_163	4	0	0	51	104	267	2	2	19	5	3	4	2	2	3	6	16	7	k__Bacteria;p__Bacteroidota;c__Bacteroidia;o__Flavobacteriales;f__Cryomorphaceae;g__;s__
OTU_164	0	0	0	0	1	5	7	6	5	56	101	64	36	52	35	0	0	0	k__Bacteria;p__Calditrichota;c__Calditrichia;o__Calditrichales;f__Calditrichaceae;g__Calorithrix
OTU_165	0	0	0	1	0	1	150	141	59	0	0	0	0	0	0	0	0	0	k__Bacteria;p__Bacteroidota;c__Bacteroidia;o__Chitinophagales;f__Saprospiraceae;g__unidentified_Saprospiraceae;s__Saprospira_sp_SS95-4
OTU_166	0	0	0	0	3	0	0	0	0	80	114	47	27	38	40	0	0	0	k__Bacteria;p__Bdellovibrionota;c__Bdellovibrionia;o__Bdellovibrionales;f__Bdellovibrionaceae;g__Bdellovibrio
OTU_167	0	1	0	0	0	0	0	0	0	3	2	3	101	86	22	0	0	0	k__Bacteria;p__Planctomycetota;c__Phycisphaerae;o__Phycisphaerales;f__Phycisphaeraceae;g__;s__
OTU_168	8	1245	3	3	2	1	0	0	1	0	0	1	0	0	0	0	0	0	k__Bacteria;p__Cyanobacteriota;c__Cyanobacteriia;o__Chloroplast;f__unidentified_Chloroplast;g__unidentified_Cyanobacteria
OTU_169	4	2	0	0	0	2	111	343	26	173	133	173	2	6	3	0	0	0	k__Bacteria;p__Pseudomonadota;c__Gammaproteobacteria;o__Alteromonadales;f__Alteromonadaceae
OTU_170	0	9	0	0	0	3	0	0	0	5	1	8	195	211	246	0	0	0	k__Bacteria;p__Cyanobacteriota;c__Cyanobacteriia;o__unidentified_Cyanobacteria
OTU_171	0	0	0	0	0	0	0	0	0	93	59	88	0	0	0	0	0	0	k__Bacteria;p__Bacteroidota;c__Bacteroidia;o__Flavobacteriales;f__Flavobacteriaceae;g__Aquimarina
OTU_172	0	1	0	1	2	19	5	1	248	8	10	2	2	3	1	0	0	0	k__Bacteria;p__Bacteroidota;c__Bacteroidia;o__Flavobacteriales;f__Flavobacteriaceae;g__Tenacibaculum
OTU_173	0	9	3	0	7	7	104	95	85	15	14	15	66	49	56	1	1	1	k__Bacteria;p__Pseudomonadota;c__Alphaproteobacteria;o__Sphingomonadales;f__Sphingomonadaceae
OTU_174	109	111	186	5	0	6	0	0	1	0	0	1	0	0	0	0	0	0	k__Bacteria;p__Pseudomonadota;c__Alphaproteobacteria;o__Rhizobiales;f__Rhizobiaceae;g__Mesorhizobium
OTU_175	0	0	0	0	0	0	139	188	106	11	8	6	0	0	0	0	0	0	k__Bacteria;p__Pseudomonadota;c__Gammaproteobacteria;o__Cellvibrionales;f__Cellvibrionaceae;g__Pseudoteredinibacter;s__
OTU_176	0	0	0	0	11	0	0	2	1	47	33	48	21	29	12	0	0	0	k__Bacteria;p__Pseudomonadota;c__Alphaproteobacteria;o__Rhodospirillales;f__unidentified_Rhodospirillales;g__unidentified_Rhodospirillales;s__alpha_proteobacterium_GMD37A6
OTU_177	3	0	0	0	2	0	0	0	7	64	52	106	4	10	5	9	2	6	k__Bacteria;p__Cyanobacteriota;c__Cyanobacteriia;o__Chloroplast;f__unidentified_Chloroplast;g__unidentified_Cyanobacteria
OTU_178	0	1	2	0	0	0	0	0	0	133	78	178	13	50	30	0	0	0	k__Bacteria;p__Cyanobacteriota;c__Cyanobacteriia;o__Chloroplast;f__unidentified_Chloroplast;g__unidentified_Cyanobacteria
OTU_179	0	1	0	21	74	242	2	0	4	1	1	1	2	3	2	20	33	22	k__Bacteria;p__Pseudomonadota;c__Gammaproteobacteria;o__Alteromonadales;f__Alteromonadaceae;g__;s__
OTU_180	2	3	0	0	3	0	5	3	0	151	111	149	3	11	2	0	0	0	k__Bacteria;p__Planctomycetota;c__;o__;f__;g__;s__
OTU_181	0	0	0	0	0	0	2	3	1	64	45	31	8	20	14	0	0	0	k__Bacteria;p__Bacteroidota;c__Bacteroidia;o__Chitinophagales;f__Saprospiraceae;g__;s__
OTU_182	5	0	0	0	0	0	0	1	4	79	52	64	72	42	26	0	0	0	k__Bacteria;p__Bacteroidota;c__Bacteroidia;o__Flavobacteriales;f__Cryomorphaceae;g__;s__
OTU_183	0	0	0	0	0	0	0	0	0	60	43	51	133	113	91	1	0	0	k__Bacteria;p__Bacteroidota;c__Bacteroidia;o__Chitinophagales;f__Saprospiraceae;g__Lewinella;s__
OTU_184	0	3	0	0	0	2	0	0	0	1	1	3	98	76	133	0	0	0	k__Bacteria;p__Cyanobacteriota;c__Cyanobacteriia;o__unidentified_Cyanobacteria
OTU_185	0	0	0	0	4	0	1	0	0	104	105	75	0	0	0	0	0	0	k__Bacteria;p__Pseudomonadota;c__Gammaproteobacteria;o__Oceanospirillales;f__unidentified_Oceanospirillales;g__Endozoicomonas
OTU_186	0	2	0	4	12	20	14	10	10	154	155	93	55	66	78	9	5	6	k__Bacteria;p__Pseudomonadota;c__Alphaproteobacteria;o__Rhodobacterales;f__Rhodobacteraceae
OTU_187	0	6	0	0	53	5	120	159	94	5	14	4	46	24	35	1	0	0	k__Bacteria;p__Bacteroidota;c__Bacteroidia;o__Chitinophagales;f__Saprospiraceae;g__Lewinella;s__Cladosiphon_okamuranus
OTU_188	0	0	0	0	2	0	0	1	2	40	68	27	57	72	67	0	0	0	k__Bacteria;p__Bacteroidota;c__Bacteroidia;o__Chitinophagales;f__Saprospiraceae;g__;s__
OTU_189	0	0	0	0	0	1	34	32	31	30	42	37	40	26	32	0	0	0	k__Bacteria;p__Bacteroidota;c__Bacteroidia;o__Chitinophagales;f__Saprospiraceae;g__Phaeodactylibacter;s__Phaeodactylibacter_xiamenensis
OTU_190	2	8	0	0	0	0	1	1	1	8	5	7	103	84	75	0	0	0	k__Bacteria;p__Pseudomonadota;c__Gammaproteobacteria
OTU_191	1	0	0	0	16	0	5	1	11	37	43	19	75	72	49	0	0	0	k__Bacteria;p__Pseudomonadota;c__Gammaproteobacteria
OTU_192	0	1	0	0	0	0	51	92	82	5	8	5	13	34	25	0	0	0	k__Bacteria;p__Bacteroidota;c__Bacteroidia;o__Chitinophagales;f__Saprospiraceae;g__;s__
OTU_193	0	0	0	1	0	0	14	10	38	13	16	19	33	38	22	0	0	0	k__Bacteria;p__Bacteroidota;c__Bacteroidia;o__Chitinophagales;f__Saprospiraceae
OTU_194	1	65	1	1	1	3	19	18	8	50	17	40	33	56	44	25	48	26	k__Bacteria;p__Actinomycetota;c__Acidimicrobiia;o__;f__;g__;s__
OTU_195	3	0	0	25	163	501	7	26	10	24	68	12	2	5	32	3	1	2	k__Bacteria;p__Bacillota;c__Bacilli;o__Bacillales;f__Paenibacillaceae;g__Brevibacillus;s__Brevibacillus_agri
OTU_196	3	44	5	4	62	31	71	84	60	100	108	51	203	239	139	25	22	16	k__Bacteria;p__Pseudomonadota;c__Alphaproteobacteria;o__Sphingomonadales;f__Sphingomonadaceae;g__Erythrobacter;s__Erythrobacter_citreus
OTU_197	0	0	0	0	21	0	160	141	36	0	0	0	0	0	0	0	0	0	k__Bacteria;p__Thermodesulfobacteriota;c__Desulfuromonadia;o__Bradymonadales;f__;g__;s__
OTU_198	0	0	1	0	24	3	8	12	10	32	52	76	14	29	21	0	0	0	k__Bacteria;p__Bacteroidota;c__Bacteroidia;o__Flavobacteriales;f__Flavobacteriaceae;g__Dokdonia
OTU_199	0	0	0	0	0	0	65	101	29	4	9	8	5	8	7	30	26	26	k__Bacteria;p__Pseudomonadota;c__Gammaproteobacteria;o__Cellvibrionales;f__Halieaceae;g__;s__
OTU_200	0	1	0	23	103	210	2	15	83	31	13	51	26	21	19	0	0	0	k__Bacteria;p__Cyanobacteriota
OTU_201	0	0	0	0	0	0	2	4	4	17	11	11	95	90	41	0	0	0	k__Bacteria;p__Myxococcota;c__Myxococcia;o__Myxococcales;f__Nannocystaceae;g__;s__
OTU_202	0	0	0	0	0	0	0	1	2	2	0	0	3	228	15	0	0	0	k__Bacteria;p__Bacteroidota;c__Bacteroidia;o__Flavobacteriales;f__Flavobacteriaceae;g__Kordia;s__Kordia_algicida
OTU_203	2	0	0	0	80	10	7	14	8	63	124	112	33	90	38	0	0	0	k__Bacteria;p__Bacteroidota;c__Bacteroidia;o__Flavobacteriales;f__Flavobacteriaceae;g__Dokdonia
OTU_204	0	0	3	0	86	3	0	2	0	62	100	96	24	59	36	0	0	0	k__Bacteria;p__Bacteroidota;c__Bacteroidia;o__Cytophagales;f__Cyclobacteriaceae;g__Fabibacter
OTU_205	0	0	0	0	0	0	0	0	0	31	43	28	25	5	21	0	0	0	k__Bacteria
OTU_206	2	1	0	0	71	6	1	3	3	15	20	14	36	43	41	0	0	0	k__Bacteria;p__Pseudomonadota;c__Alphaproteobacteria;o__Rhodobacterales;f__Rhodobacteraceae
OTU_207	0	0	0	0	7	0	321	311	98	0	1	0	6	2	7	0	0	0	k__Bacteria;p__Pseudomonadota;c__Deltaproteobacteria
OTU_208	2	10	43	52	122	71	0	1	3	5	2	2	8	3	0	0	1	0	k__Bacteria;p__Pseudomonadota;c__Alphaproteobacteria;o__Caulobacterales;f__Caulobacteraceae;g__Brevundimonas;s__Brevundimonas_vesicularis
OTU_209	0	0	0	0	9	3	8	18	1	50	52	46	2	0	2	0	0	0	k__Bacteria;p__Pseudomonadota;c__Alphaproteobacteria;o__Kordiimonadales;f__Kordiimonadaceae;g__Kordiimonas;s__
OTU_210	2	86	0	0	0	7	3	5	4	55	34	27	41	54	49	0	1	0	k__Bacteria;p__Pseudomonadota;c__Alphaproteobacteria;o__Rhizobiales;f__Rhizobiaceae
OTU_211	0	0	0	0	0	0	45	91	39	3	2	1	4	3	5	0	0	0	k__Bacteria;p__Bacteroidota;c__Bacteroidia;o__Chitinophagales;f__Saprospiraceae;g__Lewinella
OTU_212	0	0	0	0	0	1	12	6	6	21	35	7	82	59	60	0	0	0	k__Bacteria;p__Myxococcota;c__Myxococcia;o__Myxococcales;f__Nannocystaceae
OTU_213	5	0	0	2	224	5	4	9	17	84	47	59	84	130	100	0	0	0	k__Bacteria;p__Pseudomonadota;c__Alphaproteobacteria;o__Caulobacterales;f__Hyphomonadaceae
OTU_214	0	0	0	0	0	0	0	0	1	18	19	11	80	71	57	0	0	0	k__Bacteria;p__Bacteroidota;c__Bacteroidia;o__Cytophagales;f__Flammeovirgaceae;g__;s__
OTU_215	0	6	0	0	0	0	0	0	0	99	78	46	24	7	13	0	0	0	k__Bacteria;p__Pseudomonadota;c__Alphaproteobacteria;o__Caulobacterales;f__Parvularculaceae
OTU_216	2	5	0	0	0	3	0	2	2	144	166	151	147	207	124	0	0	0	k__Bacteria;p__Bacteroidota;c__Bacteroidia;o__Cytophagales;f__Cyclobacteriaceae;g__Ekhidna;s__
OTU_217	0	0	0	0	0	0	0	0	0	22	22	14	69	78	60	0	0	0	k__Bacteria;p__Pseudomonadota;c__Gammaproteobacteria;o__Oceanospirillales;f__unidentified_Oceanospirillales;g__Pseudohongiella;s__
OTU_218	0	0	0	0	0	0	105	120	16	0	0	0	1	1	0	0	0	0	k__Bacteria;p__Bdellovibrionota;c__Bdellovibrionia;o__Bdellovibrionales;f__Bdellovibrionaceae;g__;s__
OTU_219	37	28	90	0	0	4	2	2	3	5	3	3	14	12	18	0	0	0	k__Bacteria;p__Pseudomonadota;c__Alphaproteobacteria;o__Rhodobacterales;f__Rhodobacteraceae
OTU_220	0	0	0	9	9	18	70	118	5	3	10	1	3	0	16	12	5	7	k__Bacteria;p__Pseudomonadota;c__Gammaproteobacteria;o__Alteromonadales;f__Pseudoalteromonadaceae;g__Algicola;s__
OTU_221	0	0	0	0	4	4	406	326	98	10	19	6	47	12	20	0	0	0	k__Bacteria;p__Pseudomonadota;c__Deltaproteobacteria
OTU_222	0	0	0	6	31	33	43	54	50	46	33	30	65	73	87	0	0	0	k__Bacteria;p__Pseudomonadota;c__Alphaproteobacteria;o__Caulobacterales;f__Parvularculaceae;g__Parvularcula;s__
OTU_223	43	94	81	3	4	4	1	0	0	0	0	0	0	0	2	0	0	0	k__Bacteria;p__Pseudomonadota;c__Gammaproteobacteria;o__Burkholderiales;f__Burkholderiaceae;g__Ralstonia;s__Ralstonia_pickettii
OTU_224	0	0	0	55	120	127	21	12	76	46	4	29	0	0	0	0	0	0	k__Bacteria;p__Cyanobacteriota;c__Cyanobacteriia;o__Cyanobacteriales;f__Oscillatoriaceae
OTU_225	0	0	0	0	0	0	0	2	0	114	114	85	0	0	1	0	0	0	k__Bacteria;p__Chlamydiota;c__Chlamydiia;o__Chlamydiales
OTU_226	32	23	31	0	16	141	0	0	1	0	3	4	0	0	0	0	0	0	k__Bacteria;p__Pseudomonadota;c__Gammaproteobacteria;o__Enterobacterales;f__Enterobacteriaceae;g__unidentified_Enterobacteriaceae;s__Escherichia_coli
OTU_227	0	0	0	0	0	2	7	10	7	27	20	16	35	41	19	0	0	0	k__Bacteria;p__Bacteroidota;c__Bacteroidia;o__Chitinophagales;f__Saprospiraceae
OTU_228	0	0	0	0	0	0	0	0	0	37	46	39	87	74	22	0	0	0	k__Bacteria;p__Planctomycetota;c__Phycisphaerae;o__Phycisphaerales;f__Phycisphaeraceae;g__;s__
OTU_229	7	5	13	44	261	435	5	13	7	15	18	8	23	13	13	0	0	0	k__Bacteria;p__Pseudomonadota;c__Gammaproteobacteria;o__Pseudomonadales;f__Moraxellaceae;g__Acinetobacter;s__Acinetobacter_radioresistens
OTU_230	0	0	0	14	121	151	5	10	65	42	17	36	33	61	42	0	0	0	k__Bacteria;p__Cyanobacteriota
OTU_231	0	0	0	0	0	0	4	1	7	38	19	41	22	29	17	0	0	0	k__Bacteria;p__Bacteroidota;c__Bacteroidia
OTU_232	0	0	0	1	0	2	0	2	0	38	34	12	52	54	54	0	0	0	k__Bacteria;p__Pseudomonadota;c__Alphaproteobacteria;o__Caulobacterales;f__Parvularculaceae;g__Parvularcula
OTU_233	1	1	0	1	30	2	26	26	40	78	66	57	77	113	87	0	0	0	k__Bacteria;p__Bacteroidota;c__Bacteroidia;o__Chitinophagales;f__Saprospiraceae
OTU_234	0	0	0	0	0	0	0	2	0	15	13	25	51	150	54	0	0	0	k__Bacteria;p__Cyanobacteriota;c__Cyanobacteriia;o__Chloroplast;f__unidentified_Chloroplast;g__unidentified_Cyanobacteria
OTU_235	1	0	0	0	0	3	0	0	0	36	29	27	60	134	60	0	1	0	k__Bacteria;p__Pseudomonadota;c__Gammaproteobacteria;o__Alteromonadales;f__Alteromonadaceae
OTU_236	0	5	0	0	54	3	1	0	5	38	22	18	34	13	29	0	0	0	k__Bacteria;p__Pseudomonadota;c__Alphaproteobacteria;o__Rhizobiales;f__unidentified_Rhizobiales;g__unidentified_Rhizobiales;s__alpha_proteobacterium_PWB3
OTU_237	1	0	0	0	0	0	0	0	0	10	4	37	79	143	47	0	0	0	k__Bacteria;p__Cyanobacteriota;c__Cyanobacteriia;o__Chloroplast;f__unidentified_Chloroplast;g__unidentified_Cyanobacteria;s__Aureoumbra_lagunensis
OTU_238	4	39	8	0	311	4	0	0	1	29	17	21	1	1	0	0	0	0	k__Bacteria;p__Pseudomonadota;c__Alphaproteobacteria;o__Rhizobiales
OTU_239	67	51	128	0	0	0	0	0	0	1	2	0	8	6	3	0	0	0	k__Bacteria;p__Pseudomonadota;c__Alphaproteobacteria
OTU_240	2	0	0	0	0	0	1	0	0	115	42	52	3	0	0	0	0	0	k__Bacteria;p__Planctomycetota;c__Phycisphaerae;o__Phycisphaerales;f__Phycisphaeraceae;g__;s__
OTU_241	0	2	0	0	0	0	3	11	8	51	37	86	29	10	5	0	0	0	k__Bacteria;p__Cyanobacteriota;c__Cyanobacteriia
OTU_242	1	0	0	0	0	1	54	137	7	64	49	68	1	3	3	0	0	0	k__Bacteria;p__Pseudomonadota;c__Gammaproteobacteria;o__Alteromonadales;f__Alteromonadaceae
OTU_243	5	0	1	27	124	157	3	11	9	4	7	4	16	4	7	0	0	2	k__Bacteria;p__Pseudomonadota;c__Gammaproteobacteria;o__Burkholderiales;f__Burkholderiaceae;g__Massilia;s__Massilia_timonae
OTU_244	0	0	0	0	0	0	0	0	0	1	4	0	75	112	58	0	0	0	k__Bacteria;p__Pseudomonadota;c__Alphaproteobacteria;o__Rickettsiales;f__Rickettsiaceae;g__;s__
OTU_245	0	0	0	0	5	8	0	2	0	0	3	0	0	0	0	153	118	139	k__Bacteria;p__Pseudomonadota;c__Gammaproteobacteria;o__Oceanospirillales;f__unidentified_Oceanospirillales;g__Marinobacterium
OTU_246	0	0	0	0	2	4	0	0	0	0	0	2	0	0	0	62	88	43	k__Bacteria;p__Pseudomonadota;c__Alphaproteobacteria;o__Rhodospirillales;f__unidentified_Rhodospirillales;g__unidentified_Rhodospirillales;s__alpha_proteobacterium_HIMB59
OTU_247	1	0	0	0	0	0	0	0	0	24	7	47	108	310	86	0	0	0	k__Bacteria;p__Cyanobacteriota;c__Cyanobacteriia;o__Chloroplast;f__unidentified_Chloroplast;g__unidentified_Cyanobacteria;s__Aureoumbra_lagunensis
OTU_248	0	0	0	16	604	96	296	0	1	4	9	3	8	5	5	0	0	0	k__Bacteria;p__Pseudomonadota;c__Gammaproteobacteria;o__Enterobacterales;f__Enterobacteriaceae;g__Enterobacter;s__Enterobacter_kobei
OTU_249	0	1	0	0	0	0	0	0	0	69	41	150	44	52	40	0	0	0	k__Bacteria;p__Cyanobacteriota
OTU_250	0	0	0	0	155	6	2	1	0	60	40	34	9	1	8	0	0	0	k__Bacteria;p__Patescibacteria;c__Gracilibacteria;o__;f__;g__;s__
OTU_251	1	0	0	0	0	0	0	0	0	67	55	53	2	5	41	0	0	0	k__Bacteria;p__Pseudomonadota;c__Gammaproteobacteria;o__Cellvibrionales;f__Cellvibrionaceae;g__Marinagarivorans;s__
OTU_252	0	0	0	1	0	9	0	0	1	0	0	0	0	0	0	111	144	115	k__Bacteria;p__Bacteroidota;c__Bacteroidia;o__Flavobacteriales;f__Flavobacteriaceae;g__;s__
OTU_253	0	0	0	0	0	1	58	59	27	1	0	0	0	0	0	0	0	0	k__Bacteria;p__Bacteroidota;c__Bacteroidia;o__Chitinophagales;f__Saprospiraceae;g__unidentified_Saprospiraceae;s__Saprospira_sp_SS95-4
OTU_254	0	4	0	1	51	0	6	28	22	23	106	62	1	0	0	0	0	0	k__Bacteria;p__Planctomycetota;c__Phycisphaerae;o__Phycisphaerales;f__Phycisphaeraceae;g__;s__
OTU_255	0	0	0	17	26	5	28	91	63	0	0	0	17	0	0	0	0	0	k__Bacteria;p__Cyanobacteriota;c__Cyanobacteriia;o__Chloroplast;f__unidentified_Chloroplast;g__unidentified_Cyanobacteria
OTU_256	1	5	0	2	44	11	248	212	51	37	27	21	24	17	62	2	2	7	k__Bacteria;p__Pseudomonadota;c__Alphaproteobacteria;o__Rhodobacterales;f__Rhodobacteraceae;g__Tropicibacter;s__
OTU_257	0	0	0	61	107	526	1	0	16	9	12	5	3	14	9	0	0	0	k__Bacteria;p__Bacillota;c__Bacilli;o__Bacillales;f__Bacillaceae;g__Fictibacillus;s__
OTU_258	22	6	115	0	0	0	0	0	0	0	0	0	0	0	0	0	0	0	k__Bacteria;p__Patescibacteria;c__Gracilibacteria
OTU_259	0	0	0	5	6	1	26	65	25	0	0	0	10	1	1	0	0	0	k__Bacteria;p__Cyanobacteriota;c__Cyanobacteriia;o__Chloroplast;f__unidentified_Chloroplast;g__unidentified_Cyanobacteria
OTU_260	0	0	0	0	0	0	0	0	0	18	21	10	38	37	34	0	0	0	k__Bacteria;p__Bacteroidota;c__Bacteroidia
OTU_261	0	0	0	0	0	0	0	1	0	9	4	19	30	67	27	0	0	0	k__Bacteria;p__Cyanobacteriota;c__Cyanobacteriia;o__Chloroplast;f__unidentified_Chloroplast;g__unidentified_Cyanobacteria
OTU_262	2	32	0	0	0	0	0	0	1	5	8	4	71	60	53	0	0	0	k__Bacteria;p__Pseudomonadota;c__Gammaproteobacteria;o__Cellvibrionales;f__Halieaceae;g__Pseudohaliea;s__
OTU_263	1	0	0	0	37	0	0	0	0	49	64	43	54	89	61	0	0	0	k__Bacteria;p__Bacteroidota;c__Bacteroidia;o__Cytophagales;f__Cyclobacteriaceae
OTU_264	4	7	1	0	24	6	1	10	55	249	152	306	9	24	36	9	5	10	k__Bacteria;p__Cyanobacteriota;c__Cyanobacteriia;o__Chloroplast;f__unidentified_Chloroplast;g__unidentified_Cyanobacteria
OTU_265	0	0	0	0	0	0	0	0	0	72	87	45	13	22	13	0	0	0	k__Bacteria;p__Pseudomonadota;c__Alphaproteobacteria;o__Rhodobacterales;f__Rhodobacteraceae
OTU_266	0	0	0	0	0	0	54	73	52	5	3	3	0	0	0	0	0	0	k__Bacteria;p__Pseudomonadota;c__Gammaproteobacteria;o__Cellvibrionales;f__Cellvibrionaceae;g__Pseudoteredinibacter;s__
OTU_267	1	0	0	2	0	5	0	0	0	4	4	2	0	1	2	107	136	63	k__Bacteria;p__Pseudomonadota;c__Alphaproteobacteria;o__Rhodospirillales;f__unidentified_Rhodospirillales;g__unidentified_Rhodospirillales;s__alpha_proteobacterium_HIMB59
OTU_268	58	62	91	0	0	0	0	0	0	0	0	0	0	0	0	0	0	1	k__Bacteria;p__Actinomycetota;c__Actinobacteria;o__Micrococcales;f__Microbacteriaceae;g__Leifsonia
OTU_269	0	0	0	1	0	8	0	0	0	0	0	0	1	0	0	181	179	168	k__Bacteria;p__Pseudomonadota;c__Gammaproteobacteria;o__unidentified_Gammaproteobacteria;f__unidentified_Gammaproteobacteria;g__unidentified_Gammaproteobacteria
OTU_270	0	3	0	0	0	0	0	0	1	54	77	49	61	53	34	0	0	0	k__Bacteria;p__Pseudomonadota;c__Alphaproteobacteria;o__unidentified_Alphaproteobacteria;f__unidentified_Alphaproteobacteria;g__Thalassobaculum;s__
OTU_271	0	0	0	1	2	20	0	0	1	61	56	37	0	0	1	1	0	0	k__Bacteria;p__Pseudomonadota;c__Gammaproteobacteria;o__Salinisphaerales
OTU_272	0	0	0	1	192	16	87	61	101	18	28	17	61	43	57	0	0	0	k__Bacteria;p__Bacteroidota;c__Bacteroidia;o__Flavobacteriales;f__Flavobacteriaceae;g__Gilvibacter;s__
OTU_273	0	0	0	0	0	0	89	81	26	1	1	0	0	0	0	0	0	0	k__Bacteria;p__Bdellovibrionota;c__Bdellovibrionia;o__Bdellovibrionales;f__Bdellovibrionaceae;g__;s__
OTU_274	0	11	0	0	5	10	14	22	26	24	70	80	67	36	75	2	0	0	k__Bacteria
OTU_275	70	1	81	0	0	0	0	0	0	0	0	0	0	0	0	0	0	0	k__Bacteria;p__Pseudomonadota;c__Gammaproteobacteria;o__Chromatiales;f__Chromatiaceae
OTU_276	0	1	0	0	0	0	1	2	2	7	7	4	93	8	63	1	0	0	k__Bacteria;p__Pseudomonadota;c__Alphaproteobacteria
OTU_277	0	15	0	0	0	0	0	0	0	3	1	0	75	129	41	0	0	0	k__Bacteria;p__Pseudomonadota;c__Alphaproteobacteria;o__Rhodospirillales;f__unidentified_Rhodospirillales;g__unidentified_Rhodospirillales;s__alpha_proteobacterium_DG1252
OTU_278	0	0	0	10	35	84	6	4	3	1	1	1	1	0	7	0	0	0	k__Bacteria;p__Pseudomonadota;c__Gammaproteobacteria;o__Lysobacterales;f__Xanthomonadaceae;g__Vulcaniibacterium;s__
OTU_279	0	0	0	19	9	59	18	17	50	7	5	22	0	0	0	3	0	0	k__Bacteria;p__Cyanobacteriota;c__Cyanobacteriia;o__Cyanobacteriales;f__Oscillatoriaceae
OTU_280	0	0	1	0	0	0	0	0	0	3	2	3	153	105	54	0	0	0	k__Bacteria;p__Cyanobacteriota;c__;o__;f__;g__;s__
OTU_281	0	0	0	3	43	0	1	17	12	6	55	36	0	0	0	0	0	0	k__Bacteria;p__Planctomycetota;c__Phycisphaerae;o__Phycisphaerales;f__Phycisphaeraceae;g__;s__
OTU_282	63	4	124	0	0	0	0	0	0	0	0	0	0	0	0	0	0	0	k__Bacteria;p__Actinomycetota;c__Acidimicrobiia;o__Actinomarinales;f__;g__;s__
OTU_283	0	0	0	0	0	0	0	0	0	1	2	0	26	15	189	0	0	0	k__Bacteria;p__Pseudomonadota;c__Gammaproteobacteria;o__Alteromonadales;f__Alteromonadaceae;g__unidentified_Alteromonadaceae;s__Alteromonadaceae_EF3B-B802
OTU_284	0	0	0	0	76	0	0	0	1	34	30	18	46	34	22	0	0	0	k__Bacteria;p__Chlamydiota;c__Chlamydiia;o__Chlamydiales
OTU_285	0	0	0	0	0	0	0	0	2	0	1	0	32	68	47	0	0	0	k__Bacteria;p__Pseudomonadota;c__Gammaproteobacteria
OTU_286	1	0	0	0	0	0	0	0	0	37	44	18	8	4	17	0	0	0	k__Bacteria;p__Pseudomonadota;c__Alphaproteobacteria;o__unidentified_Alphaproteobacteria;f__Kiloniellaceae;g__Tistlia;s__Thalassocola_ureilytica
OTU_287	0	0	0	0	68	4	3	8	13	18	24	11	49	40	32	0	0	0	k__Bacteria;p__Bacteroidota;c__Bacteroidia;o__Chitinophagales;f__Saprospiraceae
OTU_288	0	0	0	0	0	0	0	0	1	17	18	26	20	29	25	0	0	0	k__Bacteria;p__Bacteroidota;c__Bacteroidia;o__Chitinophagales;f__Saprospiraceae;g__;s__
OTU_289	0	0	0	0	0	0	0	0	0	26	44	27	19	27	30	0	0	0	k__Bacteria;p__Bdellovibrionota;c__Bdellovibrionia;o__Bdellovibrionales;f__Bdellovibrionaceae;g__Bdellovibrio
OTU_290	0	0	0	0	0	2	3	1	1	27	34	40	13	18	13	0	0	0	k__Bacteria;p__Calditrichota;c__Calditrichia;o__Calditrichales;f__Calditrichaceae;g__Calorithrix
OTU_291	0	8	0	0	0	1	45	38	41	2	6	5	7	6	6	3	2	3	k__Bacteria;p__Pseudomonadota;c__Alphaproteobacteria;o__Sphingomonadales;f__Sphingomonadaceae
OTU_292	0	0	0	0	0	0	70	113	32	0	0	0	0	0	0	0	0	0	k__Bacteria;p__Bacteroidota;c__Bacteroidia;o__Chitinophagales;f__Saprospiraceae;g__Lewinella;s__
OTU_293	2	0	0	0	0	3	0	0	0	19	6	17	64	121	65	0	0	0	k__Bacteria;p__Cyanobacteriota
OTU_294	0	0	0	0	0	1	100	157	19	3	0	1	0	0	0	0	0	0	k__Bacteria;p__Pseudomonadota;c__Deltaproteobacteria
OTU_295	0	1	0	0	0	0	1	3	3	7	6	5	47	36	30	0	0	0	k__Bacteria;p__Pseudomonadota;c__Gammaproteobacteria
OTU_296	0	0	0	0	0	0	0	0	0	0	0	0	0	0	0	107	31	46	k__Archaea;p__Thermoplasmatota;c__Thermoplasmata
OTU_297	0	0	0	0	0	0	0	0	0	0	0	0	110	27	52	0	0	0	k__Bacteria;p__Pseudomonadota;c__Gammaproteobacteria
OTU_298	3604	91	4734	8	11	2	0	0	0	0	0	0	0	0	0	0	0	0	k__Bacteria;p__Chlorobiota;c__Chlorobia;o__Chlorobiales;f__Chlorobiaceae
OTU_299	0	0	0	0	0	0	0	0	0	0	0	0	66	79	48	0	0	0	k__Bacteria;p__Pseudomonadota;c__Gammaproteobacteria;o__Pseudomonadales
OTU_300	0	0	0	0	0	0	0	0	0	31	96	49	8	5	3	0	0	0	k__Bacteria;p__Chloroflexota;c__Anaerolineae;o__;f__;g__;s__
OTU_301	1	0	0	55	221	210	1	5	12	5	3	1	12	8	11	0	0	0	k__Bacteria;p__Pseudomonadota;c__Alphaproteobacteria;o__Rhizobiales;f__Xanthobacteraceae;g__Bradyrhizobium;s__Bradyrhizobium_elkanii
OTU_302	1	0	0	16	31	94	0	0	8	1	0	0	1	1	0	38	41	29	k__Bacteria;p__Pseudomonadota;c__Gammaproteobacteria;o__Oceanospirillales;f__Litoricolaceae;g__Litoricola;s__Litoricola_marina
OTU_303	0	0	0	0	0	0	0	0	0	72	60	66	0	0	0	0	0	0	k__Bacteria;p__Acidobacteriota;c__Holophagae;o__Acanthopleuribacterales;f__Acanthopleuribacteraceae;g__Acanthopleuribacter;s__
OTU_304	0	9	0	0	2	0	105	87	35	11	9	7	14	16	4	0	0	0	k__Bacteria;p__Bdellovibrionota;c__Bdellovibrionia;o__Bdellovibrionales;f__Bdellovibrionaceae;g__;s__
OTU_305	0	0	0	0	0	0	2	9	5	17	16	8	81	25	49	0	0	0	k__Bacteria;p__Pseudomonadota;c__Alphaproteobacteria
OTU_306	0	350	0	0	0	0	0	0	0	0	0	0	0	0	0	0	0	0	k__Bacteria;p__Pseudomonadota;c__Gammaproteobacteria
OTU_307	0	0	0	0	0	0	0	0	0	0	0	0	0	0	0	96	89	93	k__Bacteria;p__Bacteroidota;c__Bacteroidia;o__Flavobacteriales;f__Crocinitomicaceae;g__Fluviicola;s__
OTU_308	1	0	0	0	0	0	5	1	1	34	36	26	19	33	16	0	0	0	k__Bacteria;p__Bacteroidota;c__Bacteroidia;o__Chitinophagales;f__Saprospiraceae;g__Lewinella;s__
OTU_309	0	0	0	0	1	0	0	0	0	0	0	0	0	0	0	87	134	116	k__Bacteria;p__Bacteroidota;c__Bacteroidia;o__Flavobacteriales;f__Flavobacteriaceae;g__;s__
OTU_310	2	0	0	0	0	4	0	0	2	11	15	4	39	45	58	0	0	0	k__Bacteria;p__Bacteroidota;c__Bacteroidia;o__Chitinophagales;f__Saprospiraceae;g__;s__
OTU_311	0	0	0	0	0	0	0	0	0	7	13	5	34	30	29	0	0	0	k__Bacteria;p__Bacteroidota;c__Bacteroidia;o__Cytophagales;f__Flammeovirgaceae;g__;s__
OTU_312	0	0	0	0	0	0	0	0	0	40	54	35	10	20	18	0	0	0	k__Bacteria;p__Bdellovibrionota;c__Bdellovibrionia;o__Bdellovibrionales;f__Bacteriovoracaceae
OTU_313	0	0	0	0	0	0	97	105	12	0	1	0	2	2	1	0	0	0	k__Bacteria;p__Bacteroidota;c__Bacteroidia;o__Chitinophagales;f__Saprospiraceae
OTU_314	0	0	0	0	0	0	59	51	43	0	0	0	0	0	0	0	0	0	k__Bacteria;p__Bdellovibrionota;c__Bdellovibrionia;o__Bdellovibrionales;f__Bdellovibrionaceae;g__;s__
OTU_315	2	11	0	0	2	3	2	7	5	84	79	75	16	19	10	0	0	0	k__Bacteria;p__Planctomycetota;c__Phycisphaerae;o__Phycisphaerales;f__Phycisphaeraceae;g__;s__
OTU_316	0	196	0	0	0	0	0	0	0	0	0	0	0	0	0	0	0	0	k__Bacteria;p__Cyanobacteriota;c__Cyanobacteriia;o__Chloroplast;f__unidentified_Chloroplast;g__unidentified_Cyanobacteria
OTU_317	0	0	0	0	0	0	0	0	0	0	0	0	0	0	0	121	58	62	k__Archaea;p__Thermoplasmatota;c__Thermoplasmata;o__;f__;g__;s__
OTU_318	39	43	58	1	0	0	0	0	0	0	0	0	0	0	0	0	0	0	k__Bacteria;p__Pseudomonadota;c__Alphaproteobacteria;o__Rhizobiales;f__Rhizobiaceae;g__Mesorhizobium
OTU_319	0	0	0	1	0	1	0	0	0	16	3	1	61	54	26	0	0	0	k__Bacteria;p__Planctomycetota;c__Phycisphaerae;o__Phycisphaerales;f__Phycisphaeraceae;g__;s__
OTU_320	0	0	0	24	72	228	1	0	12	1	4	1	2	4	1	11	4	5	k__Bacteria;p__Bacteroidota;c__Bacteroidia;o__Flavobacteriales;f__Flavobacteriaceae;g__;s__
OTU_321	3	477	3	0	0	2	0	0	0	2	0	0	0	0	0	0	0	0	k__Bacteria;p__Pseudomonadota;c__Alphaproteobacteria;o__unidentified_Alphaproteobacteria
OTU_322	3	58	3	2	2	5	0	24	0	20	63	101	5	6	0	1	0	2	k__Bacteria;p__Planctomycetota;c__Phycisphaerae;o__Phycisphaerales;f__Phycisphaeraceae;g__Phycisphaera;s__
OTU_323	0	0	0	5	2	13	55	141	75	1	3	2	23	0	1	0	0	0	k__Bacteria;p__Pseudomonadota;c__Gammaproteobacteria;o__Oceanospirillales;f__Saccharospirillaceae;g__Oleibacter;s__
OTU_324	0	1	8	7	79	166	0	8	1	4	4	3	9	2	4	0	0	0	k__Bacteria;p__Pseudomonadota;c__Gammaproteobacteria;o__Pseudomonadales;f__Moraxellaceae;g__Acinetobacter;s__Acinetobacter_radioresistens
OTU_325	8	495	11	0	0	1	0	0	0	2	0	0	0	2	0	0	0	0	k__Bacteria;p__Pseudomonadota;c__Alphaproteobacteria;o__unidentified_Alphaproteobacteria
OTU_326	0	0	0	0	0	0	166	0	0	0	0	0	0	0	0	0	0	0	k__Bacteria;p__Bacillota;c__Bacilli;o__Lactobacillales;f__Lactobacillaceae;g__Lactobacillus;s__Lactobacillus_pentosus
OTU_327	2	0	0	0	0	2	0	0	4	53	69	44	18	8	8	0	1	0	k__Bacteria;p__Pseudomonadota;c__Gammaproteobacteria;o__Oceanospirillales;f__Saccharospirillaceae
OTU_328	0	3	0	1	0	0	5	9	7	15	10	5	43	71	24	0	0	0	k__Bacteria;p__Bacteroidota;c__Bacteroidia;o__Chitinophagales;f__Saprospiraceae
OTU_329	0	3	0	0	14	0	1	0	2	18	10	11	20	19	26	0	0	0	k__Bacteria;p__Pseudomonadota;c__Gammaproteobacteria
OTU_330	0	0	0	0	0	0	38	122	41	0	0	0	0	0	0	0	0	0	k__Bacteria;p__Bacteroidota;c__Bacteroidia;o__Chitinophagales;f__Saprospiraceae;g__;s__
OTU_331	0	0	0	0	2	0	2	3	3	25	56	28	28	19	20	0	0	0	k__Bacteria;p__Planctomycetota;c__;o__;f__;g__;s__
OTU_332	1	0	0	0	0	0	0	0	0	3	3	4	76	55	29	0	0	0	k__Bacteria;p__Cyanobacteriota;c__;o__;f__;g__;s__
OTU_333	0	0	0	4	128	3	23	39	47	13	11	5	4	6	6	25	13	23	k__Bacteria;p__Pseudomonadota;c__Gammaproteobacteria;o__Alteromonadales;f__unidentified_Alteromonadales;g__Marinobacter;s__Marinobacter_salsuginis
OTU_334	5	11	7	3	3	139	0	2	1	5	9	3	8	5	4	0	0	0	k__Bacteria;p__Pseudomonadota;c__Gammaproteobacteria;o__Pseudomonadales;f__Pseudomonadaceae;g__Pseudomonas;s__Pseudomonas_aeruginosa
OTU_335	0	0	0	0	0	0	0	0	0	51	80	62	0	0	0	0	0	0	k__Bacteria;p__Chlamydiota;c__Chlamydiia;o__Chlamydiales;f__Simkaniaceae
OTU_336	0	0	0	0	0	1	3	3	132	4	2	1	0	1	0	0	0	0	k__Bacteria;p__Bacteroidota;c__Bacteroidia;o__Flavobacteriales;f__Flavobacteriaceae;g__Tenacibaculum
OTU_337	0	1	0	0	0	1	4	4	0	34	20	38	14	4	3	0	0	0	k__Bacteria;p__Cyanobacteriota;c__Cyanobacteriia
OTU_338	0	0	0	0	0	0	0	0	0	0	0	0	64	63	36	0	0	0	k__Bacteria;p__Pseudomonadota;c__Alphaproteobacteria
OTU_339	31	152	59	0	0	2	0	0	0	4	2	2	1	0	0	0	0	0	k__Bacteria;p__Pseudomonadota;c__Alphaproteobacteria;o__unidentified_Alphaproteobacteria;f__Kiloniellaceae;g__Pelagibius;s__
OTU_340	4	17	1	4	127	65	8	44	187	345	279	620	246	314	361	25	15	17	k__Bacteria;p__Cyanobacteriota;c__Cyanobacteriia;o__Chloroplast;f__unidentified_Chloroplast;g__unidentified_Cyanobacteria;s__Cylindrotheca_closterium
OTU_341	0	0	0	0	2	0	0	0	0	1	0	0	87	66	19	0	0	0	k__Bacteria;p__Chlamydiota;c__Chlamydiia;o__Chlamydiales
OTU_342	1	0	0	1	2	7	0	2	0	22	10	16	29	33	25	0	0	0	k__Bacteria;p__Pseudomonadota;c__Alphaproteobacteria;o__Caulobacterales;f__Hyphomonadaceae;g__;s__
OTU_343	0	0	0	0	4	0	0	0	0	17	40	18	39	47	34	0	0	0	k__Bacteria;p__Planctomycetota;c__Phycisphaerae;o__;f__;g__;s__
OTU_344	0	1	0	0	0	1	0	0	0	67	57	28	35	65	59	1	0	1	k__Bacteria;p__Bacteroidota;c__Bacteroidia;o__Cytophagales;f__Cyclobacteriaceae;g__Marinoscillum;s__
OTU_345	0	0	0	0	2	0	2	2	1	0	0	0	0	0	0	187	71	56	k__Archaea;p__Thermoplasmatota;c__Thermoplasmata;o__;f__;g__;s__
OTU_346	2	0	0	0	0	4	10	4	89	21	19	15	5	0	0	0	0	0	k__Bacteria;p__Myxococcota;c__Myxococcia;o__Myxococcales;f__;g__;s__
OTU_347	10	28	16	0	23	280	0	1	0	9	12	4	18	9	15	0	0	0	k__Bacteria;p__Pseudomonadota;c__Gammaproteobacteria;o__Pseudomonadales;f__Pseudomonadaceae;g__Pseudomonas;s__Pseudomonas_aeruginosa
OTU_348	0	0	0	0	0	1	11	8	18	16	10	22	13	12	11	0	0	0	k__Bacteria;p__Bacteroidota;c__Bacteroidia;o__Chitinophagales;f__Saprospiraceae;g__Phaeodactylibacter;s__Phaeodactylibacter_xiamenensis
OTU_349	0	287	0	0	0	0	0	0	0	0	0	0	0	0	0	0	0	0	k__Bacteria;p__Cyanobacteriota;c__Cyanobacteriia;o__Chloroplast;f__unidentified_Chloroplast;g__unidentified_Cyanobacteria
OTU_350	3	0	2	0	0	0	4	0	0	44	52	28	23	15	9	0	0	0	k__Bacteria;p__Pseudomonadota;c__Alphaproteobacteria;o__Kordiimonadales;f__Kordiimonadaceae;g__Kordiimonas;s__
OTU_351	0	0	0	0	0	0	0	0	0	36	16	41	1	0	0	0	0	0	k__Bacteria
OTU_352	65	0	62	0	0	0	0	0	0	0	0	0	0	0	0	0	0	0	k__Bacteria
OTU_353	0	2	0	0	0	0	32	7	102	23	4	108	4	0	9	0	0	0	k__Bacteria
OTU_354	0	2	0	0	0	0	0	0	0	36	27	26	23	23	18	0	0	0	k__Bacteria;p__Pseudomonadota;c__Alphaproteobacteria
OTU_355	2	0	0	0	0	0	0	0	1	17	14	16	43	25	5	0	0	0	k__Bacteria;p__Planctomycetota;c__Phycisphaerae;o__Phycisphaerales;f__Phycisphaeraceae;g__;s__
OTU_356	0	0	0	0	0	0	2	1	1	5	1	4	44	34	11	0	0	0	k__Bacteria;p__Myxococcota;c__Myxococcia;o__Myxococcales;f__Nannocystaceae;g__;s__
OTU_357	0	0	1	1	0	3	1	7	2	12	68	35	20	43	22	0	0	0	k__Bacteria;p__Planctomycetota;c__Planctomycetacia;o__;f__;g__;s__
OTU_358	0	0	0	2	0	1	9	21	26	31	22	22	5	5	4	0	0	0	k__Bacteria;p__Bacteroidota;c__Bacteroidia;o__Chitinophagales;f__Saprospiraceae;g__;s__
OTU_359	0	0	0	1	72	6	31	28	47	9	6	6	24	23	22	1	0	0	k__Bacteria;p__Bacteroidota;c__Bacteroidia;o__Flavobacteriales;f__Flavobacteriaceae;g__Gilvibacter;s__
OTU_360	83	0	67	0	0	0	0	0	0	0	0	0	0	0	0	0	0	0	k__Bacteria;p__Planctomycetota;c__Phycisphaerae;o__Phycisphaerales;f__Phycisphaeraceae;g__;s__
OTU_361	1	0	0	0	0	0	0	0	0	31	21	35	24	15	13	0	0	0	k__Bacteria;p__Bacteroidota;c__Bacteroidia;o__Flavobacteriales;f__Cryomorphaceae;g__;s__
OTU_362	0	1	0	0	0	0	0	2	0	64	30	37	0	0	0	0	0	0	k__Bacteria;p__Pseudomonadota;c__Alphaproteobacteria
OTU_363	0	0	0	0	30	0	40	31	30	3	6	2	1	5	1	0	0	0	k__Bacteria;p__Bacteroidota;c__Bacteroidia;o__Flavobacteriales;f__Flavobacteriaceae;g__Marixanthomonas;s__
OTU_364	7	0	2	6	7	34	62	33	105	15	27	7	3	1	20	0	1	0	k__Bacteria;p__Pseudomonadota;c__Gammaproteobacteria;o__Oceanospirillales;f__Saccharospirillaceae;g__Thalassolituus;s__
OTU_365	3	0	0	0	40	0	0	0	0	28	25	38	11	21	17	0	0	0	k__Bacteria;p__Bacteroidota;c__Bacteroidia;o__Cytophagales;f__Cyclobacteriaceae;g__Fabibacter
OTU_366	0	0	0	0	66	0	68	76	30	0	0	0	3	0	0	0	0	0	k__Bacteria;p__Pseudomonadota;c__Deltaproteobacteria;o__;f__;g__;s__
OTU_367	5	14	2	4	100	6	46	28	13	152	122	93	70	93	81	4	3	3	k__Bacteria;p__Pseudomonadota;c__Alphaproteobacteria;o__Rhodobacterales;f__Rhodobacteraceae;g__Marinibacterium;s__Marinibacterium_profundimaris
OTU_368	0	0	0	3	0	8	0	0	0	0	0	0	0	0	1	176	122	139	k__Bacteria;p__Pseudomonadota;c__Gammaproteobacteria;o__unidentified_Gammaproteobacteria;f__unidentified_Gammaproteobacteria;g__unidentified_Gammaproteobacteria;s__gamma_proteobacterium_SCGC_AAA076-P13
OTU_369	4	26	2	5	36	14	31	38	23	45	38	35	116	98	72	20	9	12	k__Bacteria;p__Pseudomonadota;c__Alphaproteobacteria;o__Sphingomonadales;f__Sphingomonadaceae;g__Erythrobacter;s__Erythrobacter_citreus
OTU_370	0	4	0	0	0	0	0	0	3	30	32	53	7	4	5	0	0	0	k__Bacteria;p__Planctomycetota;c__Phycisphaerae;o__Phycisphaerales;f__Phycisphaeraceae;g__;s__
OTU_371	0	25	2	0	0	3	10	6	4	18	7	17	15	21	16	13	11	5	k__Bacteria;p__Actinomycetota;c__Acidimicrobiia;o__;f__;g__;s__
OTU_372	0	0	0	0	0	1	158	141	43	1	4	2	14	3	11	0	0	0	k__Bacteria;p__Thermodesulfobacteriota;c__Desulfuromonadia;o__Bradymonadales;f__;g__;s__
OTU_373	0	0	0	0	0	0	1	6	2	46	42	60	10	20	11	0	0	0	k__Bacteria;p__Bacteroidota;c__Bacteroidia;o__Cytophagales;f__Cyclobacteriaceae;g__Reichenbachiella;s__
OTU_374	0	4	0	4	33	3	0	4	3	1	17	20	44	50	18	0	0	0	k__Bacteria;p__Planctomycetota;c__Planctomycetes;o__Pirellulales;f__Pirellulaceae;g__unidentified_Planctomycetacia
OTU_375	1	0	1	0	0	1	31	5	97	12	5	97	5	0	6	0	0	0	k__Bacteria
OTU_376	0	0	0	0	0	5	0	3	0	40	50	42	9	6	8	0	0	0	k__Bacteria;p__Chlamydiota;c__Chlamydiia;o__Chlamydiales
OTU_377	0	43	1	7	1	14	4	4	3	14	15	6	21	33	32	0	0	0	k__Bacteria;p__Pseudomonadota;c__Alphaproteobacteria;o__Caulobacterales;f__Hyphomonadaceae;g__Algimonas;s__
OTU_378	1	0	1	41	187	68	1	7	4	2	1	0	4	0	0	0	0	0	k__Bacteria;p__Pseudomonadota;c__Gammaproteobacteria;o__Burkholderiales;f__Burkholderiaceae;g__Alcaligenes;s__Alcaligenes_faecalis
OTU_379	7	65	0	0	0	4	0	13	0	22	55	106	14	16	7	1	0	1	k__Bacteria;p__Planctomycetota;c__Phycisphaerae;o__Phycisphaerales;f__Phycisphaeraceae;g__Phycisphaera;s__
OTU_380	0	0	0	0	0	0	0	0	0	31	25	20	10	11	12	0	0	0	k__Bacteria;p__Planctomycetota;c__Phycisphaerae;o__Phycisphaerales;f__Phycisphaeraceae;g__;s__
OTU_381	0	0	0	0	0	0	0	0	0	41	34	31	1	0	0	0	0	0	k__Bacteria;p__Chlamydiota;c__Chlamydiia;o__Chlamydiales
OTU_382	0	1	0	0	0	0	0	0	0	0	16	1	28	30	52	0	0	0	k__Bacteria;p__Bdellovibrionota;c__Bdellovibrionia;o__Bdellovibrionales;f__Bacteriovoracaceae
OTU_383	0	0	0	0	58	0	28	68	10	0	1	1	0	0	0	0	0	0	k__Bacteria;p__Bdellovibrionota;c__Bdellovibrionia;o__Bdellovibrionales;f__Bdellovibrionaceae;g__;s__
OTU_384	44	0	79	0	0	0	0	0	0	0	0	0	0	0	0	0	0	0	k__Bacteria;p__Pseudomonadota;c__Gammaproteobacteria;o__Chromatiales;f__Chromatiaceae
OTU_385	0	9	0	1	22	3	45	58	39	2	5	2	26	6	9	0	0	0	k__Bacteria;p__Bacteroidota;c__Bacteroidia;o__Chitinophagales;f__Saprospiraceae;g__Lewinella;s__Cladosiphon_okamuranus
OTU_386	2	4	16	10	29	31	0	0	1	3	0	3	1	1	4	0	0	0	k__Bacteria;p__Pseudomonadota;c__Alphaproteobacteria;o__Caulobacterales;f__Caulobacteraceae;g__Brevundimonas;s__Brevundimonas_vesicularis
OTU_387	59	0	44	0	0	0	0	0	0	0	0	0	0	0	0	0	0	0	k__Bacteria;p__Lentisphaerota
OTU_388	0	0	0	0	0	0	0	0	0	10	16	14	11	18	21	0	0	0	k__Bacteria;p__Pseudomonadota;c__Alphaproteobacteria;o__Caulobacterales;f__Parvularculaceae;g__Parvularcula
OTU_389	1	4	0	0	2	2	1	5	2	38	89	55	36	36	43	1	2	0	k__Bacteria;p__Bacteroidota;c__Bacteroidia;o__Flavobacteriales;f__Flavobacteriaceae;g__Aureicoccus;s__
OTU_390	3	0	0	0	0	0	1	1	0	72	110	56	2	9	9	0	0	0	k__Bacteria;p__Bacteroidota;c__Bacteroidia;o__Cytophagales;f__Flammeovirgaceae;g__Flexithrix;s__
OTU_391	3	2	0	0	13	8	1	1	9	9	124	33	17	15	7	0	0	3	k__Bacteria;p__Planctomycetota;c__Planctomycetes;o__Planctomycetales
OTU_392	0	0	1	35	123	469	4	4	15	21	21	19	14	20	23	0	0	0	k__Bacteria;p__Bacillota;c__Bacilli;o__Bacillales;f__Bacillaceae;g__Bacillus
OTU_393	0	1	0	1	14	1	8	17	17	28	23	20	36	29	21	0	0	0	k__Bacteria;p__Bacteroidota;c__Bacteroidia;o__Chitinophagales;f__Saprospiraceae
OTU_394	0	0	0	1	11	10	7	24	18	19	12	12	27	33	29	0	0	0	k__Bacteria;p__Pseudomonadota;c__Alphaproteobacteria;o__Caulobacterales;f__Parvularculaceae;g__Parvularcula;s__
OTU_395	0	0	0	10	229	36	1	0	2	2	2	2	1	0	2	0	0	0	k__Bacteria;p__Pseudomonadota;c__Gammaproteobacteria;o__Enterobacterales;f__Enterobacteriaceae;g__Enterobacter;s__Enterobacter_kobei
OTU_396	1	0	0	0	0	0	0	0	0	0	0	0	48	86	30	0	0	0	k__Bacteria;p__Chlamydiota;c__Chlamydiia;o__Chlamydiales
OTU_397	0	0	0	0	51	1	1	1	0	22	16	21	30	35	20	0	0	0	k__Bacteria;p__Pseudomonadota;c__Gammaproteobacteria
OTU_398	3	0	1	2	3	4	68	116	87	0	5	1	0	0	4	0	0	0	k__Bacteria;p__Pseudomonadota;c__Gammaproteobacteria;o__Oceanospirillales;f__unidentified_Oceanospirillales
OTU_399	27	239	40	1	0	0	0	0	0	4	4	0	0	0	0	0	0	0	k__Bacteria;p__Pseudomonadota;c__Alphaproteobacteria;o__unidentified_Alphaproteobacteria;f__Kiloniellaceae;g__;s__
OTU_400	13	59	51	0	0	2	0	8	0	0	0	0	0	0	0	0	0	0	k__Bacteria;p__Pseudomonadota;c__Alphaproteobacteria;o__Rhodospirillales;f__;g__;s__
OTU_401	0	0	0	0	1	0	0	0	0	39	33	27	0	0	0	0	0	0	k__Bacteria;p__Pseudomonadota;c__Gammaproteobacteria;o__Oceanospirillales;f__unidentified_Oceanospirillales;g__Endozoicomonas
OTU_402	0	0	0	0	0	2	21	28	31	6	2	2	4	7	5	0	1	0	k__Bacteria;p__Bacteroidota;c__Bacteroidia;o__Chitinophagales;f__Saprospiraceae;g__;s__
OTU_403	0	3	0	7	42	86	0	4	2	4	0	0	2	0	30	0	0	0	k__Bacteria;p__Pseudomonadota;c__Gammaproteobacteria;o__Burkholderiales;f__Rhodocyclaceae;g__Methyloversatilis;s__
OTU_404	0	0	0	0	0	0	0	0	0	26	50	64	0	1	0	0	0	1	k__Bacteria;p__Planctomycetota;c__Phycisphaerae;o__Phycisphaerales;f__Phycisphaeraceae;g__;s__
OTU_405	1	0	0	8	52	169	0	0	4	5	2	0	2	2	0	3	8	1	k__Bacteria;p__Pseudomonadota;c__Alphaproteobacteria;o__unidentified_Alphaproteobacteria;f__unidentified_Alphaproteobacteria;g__unidentified_Alphaproteobacteria;s__SAR116_cluster_alpha_proteobacterium_HIMB100
OTU_406	0	1	0	1	2	2	1	3	1	22	18	11	81	89	55	2	4	1	k__Bacteria;p__Pseudomonadota;c__Alphaproteobacteria;o__unidentified_Alphaproteobacteria
OTU_407	0	3	0	0	0	0	2	0	0	4	6	2	37	48	53	0	0	0	k__Bacteria;p__Myxococcota;c__Myxococcia;o__Myxococcales;f__Sandaracinaceae;g__;s__
OTU_408	0	10	0	0	45	0	0	0	0	67	35	27	1	10	3	0	0	0	k__Bacteria;p__Pseudomonadota;c__Alphaproteobacteria;o__unidentified_Alphaproteobacteria;f__Kiloniellaceae;g__Pelagibius;s__Rhodospirillaceae_bacterium_PS4B-B496
OTU_409	2	0	0	0	0	0	0	0	0	11	93	65	37	43	14	0	0	0	k__Bacteria;p__Planctomycetota;c__Phycisphaerae;o__Phycisphaerales;f__Phycisphaeraceae;g__;s__
OTU_410	0	0	0	0	0	2	0	0	0	2	0	0	86	17	57	0	0	0	k__Bacteria;p__Pseudomonadota;c__Gammaproteobacteria
OTU_411	4	0	0	23	108	240	1	1	1	2	3	0	0	5	7	0	0	0	k__Bacteria;p__Bacillota;c__Bacilli;o__Bacillales;f__Bacillaceae;g__Bacillus;s__Bacillus_anthracis
OTU_412	0	3	0	0	0	2	0	0	0	34	33	26	7	4	6	0	0	0	k__Bacteria;p__Pseudomonadota;c__Alphaproteobacteria;o__Caulobacterales;f__Parvularculaceae
OTU_413	0	0	0	0	3	0	102	117	37	1	0	0	5	0	1	0	0	0	k__Bacteria;p__Pseudomonadota;c__Deltaproteobacteria
OTU_414	0	4	0	0	0	0	0	0	0	0	0	1	28	54	23	0	0	0	k__Bacteria;p__Pseudomonadota;c__Alphaproteobacteria;o__Rhodospirillales;f__unidentified_Rhodospirillales;g__unidentified_Rhodospirillales;s__alpha_proteobacterium_DG1252
OTU_415	70	0	67	0	0	0	0	0	0	0	0	0	0	0	0	0	0	0	k__Bacteria;p__Planctomycetota;c__Phycisphaerae
OTU_416	0	0	0	18	33	198	0	0	12	2	7	1	1	2	2	0	0	0	k__Bacteria;p__Bacillota;c__Bacilli;o__Bacillales;f__Bacillaceae;g__Fictibacillus;s__
OTU_417	0	0	0	8	21	92	1	2	1	3	1	0	0	0	24	0	0	0	k__Bacteria;p__Pseudomonadota;c__Gammaproteobacteria;o__Burkholderiales;f__Burkholderiaceae
OTU_418	0	0	0	0	0	0	0	0	0	55	51	42	3	2	5	0	0	0	k__Bacteria;p__Chlamydiota;c__Chlamydiia;o__Chlamydiales;f__Chlamydiaceae
OTU_419	0	0	0	1	1	0	3	2	6	8	3	5	61	60	31	0	0	0	k__Bacteria;p__Pseudomonadota;c__Gammaproteobacteria;o__Oceanospirillales;f__Saccharospirillaceae;g__Thalassolituus;s__Bacterioplanes_sanyensis
OTU_420	0	0	0	0	0	5	0	0	0	3	0	0	69	34	62	0	0	0	k__Bacteria;p__Pseudomonadota;c__Gammaproteobacteria
OTU_421	0	1	0	0	12	3	8	4	8	4	2	5	3	11	11	106	133	131	k__Bacteria;p__Pseudomonadota;c__Alphaproteobacteria;o__Rhodobacterales;f__Rhodobacteraceae
OTU_422	6	0	0	0	0	2	0	0	0	72	31	52	1	0	1	0	0	0	k__Bacteria;p__Patescibacteria;c__Gracilibacteria
OTU_423	0	0	0	0	0	0	0	0	0	11	25	31	0	0	0	1	1	0	k__Bacteria;p__Planctomycetota;c__Phycisphaerae;o__Phycisphaerales;f__Phycisphaeraceae;g__;s__
OTU_424	0	0	0	0	0	0	0	0	0	7	6	5	21	42	42	0	0	0	k__Bacteria;p__Cyanobacteriota
OTU_425	0	2	0	1	0	0	53	75	36	4	3	1	0	22	4	0	0	0	k__Bacteria;p__Pseudomonadota;c__Gammaproteobacteria;o__Oceanospirillales;f__Alcanivoracaceae;g__Marinicella
OTU_426	0	0	0	0	0	0	39	45	16	0	0	0	0	0	1	0	0	0	k__Bacteria;p__Bacteroidota;c__Bacteroidia;o__Chitinophagales;f__Saprospiraceae;g__Lewinella;s__
OTU_427	0	0	0	2	30	73	0	1	3	3	1	2	0	0	0	0	1	2	k__Bacteria;p__Pseudomonadota;c__Alphaproteobacteria;o__unidentified_Alphaproteobacteria;f__unidentified_Alphaproteobacteria;g__unidentified_Alphaproteobacteria;s__SAR116_cluster_alpha_proteobacterium_HIMB100
OTU_428	2	3	2	29	137	92	2	0	0	0	1	0	3	0	0	0	0	0	k__Bacteria;p__Pseudomonadota;c__Gammaproteobacteria;o__Enterobacterales;f__Enterobacteriaceae;g__Serratia
OTU_429	0	0	0	0	0	0	1	0	0	17	17	24	47	40	37	0	0	0	k__Bacteria;p__Bacteroidota;c__Bacteroidia;o__Chitinophagales;f__Saprospiraceae;g__Lewinella;s__
OTU_430	0	0	0	0	0	0	0	0	0	0	3	0	69	34	39	0	0	0	k__Bacteria;p__Pseudomonadota;c__Alphaproteobacteria
OTU_431	62	0	20	0	0	0	0	0	0	0	0	0	0	0	0	0	0	0	k__Bacteria;p__Chloroflexota;c__Anaerolineae;o__Anaerolineales;f__Anaerolineaceae;g__;s__
OTU_432	0	0	0	0	0	0	0	0	0	19	28	30	0	0	0	0	0	0	k__Bacteria
OTU_433	0	7	0	0	2	4	0	0	0	8	13	6	80	91	57	0	0	0	k__Bacteria;p__Pseudomonadota;c__Gammaproteobacteria;o__unidentified_Gammaproteobacteria
OTU_434	0	0	0	0	0	5	1	5	1	4	19	19	14	9	10	0	0	0	k__Bacteria;p__Planctomycetota;c__Planctomycetacia;o__;f__;g__;s__
OTU_435	1	0	0	0	0	0	0	0	0	61	51	45	0	0	0	0	0	0	k__Bacteria
OTU_436	0	0	3	5	2	27	0	1	48	20	11	35	1	5	4	2	0	3	k__Bacteria;p__Cyanobacteriota;c__Cyanobacteriia;o__Chloroplast;f__unidentified_Chloroplast;g__unidentified_Cyanobacteria
OTU_437	0	0	0	0	0	0	0	0	0	23	28	17	6	9	4	0	0	0	k__Bacteria;p__Pseudomonadota;c__Alphaproteobacteria;o__Rhodobacterales;f__Rhodobacteraceae
OTU_438	0	1	0	0	0	0	0	0	0	18	7	21	20	39	21	0	0	0	k__Bacteria;p__Pseudomonadota;c__Gammaproteobacteria;o__Alteromonadales;f__Alteromonadaceae
OTU_439	6	30	18	1	6	0	0	1	0	10	11	10	11	14	17	0	0	0	k__Bacteria;p__Pseudomonadota;c__Alphaproteobacteria;o__Rhizobiales;f__unidentified_Rhizobiales;g__Anderseniella;s__
OTU_440	43	12	39	7	1	21	14	27	68	8	8	3	0	0	3	11	2	4	k__Bacteria;p__Pseudomonadota;c__Gammaproteobacteria;o__Alteromonadales;f__Pseudoalteromonadaceae;g__Pseudoalteromonas;s__Pseudoalteromonas_phenolica
OTU_441	0	0	0	0	0	0	0	6	0	16	21	23	10	7	12	0	0	0	k__Bacteria;p__Planctomycetota;c__;o__;f__;g__;s__
OTU_442	0	0	0	0	0	0	45	44	8	0	0	0	0	0	0	0	0	0	k__Bacteria;p__Bdellovibrionota;c__Bdellovibrionia;o__Bdellovibrionales;f__Bdellovibrionaceae;g__;s__
OTU_443	2	2	0	24	209	94	7	7	166	41	21	56	54	105	77	5	3	2	k__Bacteria;p__Cyanobacteriota;c__Cyanobacteriia;o__Chloroplast;f__unidentified_Chloroplast;g__unidentified_Cyanobacteria
OTU_444	7	15	14	0	9	57	0	0	0	2	0	0	0	0	0	0	0	0	k__Bacteria;p__Pseudomonadota;c__Gammaproteobacteria;o__Enterobacterales;f__Enterobacteriaceae;g__unidentified_Enterobacteriaceae;s__Escherichia_coli
OTU_445	11	18	40	0	0	2	0	0	0	0	0	0	0	0	0	0	3	1	k__Bacteria;p__Actinomycetota;c__Actinobacteria;o__Micrococcales;f__Microbacteriaceae;g__Leifsonia
OTU_446	3	6	0	0	0	1	0	0	3	55	64	44	37	31	30	0	0	0	k__Bacteria;p__Pseudomonadota;c__Alphaproteobacteria
OTU_447	0	0	0	0	66	1	1	1	0	22	18	15	2	2	0	0	0	0	k__Bacteria;p__Patescibacteria;c__Gracilibacteria;o__;f__;g__;s__
OTU_448	0	8	0	0	19	0	16	17	24	18	18	21	53	45	41	0	0	0	k__Bacteria;p__Pseudomonadota;c__Gammaproteobacteria;o__Cellvibrionales;f__Halieaceae;g__Pseudohaliea;s__
OTU_449	0	0	0	0	0	0	21	42	10	0	0	0	0	0	0	0	0	0	k__Bacteria;p__Bacteroidota;c__Bacteroidia;o__Chitinophagales;f__Saprospiraceae;g__Lewinella;s__
OTU_450	0	0	0	12	68	61	0	1	2	10	0	1	3	0	13	0	0	0	k__Bacteria;p__Pseudomonadota;c__Gammaproteobacteria;o__Pseudomonadales;f__Moraxellaceae;g__Alkanindiges;s__
OTU_451	0	2	0	0	0	0	42	45	14	3	6	3	5	3	5	0	0	0	k__Bacteria;p__Bdellovibrionota;c__Bdellovibrionia;o__Bdellovibrionales;f__Bdellovibrionaceae;g__;s__
OTU_452	0	0	0	0	0	0	0	0	2	20	25	21	15	19	4	0	0	0	k__Bacteria;p__Bacteroidota;c__Bacteroidia;o__Flavobacteriales;f__Cryomorphaceae;g__Owenweeksia;s__
OTU_453	15	8	20	5	2	7	8	24	43	5	5	1	2	2	4	5	1	2	k__Bacteria;p__Pseudomonadota;c__Gammaproteobacteria;o__Alteromonadales;f__Pseudoalteromonadaceae;g__Pseudoalteromonas;s__Pseudoalteromonas_phenolica
OTU_454	0	0	0	2	2	8	0	0	1	0	0	0	0	0	0	80	262	105	k__Bacteria;p__Pseudomonadota;c__Alphaproteobacteria
OTU_455	0	0	0	0	0	0	0	0	0	20	21	28	2	5	14	0	0	0	k__Bacteria;p__Pseudomonadota;c__Gammaproteobacteria;o__Cellvibrionales;f__Cellvibrionaceae;g__Marinagarivorans;s__
OTU_456	0	0	0	0	0	1	0	0	0	0	0	1	10	1	70	0	0	0	k__Bacteria;p__Pseudomonadota;c__Gammaproteobacteria;o__Alteromonadales;f__Alteromonadaceae;g__unidentified_Alteromonadaceae;s__Alteromonadaceae_EF3B-B802
OTU_457	0	0	0	0	0	0	0	0	0	9	35	38	16	18	14	0	0	0	k__Bacteria;p__Planctomycetota;c__Phycisphaerae;o__Phycisphaerales;f__Phycisphaeraceae;g__;s__
OTU_458	1	0	0	0	0	0	1	0	2	33	15	27	1	0	0	0	0	0	k__Bacteria;p__Planctomycetota;c__Phycisphaerae;o__Phycisphaerales;f__Phycisphaeraceae;g__;s__
OTU_459	0	0	0	2	43	97	0	1	2	3	1	0	4	1	21	0	0	0	k__Bacteria;p__Pseudomonadota;c__Gammaproteobacteria;o__Cellvibrionales;f__Cellvibrionaceae;g__Cellvibrio;s__
OTU_460	0	257	0	0	0	0	0	0	0	0	0	0	0	0	0	0	0	0	k__Bacteria;p__Cyanobacteriota;c__Cyanobacteriia;o__Chloroplast;f__unidentified_Chloroplast;g__unidentified_Cyanobacteria
OTU_461	2	2	0	0	0	0	0	0	0	26	39	18	19	44	45	0	0	0	k__Bacteria;p__Bdellovibrionota;c__Bdellovibrionia;o__Bdellovibrionales;f__Bacteriovoracaceae
OTU_462	0	0	0	0	0	0	0	0	0	1	2	0	49	24	37	0	0	0	k__Bacteria;p__Pseudomonadota;c__Alphaproteobacteria;o__Caulobacterales;f__Parvularculaceae;g__;s__
OTU_463	0	3	0	0	0	0	0	0	0	7	7	4	4	97	9	0	0	0	k__Bacteria;p__Myxococcota;c__Myxococcia;o__Myxococcales;f__Nannocystaceae
OTU_464	0	0	0	0	2	7	29	74	4	0	6	1	1	0	7	4	1	2	k__Bacteria;p__Pseudomonadota;c__Gammaproteobacteria;o__Alteromonadales;f__Pseudoalteromonadaceae;g__Algicola;s__
OTU_465	0	0	0	0	4	1	1	1	2	13	16	15	42	85	70	0	0	0	k__Bacteria;p__Cyanobacteriota;c__Cyanobacteriia;o__Chloroplast;f__unidentified_Chloroplast;g__unidentified_Cyanobacteria
OTU_466	0	0	0	0	9	3	112	88	29	0	2	0	21	19	8	11	2	7	k__Bacteria;p__Bacteroidota;c__Bacteroidia;o__Chitinophagales;f__Saprospiraceae;g__;s__
OTU_467	0	0	0	9	5	58	7	7	2	7	4	0	0	0	5	30	31	7	k__Bacteria;p__Bdellovibrionota;c__Bacteriovoracia;o__Bacteriovoracales;f__Bacteriovoracaceae;g__Peredibacter;s__
OTU_468	2	0	1	0	0	1	66	48	32	3	1	4	0	4	1	0	0	0	k__Bacteria;p__Bacteroidota;c__Bacteroidia;o__Flavobacteriales;f__;g__;s__
OTU_469	3	0	0	0	0	5	0	6	1	7	52	23	4	5	7	1	0	0	k__Bacteria;p__Planctomycetota;c__Planctomycetes;o__Planctomycetales
OTU_470	1	0	0	0	0	2	0	0	0	17	18	27	12	19	16	0	0	0	k__Bacteria;p__Pseudomonadota;c__Alphaproteobacteria
OTU_471	0	0	0	0	0	0	0	0	1	0	0	1	2	58	12	0	0	0	k__Bacteria;p__Bacteroidota;c__Bacteroidia;o__Flavobacteriales;f__Flavobacteriaceae;g__Kordia;s__Kordia_algicida
OTU_472	0	0	0	0	1	0	0	0	0	12	6	17	76	148	94	0	0	0	k__Bacteria;p__Cyanobacteriota;c__;o__;f__;g__;s__
OTU_473	0	0	0	1	0	0	0	0	1	2	5	6	37	59	26	0	0	0	k__Bacteria;p__Cyanobacteriota;c__Cyanobacteriia;o__Chloroplast;f__unidentified_Chloroplast;g__unidentified_Cyanobacteria
OTU_474	0	0	0	0	0	0	0	0	0	1	125	1	0	0	0	0	0	0	k__Bacteria;p__Pseudomonadota;c__Gammaproteobacteria;o__Oceanospirillales;f__Halomonadaceae;g__Zymobacter;s__Zymobacter_palmae
OTU_475	0	3	0	0	1	0	0	0	0	13	9	7	54	68	43	0	0	0	k__Bacteria;p__Pseudomonadota;c__Alphaproteobacteria
OTU_476	0	1	0	0	0	0	0	0	0	5	11	4	38	5	32	0	0	0	k__Bacteria;p__Pseudomonadota;c__Alphaproteobacteria
OTU_477	0	139	1	0	0	0	0	0	0	0	0	0	0	0	0	0	0	0	k__Bacteria;p__Cyanobacteriota;c__Cyanobacteriia;o__Chloroplast;f__unidentified_Chloroplast;g__unidentified_Cyanobacteria
OTU_478	0	0	0	0	0	8	0	0	4	0	0	0	0	0	0	83	18	23	k__Archaea;p__Thermoplasmatota;c__Thermoplasmata;o__;f__;g__;s__
OTU_479	0	1	0	0	0	1	1	2	0	5	39	23	0	0	0	0	0	0	k__Bacteria;p__Planctomycetota;c__Planctomycetes;o__Planctomycetales;f__unidentified_Planctomycetales;g__Fuerstia;s__
OTU_480	0	0	0	0	0	0	2	4	4	8	14	9	24	17	19	0	0	0	k__Bacteria;p__Myxococcota;c__Myxococcia;o__Myxococcales;f__Nannocystaceae
OTU_481	0	0	0	0	0	0	0	0	0	0	0	0	0	0	0	117	55	35	k__Archaea;p__Thermoplasmatota;c__Thermoplasmata;o__;f__;g__;s__
OTU_482	0	7	0	0	0	0	0	0	0	4	0	0	30	42	146	0	0	0	k__Bacteria;p__Bacteroidota;c__Bacteroidia
OTU_483	0	0	0	0	0	5	28	59	6	36	33	13	1	0	2	0	0	0	k__Bacteria;p__Pseudomonadota;c__Alphaproteobacteria;o__Kordiimonadales;f__Kordiimonadaceae;g__Kordiimonas;s__
OTU_484	0	0	0	0	0	0	0	0	0	9	45	31	5	5	0	0	0	0	k__Bacteria;p__Chloroflexota;c__Anaerolineae;o__;f__;g__;s__
OTU_485	1	0	0	0	0	0	21	1	4	55	50	33	10	10	3	0	0	0	k__Bacteria;p__Pseudomonadota;c__Gammaproteobacteria;o__Legionellales;f__Legionellaceae;g__;s__
OTU_486	2	3	1	3	10	15	1	12	53	117	74	163	20	82	40	16	12	17	k__Bacteria;p__Cyanobacteriota;c__Cyanobacteriia;o__Chloroplast;f__unidentified_Chloroplast;g__unidentified_Cyanobacteria;s__Cylindrotheca_closterium
OTU_487	0	3	0	0	0	0	0	2	4	7	2	5	17	28	8	0	0	0	k__Bacteria;p__Bacteroidota;c__Bacteroidia;o__Chitinophagales;f__Saprospiraceae
OTU_488	0	3	0	0	0	0	1	0	0	25	28	23	30	60	27	0	0	0	k__Bacteria;p__Planctomycetota;c__;o__;f__;g__;s__
OTU_489	8	70	14	0	0	0	0	0	0	5	2	0	52	57	51	0	0	0	k__Bacteria;p__Pseudomonadota;c__Alphaproteobacteria;o__unidentified_Alphaproteobacteria;f__unidentified_Alphaproteobacteria;g__unidentified_Alphaproteobacteria
OTU_490	86	4	189	0	0	1	0	0	0	0	0	0	0	0	0	0	0	0	k__Bacteria;p__Bacillota;c__Clostridia;o__Clostridiales;f__unidentified_Clostridiales;g__Paramaledivibacter;s__
OTU_491	1	0	0	29	58	130	0	2	8	0	1	0	7	2	7	0	0	0	k__Bacteria;p__Pseudomonadota;c__Alphaproteobacteria;o__Rhodospirillales;f__unidentified_Rhodospirillales;g__Telmatospirillum
OTU_492	0	0	0	0	0	0	0	0	0	6	5	4	28	12	43	0	0	0	k__Bacteria;p__Myxococcota;c__Myxococcia;o__Myxococcales;f__Sandaracinaceae
OTU_493	2	0	0	0	13	0	0	0	0	12	11	15	11	16	16	0	0	0	k__Bacteria;p__Bacteroidota;c__Bacteroidia;o__Cytophagales;f__Cyclobacteriaceae
OTU_494	3	0	0	0	4	2	0	0	0	23	28	11	30	54	39	0	0	0	k__Bacteria;p__Pseudomonadota;c__Alphaproteobacteria;o__Caulobacterales;f__Hyphomonadaceae;g__Oceanicaulis;s__
OTU_495	0	0	0	0	2	9	0	0	3	0	0	0	0	0	0	102	341	126	k__Bacteria;p__Pseudomonadota;c__Alphaproteobacteria
OTU_496	0	0	0	0	0	2	0	1	4	18	20	15	0	0	0	0	0	0	k__Bacteria;p__Pseudomonadota;c__Gammaproteobacteria;o__Cellvibrionales;f__Halieaceae
OTU_497	0	1	4	1	2	1	7	4	7	12	17	6	67	74	42	2	3	3	k__Bacteria;p__Bacteroidota;c__Bacteroidia;o__Flavobacteriales;f__Flavobacteriaceae;g__Tenacibaculum
OTU_498	0	1	0	0	0	0	0	0	2	27	44	41	11	22	17	0	0	0	k__Bacteria;p__Bacteroidota;c__Bacteroidia;o__Cytophagales;f__Amoebophilaceae;g__Candidatus_Amoebophilus
OTU_499	0	0	0	0	146	0	0	0	2	20	12	27	0	1	1	0	0	0	k__Bacteria;p__Pseudomonadota;c__Gammaproteobacteria;o__Alteromonadales;f__Alteromonadaceae;g__;s__
OTU_500	0	15	1	0	0	2	4	9	1	3	38	24	17	19	11	0	0	0	k__Bacteria;p__Planctomycetota;c__Planctomycetes;o__Pirellulales;f__Pirellulaceae;g__unidentified_Planctomycetacia;s__planctomycete_MS1399
OTU_501	0	0	0	0	0	1	2	0	1	9	9	6	35	30	24	0	0	0	k__Bacteria;p__Pseudomonadota;c__Alphaproteobacteria;o__Caulobacterales;f__Parvularculaceae;g__Parvularcula
OTU_502	1	258	5	0	0	0	0	0	0	3	0	1	0	0	0	0	0	0	k__Bacteria;p__Actinomycetota;c__Acidimicrobiia;o__unidentified_Acidimicrobiia;f__unidentified_Acidimicrobiia;g__unidentified_Acidimicrobiia;s__Acidimicrobidae_bacterium_YM18-244
OTU_503	0	0	0	0	0	1	0	1	0	6	5	3	37	48	67	0	0	0	k__Bacteria;p__Pseudomonadota;c__Gammaproteobacteria;o__Legionellales;f__Legionellaceae;g__;s__
OTU_504	0	6	0	0	2	0	0	0	0	32	34	31	5	13	10	0	0	0	k__Bacteria;p__Bdellovibrionota;c__Bdellovibrionia;o__Bdellovibrionales;f__Bdellovibrionaceae;g__Bdellovibrio;s__
OTU_505	6	57	5	4	42	35	717	616	255	125	66	61	555	379	419	365	314	302	k__Bacteria;p__Pseudomonadota;c__Alphaproteobacteria;o__Rhodobacterales;f__Rhodobacteraceae
OTU_506	0	0	0	0	0	0	38	48	8	0	0	0	0	0	0	2	0	1	k__Bacteria;p__Bdellovibrionota;c__Bdellovibrionia;o__Bdellovibrionales;f__Bdellovibrionaceae;g__;s__
OTU_507	16	7	56	1	0	0	0	0	0	0	0	0	0	0	0	0	0	0	k__Bacteria;p__Actinomycetota;c__Acidimicrobiia;o__Actinomarinales;f__;g__;s__
OTU_508	0	0	0	1	183	2	3	2	7	4	7	5	28	41	16	0	0	0	k__Bacteria;p__Bacteroidota;c__Bacteroidia;o__Chitinophagales;f__Saprospiraceae
OTU_509	0	0	0	8	36	66	19	23	4	2	2	0	28	19	9	0	2	3	k__Bacteria;p__Pseudomonadota;c__Alphaproteobacteria;o__Caulobacterales;f__Hyphomonadaceae;g__Oceanicaulis;s__
OTU_510	0	7	0	0	0	0	0	0	0	1	0	2	5	17	109	0	0	0	k__Bacteria;p__Pseudomonadota;c__Alphaproteobacteria
OTU_511	6	197	14	0	38	9	3	5	8	59	68	61	73	84	64	0	0	2	k__Bacteria;p__Pseudomonadota;c__Alphaproteobacteria;o__Rhizobiales;f__Hyphomicrobiaceae;g__Filomicrobium;s__
OTU_512	0	0	0	0	0	0	0	0	0	4	2	15	35	48	46	0	0	0	k__Bacteria;p__Cyanobacteriota;c__;o__;f__;g__;s__
OTU_513	0	0	0	0	0	0	0	0	0	0	1	0	2	1	0	71	59	56	k__Bacteria;p__Pseudomonadota;c__Alphaproteobacteria;o__unidentified_Alphaproteobacteria;f__unidentified_Alphaproteobacteria;g__Candidatus_Puniceispirillum;s__
OTU_514	0	0	0	0	0	0	0	0	0	0	0	0	29	25	18	0	0	0	k__Bacteria;p__Pseudomonadota;c__Gammaproteobacteria
OTU_515	0	0	0	0	22	2	39	28	14	0	0	0	1	0	1	0	0	0	k__Bacteria;p__Pseudomonadota;c__Deltaproteobacteria;o__;f__;g__;s__
OTU_516	2	0	0	0	0	0	0	1	0	20	15	16	9	13	11	0	0	0	k__Bacteria;p__Chlamydiota;c__Chlamydiia;o__Chlamydiales;f__Simkaniaceae;g__;s__
OTU_517	0	0	0	0	0	0	4	0	3	2	1	0	32	24	24	0	0	0	k__Bacteria;p__Pseudomonadota;c__Alphaproteobacteria;o__Rhodobacterales;f__Rhodobacteraceae
OTU_518	27	0	39	0	0	0	0	0	0	0	0	0	0	0	0	0	0	0	k__Bacteria;p__Planctomycetota;c__Phycisphaerae;o__Phycisphaerales;f__Phycisphaeraceae;g__;s__
OTU_519	0	0	0	0	9	0	45	72	44	2	2	0	0	0	0	0	2	2	k__Bacteria;p__Pseudomonadota;c__Gammaproteobacteria;o__Oceanospirillales;f__Oleiphilaceae;g__Oleiphilus;s__
OTU_520	0	0	0	0	0	0	0	0	0	3	2	0	28	21	12	0	0	0	k__Bacteria;p__Planctomycetota;c__Phycisphaerae;o__Phycisphaerales;f__Phycisphaeraceae;g__;s__
OTU_521	0	0	0	0	20	0	19	40	5	0	0	0	0	0	4	0	0	0	k__Bacteria;p__Bdellovibrionota;c__Bdellovibrionia;o__Bdellovibrionales;f__Bdellovibrionaceae;g__;s__
OTU_522	0	3	2	0	0	0	3	1	2	10	15	22	29	67	40	0	0	0	k__Bacteria;p__Bacteroidota;c__Bacteroidia;o__Chitinophagales;f__;g__;s__
OTU_523	0	0	0	0	0	0	29	19	13	6	0	6	0	0	0	0	0	0	k__Bacteria;p__Bacteroidota;c__Bacteroidia;o__Flavobacteriales;f__;g__;s__
OTU_524	0	0	0	0	0	0	0	0	0	0	0	0	44	10	18	0	0	0	k__Bacteria;p__Pseudomonadota;c__Gammaproteobacteria
OTU_525	0	0	0	0	0	0	0	0	0	7	5	2	17	11	20	0	0	0	k__Bacteria;p__Bacteroidota;c__Bacteroidia;o__Chitinophagales;f__Saprospiraceae;g__;s__
OTU_526	0	0	0	0	0	0	5	0	3	33	38	15	8	2	5	0	0	0	k__Bacteria;p__Planctomycetota;c__Phycisphaerae;o__Phycisphaerales;f__Phycisphaeraceae;g__;s__
OTU_527	15	86	26	1	0	0	0	0	0	0	0	0	0	0	0	0	0	0	k__Bacteria;p__Pseudomonadota;c__Alphaproteobacteria;o__unidentified_Alphaproteobacteria;f__Kiloniellaceae;g__;s__
OTU_528	0	2	0	0	0	1	2	2	1	25	30	40	24	19	27	0	0	0	k__Bacteria;p__Bacteroidota;c__Bacteroidia;o__Flavobacteriales;f__Flavobacteriaceae;g__Aureicoccus;s__
OTU_529	0	0	0	0	0	1	0	0	0	6	8	2	23	10	15	0	0	0	k__Bacteria;p__Pseudomonadota;c__Alphaproteobacteria;o__Caulobacterales;f__Parvularculaceae;g__Parvularcula
OTU_530	0	0	0	8	64	66	0	4	0	7	1	2	0	4	5	1	0	0	k__Bacteria;p__Pseudomonadota;c__Alphaproteobacteria;o__Sphingomonadales;f__Sphingomonadaceae;g__Sphingomonas;s__Sphingomonas_kaistensis
OTU_531	2	2	0	2	0	0	1	5	1	0	24	16	3	4	1	0	0	0	k__Bacteria;p__Planctomycetota;c__Planctomycetes;o__Pirellulales;f__Pirellulaceae;g__Pirellula;s__
OTU_532	4	157	10	0	0	0	0	0	0	0	0	0	0	0	0	0	0	0	k__Bacteria;p__Pseudomonadota;c__Alphaproteobacteria;o__unidentified_Alphaproteobacteria;f__unidentified_Alphaproteobacteria;g__unidentified_Alphaproteobacteria;s__mucus_bacterium_66
OTU_533	46	0	39	0	0	0	0	0	0	0	0	0	0	0	0	0	0	0	k__Bacteria;p__Planctomycetota;c__Phycisphaerae;o__Phycisphaerales;f__;g__;s__
OTU_534	0	0	0	0	0	0	0	0	0	15	26	34	0	1	0	0	0	0	k__Bacteria;p__Chlamydiota;c__Chlamydiia;o__Chlamydiales;f__Simkaniaceae
OTU_535	0	124	0	0	0	0	0	0	0	0	0	0	0	0	0	0	0	0	k__Bacteria;p__Pseudomonadota;c__Gammaproteobacteria
OTU_536	0	0	0	0	0	0	13	44	13	0	0	0	0	0	0	0	0	0	k__Bacteria;p__Bacteroidota;c__Bacteroidia;o__Chitinophagales;f__Saprospiraceae;g__;s__
OTU_537	0	2	0	1	9	2	7	9	17	8	29	38	26	10	41	0	0	0	k__Bacteria
OTU_538	18	1	34	0	0	0	0	0	0	0	0	0	0	0	0	0	0	0	k__Bacteria;p__Pseudomonadota;c__Gammaproteobacteria;o__Chromatiales;f__Chromatiaceae
OTU_539	0	1	0	0	0	0	0	0	0	27	17	30	2	4	1	0	0	0	k__Bacteria;p__Bacteroidota;c__Bacteroidia;o__Cytophagales;f__Cyclobacteriaceae;g__Reichenbachiella;s__
OTU_540	15	41	26	1	2	0	0	0	0	0	0	0	0	0	0	0	0	0	k__Bacteria;p__Pseudomonadota;c__Gammaproteobacteria;o__Burkholderiales;f__Burkholderiaceae;g__Ralstonia;s__Ralstonia_pickettii
OTU_541	5	0	0	1	365	7	0	0	0	0	0	1	0	0	0	1	0	0	k__Bacteria;p__Pseudomonadota;c__Gammaproteobacteria;o__Pasteurellales;f__Pasteurellaceae;g__Phocoenobacter
OTU_542	0	0	0	0	0	1	0	0	0	0	0	0	0	0	0	80	48	47	k__Bacteria;p__Pseudomonadota;c__Gammaproteobacteria;o__unidentified_Gammaproteobacteria;f__unidentified_Gammaproteobacteria;g__unidentified_Gammaproteobacteria
OTU_543	0	0	0	0	0	0	93	77	19	2	7	8	0	1	1	0	0	0	k__Bacteria;p__Thermodesulfobacteriota;c__Desulfuromonadia;o__Bradymonadales;f__;g__;s__
OTU_544	0	0	0	0	0	0	0	0	0	21	32	18	8	15	2	0	0	0	k__Bacteria;p__Chlamydiota;c__Chlamydiia;o__Chlamydiales;f__Chlamydiaceae;g__;s__
OTU_545	0	2	1	0	0	10	0	0	0	0	5	4	48	27	23	0	0	0	k__Bacteria;p__Planctomycetota;c__Planctomycetacia;o__;f__;g__;s__
OTU_546	15	87	13	0	8	0	0	0	0	2	0	0	0	0	1	0	0	0	k__Bacteria;p__Pseudomonadota;c__Alphaproteobacteria;o__unidentified_Alphaproteobacteria;f__Kiloniellaceae;g__Tistlia;s__
OTU_547	0	5	0	0	0	0	0	0	0	9	6	14	8	2	13	0	0	0	k__Bacteria;p__Cyanobacteriota;c__Cyanobacteriia;o__Chloroplast;f__unidentified_Chloroplast;g__unidentified_Cyanobacteria
OTU_548	96	3	125	1	0	0	0	0	0	0	0	0	0	0	0	0	0	0	k__Bacteria;p__Chlorobiota;c__Chlorobia;o__Chlorobiales;f__Chlorobiaceae
OTU_549	47	0	49	9	0	0	0	0	0	0	0	0	0	0	0	0	0	0	k__Bacteria
OTU_550	0	0	0	36	40	89	0	0	5	2	0	1	6	1	3	0	0	0	k__Bacteria;p__Pseudomonadota;c__Alphaproteobacteria;o__Rhizobiales;f__Beijerinckiaceae;g__Methylobacterium
OTU_551	0	0	0	0	35	0	0	2	1	7	6	14	14	11	6	0	0	0	k__Bacteria;p__Chlamydiota;c__Chlamydiia;o__Chlamydiales
OTU_552	1	0	0	0	0	1	0	0	0	16	9	15	1	6	3	0	0	0	k__Bacteria;p__Chlamydiota;c__Chlamydiia;o__Chlamydiales
OTU_553	0	0	0	0	0	0	0	0	0	0	0	0	17	18	19	0	0	0	k__Bacteria;p__Pseudomonadota;c__Alphaproteobacteria
OTU_554	0	7	0	0	3	1	0	0	0	24	19	23	32	11	23	0	0	0	k__Bacteria;p__Pseudomonadota;c__Alphaproteobacteria;o__Rhodobacterales;f__Rhodobacteraceae
OTU_555	0	0	0	5	0	1	1	1	1	7	6	3	20	36	36	0	0	0	k__Bacteria;p__Pseudomonadota;c__Alphaproteobacteria;o__Caulobacterales;f__Parvularculaceae;g__Parvularcula;s__
OTU_556	56	141	97	0	0	0	0	0	0	0	0	0	0	0	0	0	0	0	k__Bacteria;p__Pseudomonadota;c__Alphaproteobacteria;o__Rhizobiales
OTU_557	32	0	13	0	0	0	0	0	0	0	0	0	0	0	0	0	0	0	k__Bacteria;p__Chloroflexota;c__Anaerolineae;o__Anaerolineales;f__Anaerolineaceae;g__;s__
OTU_558	1	0	0	0	0	0	0	0	0	31	24	55	0	7	0	0	0	0	k__Bacteria;p__Planctomycetota;c__;o__;f__;g__;s__
OTU_559	0	0	0	0	0	0	0	0	0	0	0	0	0	0	0	71	61	47	k__Bacteria;p__Pseudomonadota;c__Gammaproteobacteria;o__Cellvibrionales;f__Porticoccaceae;g__;s__
OTU_560	0	1	0	0	18	1	1	3	6	4	9	5	21	16	10	0	0	0	k__Bacteria;p__Bacteroidota;c__Bacteroidia;o__Chitinophagales;f__Saprospiraceae
OTU_561	2	4	1	0	9	4	0	4	1	26	60	35	13	11	14	4	0	0	k__Bacteria;p__Planctomycetota;c__Planctomycetes;o__Pirellulales;f__Pirellulaceae;g__Blastopirellula;s__
OTU_562	0	1	0	0	0	5	1	2	3	7	95	33	0	0	0	0	0	0	k__Bacteria;p__Planctomycetota;c__Planctomycetes;o__Planctomycetales;f__unidentified_Planctomycetales;g__Fuerstia;s__
OTU_563	0	11	0	1	0	7	7	1	0	6	2	6	13	9	11	0	0	0	k__Bacteria;p__Pseudomonadota;c__Alphaproteobacteria;o__Caulobacterales;f__Hyphomonadaceae;g__Algimonas;s__
OTU_564	1	0	0	1	1	1	1	4	4	3	61	32	5	6	2	0	0	0	k__Bacteria;p__Planctomycetota;c__Planctomycetes;o__Pirellulales;f__Pirellulaceae;g__Pirellula;s__
OTU_565	0	0	0	0	0	0	0	0	0	8	13	8	22	24	10	0	0	0	k__Bacteria;p__Pseudomonadota;c__Alphaproteobacteria;o__unidentified_Alphaproteobacteria;f__unidentified_Alphaproteobacteria;g__Thalassobaculum
OTU_566	13	0	33	0	0	0	0	0	0	0	0	0	0	0	0	0	0	0	k__Bacteria;p__Pseudomonadota;c__Gammaproteobacteria;o__Chromatiales;f__Chromatiaceae
OTU_567	1	2	1	0	45	0	6	5	1	3	12	20	1	2	0	0	0	0	k__Bacteria;p__Planctomycetota;c__Planctomycetes;o__Pirellulales;f__Pirellulaceae;g__Rhodopirellula;s__planctomycete_MS30D1
OTU_568	0	0	0	0	0	0	0	0	0	10	7	6	19	42	21	0	0	0	k__Bacteria;p__Pseudomonadota;c__Gammaproteobacteria
OTU_569	0	0	0	0	0	2	0	0	1	0	5	4	38	33	34	0	0	0	k__Bacteria;p__Verrucomicrobiota;c__Verrucomicrobiia;o__Verrucomicrobiales;f__;g__;s__
OTU_570	0	3	1	6	11	24	0	0	10	4	1	0	16	6	6	0	0	0	k__Bacteria;p__Pseudomonadota;c__Alphaproteobacteria;o__Caulobacterales;f__Caulobacteraceae;g__Brevundimonas;s__Brevundimonas_subvibrioides
OTU_571	0	0	0	0	0	0	0	0	0	23	15	16	0	1	0	0	0	0	k__Bacteria;p__Pseudomonadota;c__Alphaproteobacteria
OTU_572	0	0	0	0	0	0	0	0	2	5	9	7	8	37	4	0	0	0	k__Bacteria;p__Bacteroidota;c__Bacteroidia;o__Chitinophagales;f__;g__;s__
OTU_573	0	0	1	2	44	0	27	28	7	1	0	0	5	4	3	4	3	4	k__Bacteria;p__Pseudomonadota;c__Alphaproteobacteria;o__Caulobacterales;f__Hyphomonadaceae;g__Henriciella;s__
OTU_574	5	2	40	0	0	0	0	0	0	0	0	0	0	0	0	0	0	0	k__Bacteria;p__Patescibacteria;c__Gracilibacteria
OTU_575	0	0	0	0	0	0	0	0	3	0	0	0	32	1	27	0	0	0	k__Bacteria;p__Pseudomonadota;c__Gammaproteobacteria
OTU_576	0	0	2	1	0	3	33	48	39	0	0	0	0	0	5	0	0	0	k__Bacteria;p__Pseudomonadota;c__Gammaproteobacteria;o__Oceanospirillales
OTU_577	0	0	0	0	0	0	1	2	1	47	41	53	8	14	13	0	0	0	k__Bacteria;p__Bacteroidota;c__Bacteroidia;o__Cytophagales;f__Cyclobacteriaceae;g__Reichenbachiella;s__
OTU_578	0	0	0	0	0	3	0	0	0	0	0	0	0	0	0	32	30	39	k__Bacteria;p__Bacteroidota;c__Bacteroidia;o__Flavobacteriales;f__Flavobacteriaceae;g__;s__
OTU_579	0	0	0	12	17	38	4	2	0	1	10	0	0	0	1	0	0	0	k__Bacteria;p__Deinococcota;c__Deinococci;o__Thermales;f__Thermaceae;g__Meiothermus;s__Meiothermus_silvanus
OTU_580	0	0	0	0	0	0	0	0	0	16	21	13	1	7	6	0	0	0	k__Bacteria;p__Pseudomonadota;c__Alphaproteobacteria
OTU_581	0	3	0	0	0	0	0	0	0	26	36	16	1	0	0	0	0	0	k__Bacteria;p__Pseudomonadota;c__Gammaproteobacteria;o__unidentified_Gammaproteobacteria;f__unidentified_Gammaproteobacteria;g__Candidatus_Berkiella;s__
OTU_582	0	0	2	25	78	76	0	2	3	2	2	0	6	2	3	0	0	0	k__Bacteria;p__Pseudomonadota;c__Alphaproteobacteria;o__Rhizobiales;f__Xanthobacteraceae;g__Bradyrhizobium;s__Bradyrhizobium_elkanii
OTU_583	0	0	0	0	0	0	0	0	0	37	34	50	11	28	27	0	0	0	k__Bacteria;p__Cyanobacteriota;c__Cyanobacteriia;o__Chloroplast;f__unidentified_Chloroplast;g__unidentified_Cyanobacteria;s__Prasinococcus_sp_CCMP1194
OTU_584	0	2	0	0	0	0	0	0	0	1	0	1	25	29	24	0	0	0	k__Bacteria;p__Pseudomonadota;c__Alphaproteobacteria
OTU_585	1	0	0	0	0	0	0	0	0	0	0	0	0	0	0	7	30	27	k__Bacteria;p__Cyanobacteriota;c__Cyanobacteriia;o__Synechococcales;f__;g__;s__
OTU_586	2	180	10	0	0	4	24	15	6	0	4	1	0	2	0	0	0	0	k__Bacteria;p__Actinomycetota;c__Acidimicrobiia;o__unidentified_Acidimicrobiia;f__unidentified_Acidimicrobiia;g__Ilumatobacter;s__
OTU_587	0	0	0	0	0	0	0	0	0	9	18	14	3	2	3	0	0	0	k__Bacteria;p__Planctomycetota;c__Phycisphaerae;o__Phycisphaerales;f__Phycisphaeraceae;g__;s__
OTU_588	0	0	0	0	0	0	0	1	0	3	1	1	33	18	35	0	0	0	k__Bacteria;p__Pseudomonadota;c__Gammaproteobacteria
OTU_589	0	0	0	0	0	3	1	0	2	29	17	25	18	29	16	0	0	0	k__Bacteria;p__Bacteroidota;c__Bacteroidia;o__Chitinophagales;f__Saprospiraceae;g__Lewinella;s__
OTU_590	27	59	38	0	0	0	0	0	0	4	3	5	0	0	0	0	0	0	k__Bacteria;p__Pseudomonadota;c__Alphaproteobacteria;o__Rhodospirillales;f__unidentified_Rhodospirillales;g__Defluviicoccus;s__
OTU_591	0	0	0	0	42	2	0	2	0	38	30	32	1	0	0	0	0	0	k__Bacteria;p__Chlamydiota;c__Chlamydiia;o__Chlamydiales
OTU_592	0	0	0	0	0	0	0	2	1	23	20	16	8	9	2	0	0	0	k__Bacteria;p__Planctomycetota;c__;o__;f__;g__;s__
OTU_593	0	0	0	0	0	0	0	0	0	0	1	0	29	7	14	0	0	0	k__Bacteria;p__Pseudomonadota;c__Alphaproteobacteria
OTU_594	0	0	0	0	0	0	0	0	0	7	2	13	21	34	37	0	0	0	k__Bacteria;p__Cyanobacteriota;c__Cyanobacteriia;o__Chloroplast;f__unidentified_Chloroplast;g__unidentified_Cyanobacteria
OTU_595	0	0	0	0	0	1	6	10	4	4	1	0	14	14	19	0	0	0	k__Bacteria;p__Myxococcota;c__Myxococcia;o__Myxococcales
OTU_596	0	0	0	0	7	0	0	0	1	50	58	38	25	9	5	0	0	0	k__Bacteria;p__Planctomycetota;c__Phycisphaerae;o__Phycisphaerales;f__Phycisphaeraceae;g__;s__
OTU_597	0	0	0	0	0	0	18	37	16	1	0	2	0	14	1	0	0	0	k__Bacteria;p__Pseudomonadota;c__Gammaproteobacteria;o__Oceanospirillales;f__Alcanivoracaceae;g__Marinicella
OTU_598	0	3	0	0	0	0	0	0	2	1	1	2	35	44	19	0	0	0	k__Bacteria;p__Bacteroidota;c__Bacteroidia
OTU_599	0	0	0	0	0	0	38	35	4	0	0	0	0	0	0	0	0	0	k__Bacteria;p__Bacteroidota;c__Bacteroidia;o__Chitinophagales;f__Saprospiraceae;g__Lewinella;s__Lewinella_agarilytica
OTU_600	0	0	0	1	0	3	0	0	0	0	0	0	0	0	0	47	48	41	k__Bacteria;p__Bacteroidota;c__Bacteroidia;o__Flavobacteriales;f__Flavobacteriaceae;g__;s__
OTU_601	0	0	0	0	0	0	0	0	0	2	1	0	22	47	14	0	0	0	k__Bacteria;p__Pseudomonadota;c__Alphaproteobacteria;o__Rickettsiales
OTU_602	0	0	0	0	0	0	0	0	0	12	3	7	29	26	8	0	0	0	k__Bacteria;p__Myxococcota;c__Myxococcia;o__Myxococcales;f__Sandaracinaceae
OTU_603	0	0	0	0	0	0	0	1	3	43	43	32	10	4	6	0	0	0	k__Bacteria;p__Bacteroidota;c__Bacteroidia;o__Chitinophagales;f__Saprospiraceae;g__;s__
OTU_604	0	0	0	0	0	0	23	26	3	3	2	1	0	0	0	0	0	0	k__Bacteria;p__Bdellovibrionota;c__Bdellovibrionia;o__Bdellovibrionales;f__Bdellovibrionaceae;g__;s__
OTU_605	0	210	1	0	0	0	0	0	0	3	0	0	0	0	0	0	0	0	k__Bacteria;p__Pseudomonadota;c__Alphaproteobacteria;o__unidentified_Alphaproteobacteria
OTU_606	0	0	1	0	0	0	0	0	0	1	7	14	33	26	16	0	0	0	k__Bacteria;p__Planctomycetota;c__;o__;f__;g__;s__
OTU_607	1	0	0	1	0	2	0	1	0	13	11	15	1	3	5	0	0	0	k__Bacteria;p__Pseudomonadota;c__Alphaproteobacteria
OTU_608	0	0	0	0	0	0	0	0	0	22	26	26	8	4	6	0	0	0	k__Bacteria;p__Pseudomonadota;c__Alphaproteobacteria
OTU_609	2	23	1	0	0	2	0	0	0	6	20	32	3	23	4	0	0	0	k__Bacteria;p__Verrucomicrobiota;c__Verrucomicrobiia;o__Opitutales;f__Puniceicoccaceae;g__Coraliomargarita;s__
OTU_610	0	0	0	0	0	0	0	0	0	4	1	1	44	67	9	0	0	0	k__Bacteria;p__Acidobacteriota;c__Acidobacteriae;o__unidentified_Acidobacteria;f__unidentified_Acidobacteria;g__unidentified_Acidobacteria
OTU_611	0	0	0	0	0	0	0	0	0	18	18	20	7	13	11	0	0	0	k__Bacteria;p__Cyanobacteriota;c__Cyanobacteriia;o__Chloroplast;f__unidentified_Chloroplast;g__unidentified_Cyanobacteria;s__Prasinococcus_capsulatus
OTU_612	0	0	0	0	0	0	0	0	0	30	26	17	0	0	0	0	0	0	k__Bacteria;p__Acidobacteriota;c__Holophagae;o__Acanthopleuribacterales;f__Acanthopleuribacteraceae;g__Acanthopleuribacter;s__
OTU_613	24	23	36	0	0	0	0	0	0	0	0	0	0	0	0	0	0	0	k__Bacteria;p__Bacteroidota;c__Bacteroidia;o__Cytophagales;f__Amoebophilaceae;g__Candidatus_Amoebophilus;s__
OTU_614	0	0	0	0	0	0	26	22	17	0	0	0	0	0	1	0	0	0	k__Bacteria;p__Pseudomonadota;c__Alphaproteobacteria
OTU_615	5	59	14	1	0	0	0	0	0	1	0	1	0	0	0	0	0	0	k__Bacteria;p__Pseudomonadota;c__Alphaproteobacteria;o__unidentified_Alphaproteobacteria;f__Kiloniellaceae;g__Pelagibius;s__
OTU_616	2	0	0	15	43	42	1	12	99	176	102	193	27	65	65	0	0	0	k__Bacteria;p__Cyanobacteriota;c__Cyanobacteriia;o__Chloroplast;f__unidentified_Chloroplast;g__unidentified_Cyanobacteria
OTU_617	21	0	45	0	0	0	0	0	0	0	0	0	0	0	0	0	0	0	k__Bacteria
OTU_618	0	0	0	0	0	0	2	25	14	0	0	0	3	0	1	0	0	0	k__Bacteria;p__Patescibacteria;c__ABY1;o__Candidatus_Uhrbacteria;f__;g__;s__
OTU_619	22	0	20	0	0	0	0	0	0	0	0	0	0	0	0	0	0	0	k__Bacteria;p__Planctomycetota;c__Phycisphaerae
OTU_620	0	0	0	0	0	0	0	0	0	34	35	25	0	0	21	0	0	0	k__Bacteria;p__Cyanobacteriota;c__Cyanobacteriia;o__Chloroplast;f__unidentified_Chloroplast;g__unidentified_Cyanobacteria;s__Epipyxis_sp_PR26KG
OTU_621	6	46	19	0	0	0	0	0	0	0	0	0	0	0	0	0	0	0	k__Bacteria;p__Pseudomonadota;c__Alphaproteobacteria;o__Sneathiellales;f__Sneathiellaceae
OTU_622	0	1	0	0	0	0	0	0	3	19	9	9	10	6	13	0	0	0	k__Bacteria;p__Bacteroidota;c__Bacteroidia;o__Chitinophagales;f__Saprospiraceae;g__Lewinella;s__
OTU_623	0	0	0	0	0	0	0	0	0	16	16	30	5	2	5	0	0	0	k__Bacteria;p__Cyanobacteriota
OTU_624	0	4	0	0	0	1	1	1	0	53	85	64	0	0	0	0	0	0	k__Bacteria;p__Bacteroidota;c__Bacteroidia;o__Flavobacteriales;f__Flavobacteriaceae;g__Aquimarina;s__
OTU_625	0	150	0	0	0	0	0	0	0	0	0	0	13	17	13	0	0	0	k__Bacteria;p__Pseudomonadota;c__Alphaproteobacteria;o__Rhizobiales;f__Rhizobiaceae;g__Cohaesibacter;s__
OTU_626	2	0	0	4	0	8	23	12	50	5	6	4	0	1	9	1	0	1	k__Bacteria;p__Pseudomonadota;c__Gammaproteobacteria;o__Oceanospirillales;f__Saccharospirillaceae;g__Thalassolituus;s__
OTU_627	0	0	0	0	0	0	0	2	52	0	1	1	0	0	0	0	0	0	k__Bacteria;p__Cyanobacteriota;c__Cyanobacteriia;o__Chloroplast;f__unidentified_Chloroplast;g__unidentified_Cyanobacteria
OTU_628	0	3	0	0	118	5	9	2	4	5	15	4	0	3	7	0	0	0	k__Bacteria;p__Actinomycetota;c__Acidimicrobiia;o__;f__;g__;s__
OTU_629	0	0	0	1	49	2	9	12	17	3	2	1	3	0	3	6	11	7	k__Bacteria;p__Pseudomonadota;c__Gammaproteobacteria;o__Alteromonadales;f__unidentified_Alteromonadales;g__Marinobacter;s__Marinobacter_salsuginis
OTU_630	0	3	0	0	0	0	36	56	15	0	4	3	0	0	0	0	0	0	k__Bacteria;p__Bdellovibrionota;c__Bdellovibrionia;o__Bdellovibrionales;f__Bdellovibrionaceae;g__;s__
OTU_631	1	3	0	0	0	1	0	2	0	22	17	22	7	11	10	0	0	0	k__Bacteria;p__Pseudomonadota;c__Alphaproteobacteria
OTU_632	0	0	0	0	0	0	45	34	16	0	2	0	0	0	0	0	0	0	k__Bacteria;p__Bdellovibrionota;c__Bdellovibrionia;o__Bdellovibrionales;f__Bdellovibrionaceae;g__;s__
OTU_633	0	0	0	0	0	0	0	0	0	19	17	8	27	16	6	0	0	0	k__Bacteria;p__Pseudomonadota;c__Alphaproteobacteria;o__unidentified_Alphaproteobacteria;f__unidentified_Alphaproteobacteria;g__Thalassobaculum;s__
OTU_634	0	0	0	0	0	2	5	4	4	5	9	6	28	27	18	0	0	0	k__Bacteria;p__Bacteroidota;c__Bacteroidia
OTU_635	3	0	0	1	0	13	0	0	0	0	0	0	0	0	0	26	47	41	k__Bacteria;p__Bacteroidota;c__Bacteroidia;o__Flavobacteriales;f__Flavobacteriaceae;g__unidentified_Flavobacteriaceae;s__bacterium_WHC3-2
OTU_636	0	0	0	0	0	0	0	0	0	2	0	1	22	24	18	0	0	0	k__Bacteria;p__Pseudomonadota;c__Alphaproteobacteria;o__Rickettsiales;f__Rickettsiaceae;g__;s__
OTU_637	0	0	1	4	53	43	0	1	1	0	0	0	4	0	0	0	0	0	k__Bacteria;p__Pseudomonadota;c__Gammaproteobacteria;o__Enterobacterales;f__Enterobacteriaceae;g__Serratia
OTU_638	0	0	0	0	0	0	0	0	0	41	55	62	0	0	2	0	0	0	k__Bacteria;p__Pseudomonadota;c__Gammaproteobacteria;o__Burkholderiales;f__Burkholderiaceae;g__Limnobacter;s__
OTU_639	1	0	0	0	0	0	0	0	0	17	16	9	4	3	3	0	0	0	k__Bacteria;p__Bdellovibrionota;c__Bdellovibrionia;o__Bdellovibrionales;f__Bacteriovoracaceae
OTU_640	2	57	4	0	2	3	1	4	4	12	6	3	40	33	25	0	1	2	k__Bacteria;p__Pseudomonadota;c__Gammaproteobacteria;o__Woeseiales;f__Woeseiaceae;g__Woeseia;s__
OTU_641	0	3	0	0	0	0	0	0	0	3	2	3	26	17	29	0	0	0	k__Bacteria;p__Pseudomonadota;c__Alphaproteobacteria
OTU_642	0	0	0	1	0	0	5	6	10	17	9	6	0	2	0	0	0	0	k__Bacteria;p__Bacteroidota;c__Bacteroidia;o__Chitinophagales;f__Saprospiraceae;g__;s__
OTU_643	0	0	0	0	0	0	0	0	0	11	7	12	6	5	10	0	0	0	k__Bacteria;p__Pseudomonadota;c__Alphaproteobacteria
OTU_644	0	0	0	14	28	117	1	0	4	0	0	0	0	1	0	4	6	4	k__Bacteria;p__Bacteroidota;c__Bacteroidia;o__Flavobacteriales;f__Flavobacteriaceae;g__;s__
OTU_645	0	0	0	0	0	0	0	0	0	14	48	28	0	0	0	0	0	0	k__Bacteria
OTU_646	0	12	0	0	0	0	0	0	0	0	0	0	9	8	50	0	0	0	k__Bacteria;p__Pseudomonadota;c__Alphaproteobacteria
OTU_647	0	0	0	0	2	0	2	0	0	1	0	0	26	16	12	0	0	0	k__Bacteria;p__Chlamydiota;c__Chlamydiia;o__Chlamydiales
OTU_648	0	0	0	28	127	113	1	2	3	4	8	2	6	68	9	0	0	0	k__Bacteria;p__Bacillota;c__Bacilli;o__Bacillales;f__Bacillaceae;g__Aeribacillus;s__Aeribacillus_pallidus
OTU_649	0	0	0	3	0	4	28	24	1	0	0	0	0	0	0	0	0	0	k__Bacteria;p__Bacteroidota;c__Bacteroidia;o__Flavobacteriales;f__Flavobacteriaceae;g__Tenacibaculum
OTU_650	5	4	3	0	74	2	3	8	1	5	29	17	3	4	2	1	0	0	k__Bacteria;p__Planctomycetota;c__Planctomycetes;o__Pirellulales;f__Pirellulaceae;g__Rhodopirellula;s__planctomycete_MS30D1
OTU_651	0	0	0	0	0	3	0	0	0	16	19	16	14	12	3	0	0	0	k__Bacteria;p__Planctomycetota;c__Phycisphaerae;o__Phycisphaerales;f__Phycisphaeraceae;g__;s__
OTU_652	0	0	0	0	0	0	0	0	0	22	25	23	7	12	5	0	0	0	k__Bacteria;p__Verrucomicrobiota;c__Verrucomicrobiia;o__Verrucomicrobiales;f__;g__;s__
OTU_653	0	0	0	0	0	0	4	0	1	3	3	0	53	2	41	0	0	0	k__Bacteria;p__Pseudomonadota;c__Deltaproteobacteria
OTU_654	0	0	0	1	0	6	0	0	1	28	15	13	0	0	0	0	0	0	k__Bacteria;p__Pseudomonadota;c__Gammaproteobacteria;o__Salinisphaerales
OTU_655	1	0	1	0	0	0	2	4	3	3	6	3	26	25	25	2	0	1	k__Bacteria;p__Bacteroidota;c__Bacteroidia;o__Flavobacteriales;f__Flavobacteriaceae;g__Tenacibaculum
OTU_656	0	3	1	0	117	1	0	3	0	1	6	1	4	2	0	0	0	0	k__Bacteria;p__Planctomycetota;c__Planctomycetes;o__Pirellulales;f__Pirellulaceae;g__Blastopirellula;s__
OTU_657	1	22	1	1	0	0	12	8	7	12	32	28	13	11	7	0	2	0	k__Bacteria;p__Bacteroidota;c__Bacteroidia;o__Flavobacteriales;f__Flavobacteriaceae;g__Muricauda
OTU_658	0	5	0	0	0	1	0	13	2	4	34	10	12	12	0	0	0	0	k__Bacteria;p__Planctomycetota;c__Planctomycetes;o__Pirellulales;f__Pirellulaceae;g__unidentified_Planctomycetacia;s__planctomycete_MS1399
OTU_659	0	2	0	0	0	0	0	0	0	1	0	0	49	8	34	0	0	0	k__Bacteria;p__Pseudomonadota;c__Alphaproteobacteria
OTU_660	2	1	0	0	0	0	1	14	4	11	23	21	6	6	2	2	0	0	k__Bacteria;p__Planctomycetota;c__Planctomycetes;o__Pirellulales;f__Pirellulaceae;g__Blastopirellula;s__
OTU_661	0	3	1	0	0	5	0	0	0	28	49	28	16	15	24	0	0	0	k__Bacteria;p__Pseudomonadota;c__Alphaproteobacteria
OTU_662	2	3	0	0	0	0	0	0	0	33	25	27	0	2	0	0	0	0	k__Bacteria;p__Bacteroidota;c__Bacteroidia
OTU_663	18	3	18	0	0	0	0	0	0	0	0	0	0	0	0	0	0	0	k__Bacteria;p__Lentisphaerota
OTU_664	0	0	0	0	0	0	0	0	0	43	12	49	4	5	9	0	0	0	k__Bacteria;p__Cyanobacteriota
OTU_665	0	0	0	0	0	0	0	0	0	14	18	10	7	9	3	0	0	0	k__Bacteria;p__unidentified_Bacteria;c__unidentified_Bacteria;o__unidentified_Bacteria;f__unidentified_Bacteria;g__unidentified_Bacteria
OTU_666	6	79	13	1	0	0	3	1	1	13	20	7	9	8	6	0	0	0	k__Bacteria;p__Pseudomonadota;c__Alphaproteobacteria;o__Rhizobiales
OTU_667	0	0	0	0	0	0	0	0	0	30	11	11	1	0	0	0	0	0	k__Bacteria;p__Chlamydiota;c__Chlamydiia;o__Chlamydiales;f__Chlamydiaceae
OTU_668	0	0	0	0	0	0	0	0	0	0	1	0	20	8	24	0	0	0	k__Bacteria
OTU_669	0	261	1	0	0	0	0	0	0	0	1	3	0	0	0	0	0	0	k__Bacteria;p__Pseudomonadota;c__Alphaproteobacteria;o__unidentified_Alphaproteobacteria
OTU_670	1	0	0	1	0	10	12	37	35	52	22	81	21	10	23	8	6	3	k__Bacteria;p__Cyanobacteriota;c__Cyanobacteriia;o__Chloroplast;f__unidentified_Chloroplast;g__unidentified_Cyanobacteria
OTU_671	0	1	0	0	0	0	0	0	0	1	3	2	36	25	26	0	0	0	k__Bacteria;p__Pseudomonadota;c__Gammaproteobacteria
OTU_672	9	147	8	0	0	0	0	0	1	1	0	0	0	0	1	0	0	0	k__Bacteria;p__Dadabacteria;c__;o__;f__;g__;s__
OTU_673	0	0	0	0	0	0	0	0	0	0	0	0	34	6	10	0	0	0	k__Bacteria;p__Planctomycetota;c__;o__;f__;g__;s__
OTU_674	0	1	0	0	0	3	2	0	7	14	12	17	7	9	8	0	0	0	k__Bacteria;p__Bacteroidota;c__Bacteroidia;o__Chitinophagales;f__Saprospiraceae;g__Lewinella;s__
OTU_675	2	129	3	0	0	4	0	0	1	7	3	2	26	68	18	0	0	0	k__Bacteria;p__Pseudomonadota;c__Gammaproteobacteria;o__unidentified_Gammaproteobacteria;f__unidentified_Gammaproteobacteria;g__Candidatus_Tenderia;s__
OTU_676	22	0	19	0	0	0	0	0	0	0	0	0	0	0	0	0	0	0	k__Bacteria
OTU_677	0	0	0	0	9	37	0	2	0	0	0	1	1	2	9	0	0	0	k__Bacteria;p__Pseudomonadota;c__Gammaproteobacteria;o__Burkholderiales;f__Rhodocyclaceae;g__Methyloversatilis;s__
OTU_678	22	100	33	0	0	0	0	0	0	3	2	7	0	3	3	0	0	0	k__Bacteria;p__Pseudomonadota;c__Alphaproteobacteria;o__unidentified_Alphaproteobacteria
OTU_679	0	0	0	7	14	38	0	5	0	1	0	0	0	2	0	0	0	0	k__Bacteria;p__Pseudomonadota;c__Alphaproteobacteria;o__Sphingomonadales;f__Sphingomonadaceae;g__Sphingomonas;s__Sphingomonas_kaistensis
OTU_680	22	0	16	0	0	0	0	0	0	0	0	0	0	0	0	0	0	0	k__Bacteria
OTU_681	0	0	0	0	0	0	0	0	0	3	2	2	23	18	20	0	0	0	k__Bacteria;p__Cyanobacteriota;c__Cyanobacteriia;o__Chloroplast;f__unidentified_Chloroplast;g__unidentified_Cyanobacteria
OTU_682	0	0	0	0	0	0	1	0	1	0	0	0	27	10	37	0	0	0	k__Bacteria
OTU_683	0	0	0	0	0	0	22	31	15	0	0	0	0	0	0	0	0	0	k__Bacteria;p__Bacteroidota;c__Bacteroidia;o__Chitinophagales;f__Saprospiraceae;g__;s__
OTU_684	0	0	0	0	0	1	0	0	0	10	10	10	14	11	18	0	0	0	k__Bacteria;p__Pseudomonadota;c__Alphaproteobacteria;o__Caulobacterales;f__Hyphomonadaceae;g__Oceanicaulis;s__
OTU_685	0	0	0	0	0	0	0	0	0	0	4	4	44	16	30	0	0	0	k__Bacteria;p__Pseudomonadota;c__Alphaproteobacteria
OTU_686	0	0	0	0	0	0	0	0	0	0	0	0	19	10	16	0	0	0	k__Bacteria;p__Pseudomonadota;c__Alphaproteobacteria
OTU_687	2	6	1	0	0	0	0	0	0	0	0	0	2	0	0	64	7	29	k__Bacteria;p__Planctomycetota;c__Planctomycetes;o__Pirellulales;f__Pirellulaceae;g__Rubripirellula;s__
OTU_688	2	0	0	1	81	1	2	0	0	22	46	16	11	8	21	0	0	0	k__Bacteria;p__Pseudomonadota;c__Alphaproteobacteria;o__Caulobacterales;f__Parvularculaceae;g__Parvularcula;s__
OTU_689	0	0	0	0	0	0	0	0	0	86	47	107	2	1	1	0	0	0	k__Bacteria;p__Planctomycetota;c__;o__;f__;g__;s__
OTU_690	0	0	0	0	0	0	0	0	0	0	0	0	14	9	21	0	0	0	k__Bacteria;p__Pseudomonadota;c__Alphaproteobacteria;o__Caulobacterales;f__Parvularculaceae;g__;s__
OTU_691	0	0	0	0	0	0	0	0	0	0	0	0	0	0	0	38	11	9	k__Archaea;p__Thermoplasmatota;c__Thermoplasmata
OTU_692	0	0	0	4	1	1	0	0	0	0	0	0	0	0	0	25	47	31	k__Bacteria;p__Bacteroidota;c__Bacteroidia;o__Flavobacteriales;f__Flavobacteriaceae;g__;s__
OTU_693	0	0	0	0	0	0	0	0	0	9	13	6	16	14	3	0	0	0	k__Bacteria;p__Planctomycetota;c__Phycisphaerae;o__;f__;g__;s__
OTU_694	0	0	0	0	0	3	0	1	0	7	7	3	27	24	16	0	0	0	k__Bacteria;p__Pseudomonadota;c__Gammaproteobacteria
OTU_695	0	0	0	0	0	0	0	0	0	18	28	18	0	0	1	0	0	0	k__Bacteria;p__Pseudomonadota;c__Alphaproteobacteria
OTU_696	0	0	0	0	0	1	5	4	0	1	19	15	7	5	1	0	0	0	k__Bacteria;p__Planctomycetota;c__Planctomycetes;o__Planctomycetales;f__unidentified_Planctomycetales;g__Fuerstia;s__
OTU_697	0	0	0	0	0	1	0	0	0	4	2	2	28	59	21	0	0	0	k__Bacteria;p__Bacteroidota;c__Bacteroidia
OTU_698	0	0	0	7	0	5	0	0	0	0	0	0	0	0	0	47	69	57	k__Bacteria;p__Pseudomonadota;c__Alphaproteobacteria;o__unidentified_Alphaproteobacteria;f__unidentified_Alphaproteobacteria;g__unidentified_Alphaproteobacteria;s__alpha_proteobacterium_IMCC14465
OTU_699	0	1	0	0	0	1	5	0	1	13	8	8	30	15	8	0	0	0	k__Bacteria;p__Bacteroidota;c__Bacteroidia;o__Chitinophagales;f__Saprospiraceae
OTU_700	0	0	0	0	0	0	2	2	2	10	18	8	1	0	0	0	0	0	k__Bacteria;p__Planctomycetota;c__Phycisphaerae;o__Phycisphaerales;f__Phycisphaeraceae;g__;s__
OTU_701	0	0	0	0	0	0	0	4	0	13	22	7	7	10	4	0	0	0	k__Bacteria;p__Bacteroidota;c__Bacteroidia;o__Flavobacteriales;f__;g__;s__
OTU_702	2	22	6	0	0	0	0	0	0	1	0	2	13	16	16	0	0	0	k__Bacteria;p__Pseudomonadota;c__Alphaproteobacteria;o__unidentified_Alphaproteobacteria;f__unidentified_Alphaproteobacteria;g__unidentified_Alphaproteobacteria
OTU_703	0	2	0	0	0	0	1	5	2	5	11	6	7	10	3	0	0	0	k__Bacteria;p__Planctomycetota;c__Planctomycetes;o__Pirellulales;f__Pirellulaceae;g__Blastopirellula;s__
OTU_704	0	0	0	0	1	0	45	57	14	2	3	1	3	1	1	4	1	2	k__Bacteria;p__Bdellovibrionota;c__Bdellovibrionia;o__Bdellovibrionales;f__Bdellovibrionaceae;g__;s__
OTU_705	1	0	0	0	0	5	3	2	32	6	4	7	0	0	0	0	0	0	k__Bacteria;p__Myxococcota;c__Myxococcia;o__Myxococcales;f__;g__;s__
OTU_706	16	3	26	0	0	0	0	0	0	0	0	0	0	0	0	0	0	0	k__Bacteria;p__Hydrogenedentes;c__;o__;f__;g__;s__
OTU_707	0	13	0	0	0	0	0	0	0	5	9	15	0	9	1	0	0	0	k__Bacteria;p__Verrucomicrobiota;c__Verrucomicrobiia;o__Opitutales;f__Puniceicoccaceae;g__Coraliomargarita
OTU_708	20	9	28	0	0	0	3	0	0	9	17	8	14	42	14	0	0	0	k__Bacteria;p__Pseudomonadota;c__Gammaproteobacteria;o__Oceanospirillales;f__unidentified_Oceanospirillales;g__Marinomonas;s__Marinomonas_communis
OTU_709	0	0	1	0	82	1	3	2	7	39	17	24	31	47	34	0	0	0	k__Bacteria;p__Pseudomonadota;c__Alphaproteobacteria;o__Caulobacterales;f__Hyphomonadaceae
OTU_710	4	21	1	0	46	4	265	299	122	114	48	50	57	53	101	2	7	8	k__Bacteria;p__Pseudomonadota;c__Alphaproteobacteria;o__Rhodobacterales;f__Rhodobacteraceae;g__Actibacterium;s__Actibacterium_atlanticum
OTU_711	0	0	0	0	0	0	0	0	0	19	13	21	5	8	8	0	0	0	k__Bacteria
OTU_712	0	0	0	0	0	0	0	0	0	21	26	14	6	6	4	0	0	0	k__Bacteria;p__Chlamydiota;c__Chlamydiia;o__Chlamydiales;f__Chlamydiaceae
OTU_713	0	0	0	0	0	1	1	2	2	9	7	7	35	27	23	2	2	4	k__Bacteria;p__Pseudomonadota;c__Alphaproteobacteria;o__unidentified_Alphaproteobacteria
OTU_714	0	0	0	0	0	0	1	0	0	6	7	2	13	39	14	0	0	0	k__Bacteria;p__Bacteroidota;c__Bacteroidia;o__Chitinophagales;f__Saprospiraceae;g__;s__
OTU_715	0	0	0	0	0	0	0	0	0	5	1	0	16	7	12	0	0	0	k__Bacteria;p__Myxococcota;c__Myxococcia;o__Myxococcales;f__Sandaracinaceae
OTU_716	60	3	40	0	0	0	0	0	0	0	0	0	0	0	0	0	0	0	k__Bacteria
OTU_717	3	0	1	9	18	120	0	0	3	0	0	0	1	0	1	50	40	42	k__Bacteria;p__Bacteroidota;c__Bacteroidia;o__Flavobacteriales;f__Flavobacteriaceae;g__;s__
OTU_718	0	0	1	2	0	1	10	1	82	42	0	32	4	0	2	0	0	0	k__Bacteria
OTU_719	0	0	0	0	171	5	0	0	0	0	1	0	0	0	0	2	0	0	k__Bacteria;p__Pseudomonadota;c__Gammaproteobacteria;o__Pasteurellales;f__Pasteurellaceae;g__Phocoenobacter
OTU_720	0	0	0	0	0	0	0	0	0	28	29	26	0	0	0	0	0	0	k__Bacteria;p__Chlamydiota;c__Chlamydiia;o__Chlamydiales
OTU_721	0	0	0	0	0	0	3	6	0	9	6	5	2	0	0	8	3	5	k__Bacteria;p__Pseudomonadota;c__Alphaproteobacteria;o__Rhodospirillales;f__unidentified_Rhodospirillales;g__unidentified_Rhodospirillales;s__alpha_proteobacterium_SAORIC-614
OTU_722	0	0	0	0	0	2	0	0	1	2	1	4	23	29	0	0	0	0	k__Bacteria;p__Bdellovibrionota;c__Oligoflexia;o__Oligoflexales;f__Oligoflexaceae;g__;s__
OTU_723	0	0	0	0	0	1	48	32	22	0	1	0	5	4	9	3	1	0	k__Bacteria;p__Bacteroidota;c__Bacteroidia;o__Chitinophagales;f__Saprospiraceae;g__;s__
OTU_724	0	0	0	0	0	0	0	0	0	6	6	12	6	6	1	0	0	0	k__Bacteria;p__Planctomycetota;c__;o__;f__;g__;s__
OTU_725	0	1	0	4	2	6	3	5	44	37	20	61	11	17	21	0	0	0	k__Bacteria;p__Cyanobacteriota;c__Cyanobacteriia;o__Chloroplast;f__unidentified_Chloroplast;g__unidentified_Cyanobacteria
OTU_726	0	0	0	0	5	0	0	2	4	16	31	16	5	2	0	0	0	0	k__Bacteria;p__Planctomycetota;c__Phycisphaerae;o__Phycisphaerales;f__Phycisphaeraceae;g__;s__
OTU_727	16	27	26	0	0	0	0	0	0	0	0	0	0	0	0	0	0	0	k__Bacteria;p__Pseudomonadota;c__Gammaproteobacteria;o__Burkholderiales;f__Burkholderiaceae;g__Ralstonia;s__Ralstonia_insidiosa
OTU_728	6	61	14	0	0	0	0	0	0	0	0	0	0	0	0	0	0	0	k__Bacteria;p__Pseudomonadota;c__Alphaproteobacteria;o__Rhodospirillales;f__unidentified_Rhodospirillales;g__Defluviicoccus;s__
OTU_729	15	0	13	0	0	0	0	0	0	0	0	0	0	0	0	0	0	0	k__Bacteria;p__Planctomycetota;c__Phycisphaerae;o__Phycisphaerales;f__;g__;s__
OTU_730	0	0	0	0	0	0	0	0	0	0	46	1	0	0	0	0	0	0	k__Bacteria;p__Pseudomonadota;c__Gammaproteobacteria;o__Oceanospirillales;f__Halomonadaceae;g__Zymobacter;s__Zymobacter_palmae
OTU_731	0	4	0	0	22	0	0	0	0	22	16	11	1	2	3	0	0	0	k__Bacteria;p__Pseudomonadota;c__Alphaproteobacteria;o__unidentified_Alphaproteobacteria;f__Kiloniellaceae;g__Pelagibius;s__Rhodospirillaceae_bacterium_PS4B-B496
OTU_732	1	81	8	0	0	0	0	0	0	0	1	0	0	0	0	0	0	0	k__Bacteria;p__Pseudomonadota;c__Alphaproteobacteria;o__unidentified_Alphaproteobacteria;f__unidentified_Alphaproteobacteria
OTU_733	17	0	29	0	0	0	0	0	0	0	0	0	0	0	0	0	0	0	k__Bacteria;p__Patescibacteria;c__ABY1;o__Candidatus_Kerfeldbacteria;f__;g__;s__
OTU_734	0	0	0	0	0	0	2	3	0	6	1	2	21	13	8	0	0	0	k__Bacteria;p__Pseudomonadota;c__Gammaproteobacteria;o__Oceanospirillales;f__Saccharospirillaceae;g__Thalassolituus;s__Bacterioplanes_sanyensis
OTU_735	0	0	0	0	0	0	0	0	0	0	0	0	0	0	0	28	46	35	k__Bacteria;p__Pseudomonadota;c__Deltaproteobacteria
OTU_736	11	48	4	0	0	0	0	0	0	0	0	0	0	0	0	0	0	0	k__Bacteria;p__Pseudomonadota;c__Alphaproteobacteria;o__unidentified_Alphaproteobacteria;f__Kiloniellaceae;g__Tistlia;s__
OTU_737	0	0	0	0	2	0	0	1	0	0	2	0	0	0	0	52	40	55	k__Bacteria;p__Pseudomonadota;c__Gammaproteobacteria;o__Oceanospirillales;f__unidentified_Oceanospirillales;g__Marinobacterium;s__bacterium_WHC3-3
OTU_738	0	0	0	0	40	1	1	1	0	12	6	9	17	8	10	0	0	0	k__Bacteria;p__Pseudomonadota;c__Gammaproteobacteria
OTU_739	1	1	0	0	0	0	3	44	3	0	0	0	0	0	0	0	0	0	k__Bacteria;p__Patescibacteria;c__Parcubacteria;o__Candidatus_Campbellbacteria;f__;g__;s__
OTU_740	0	5	0	0	0	0	0	0	0	1	0	1	10	18	73	0	0	0	k__Bacteria;p__Bacteroidota;c__Bacteroidia
OTU_741	1	8	1	6	22	16	58	32	17	16	11	13	40	49	36	165	157	156	k__Bacteria;p__Pseudomonadota;c__Alphaproteobacteria;o__Rhodobacterales;f__Rhodobacteraceae
OTU_742	0	4	0	0	0	0	0	0	0	11	8	9	7	5	6	0	0	0	k__Bacteria;p__Pseudomonadota;c__Alphaproteobacteria;o__Rhodobacterales;f__Rhodobacteraceae
OTU_743	0	0	0	0	0	0	0	0	0	2	6	6	19	15	19	0	0	0	k__Bacteria;p__Pseudomonadota;c__Gammaproteobacteria;o__Pseudomonadales;f__;g__;s__
OTU_744	0	2	0	0	0	0	0	0	0	12	12	6	5	4	3	0	0	0	k__Bacteria;p__Pseudomonadota;c__Alphaproteobacteria
OTU_745	1	0	0	0	5	23	0	2	0	1	1	0	0	0	7	0	0	0	k__Bacteria;p__Pseudomonadota;c__Gammaproteobacteria;o__Cellvibrionales;f__Cellvibrionaceae;g__Cellvibrio;s__
OTU_746	0	0	0	4	16	22	1	0	3	1	8	2	1	5	6	0	0	0	k__Bacteria;p__Bacillota;c__Bacilli;o__Bacillales;f__unidentified_Bacillales;g__Exiguobacterium;s__Exiguobacterium_aurantiacum
OTU_747	0	0	0	0	0	0	0	0	0	7	5	9	6	2	1	0	0	0	k__Bacteria;p__;c__;o__;f__;g__;s__
OTU_748	0	3	2	1	0	0	0	5	22	42	23	65	8	2	4	0	0	0	k__Bacteria;p__Cyanobacteriota;c__Cyanobacteriia
OTU_749	0	0	0	0	1	4	3	3	7	1	1	0	1	2	49	0	0	0	k__Bacteria;p__Pseudomonadota;c__Alphaproteobacteria
OTU_750	1	2	0	0	0	7	0	1	0	0	1	0	22	11	6	0	0	0	k__Bacteria;p__Planctomycetota;c__Planctomycetes;o__Pirellulales;f__Pirellulaceae;g__Blastopirellula;s__
OTU_751	0	0	0	0	0	0	31	52	8	0	0	0	0	0	0	0	0	0	k__Bacteria;p__Bacteroidota;c__Bacteroidia;o__Chitinophagales;f__Saprospiraceae;g__Lewinella;s__
OTU_752	0	0	0	0	0	0	0	0	0	3	14	18	8	10	4	0	0	0	k__Bacteria;p__Planctomycetota;c__Phycisphaerae;o__Phycisphaerales;f__Phycisphaeraceae;g__;s__
OTU_753	0	0	0	0	0	1	0	0	0	5	4	2	0	30	30	0	0	0	k__Bacteria;p__Bacteroidota;c__Bacteroidia;o__Cytophagales;f__Cyclobacteriaceae;g__Reichenbachiella;s__
OTU_754	0	0	0	0	0	0	0	0	1	15	10	25	12	8	8	0	0	0	k__Bacteria;p__Cyanobacteriota;c__Cyanobacteriia;o__Chloroplast;f__unidentified_Chloroplast;g__unidentified_Cyanobacteria
OTU_755	0	0	0	0	0	0	4	22	30	0	0	0	0	0	0	0	0	0	k__Bacteria;p__Patescibacteria;c__ABY1;o__Candidatus_Uhrbacteria;f__;g__;s__
OTU_756	0	0	0	0	0	0	0	0	0	0	2	2	21	8	15	0	0	0	k__Bacteria;p__Pseudomonadota;c__Alphaproteobacteria
OTU_757	0	0	0	0	0	0	0	0	2	1	2	5	17	5	10	0	0	0	k__Bacteria;p__Pseudomonadota;c__Gammaproteobacteria;o__Pseudomonadales
OTU_758	0	0	0	0	0	0	0	0	1	2	1	5	2	35	2	0	0	0	k__Bacteria;p__Myxococcota;c__Myxococcia;o__Myxococcales;f__Nannocystaceae;g__Enhygromyxa
OTU_759	0	0	0	0	0	0	0	0	0	3	9	5	8	10	3	0	0	0	k__Bacteria;p__Pseudomonadota;c__Alphaproteobacteria;o__unidentified_Alphaproteobacteria;f__unidentified_Alphaproteobacteria;g__Thalassobaculum
OTU_760	1	53	0	0	0	4	12	4	6	5	0	2	5	9	8	0	0	0	k__Bacteria;p__Actinomycetota;c__Acidimicrobiia;o__;f__;g__;s__
OTU_761	1	0	0	14	8	53	0	0	3	0	0	2	0	1	0	0	0	0	k__Bacteria;p__Pseudomonadota;c__Alphaproteobacteria;o__Rhodospirillales;f__unidentified_Rhodospirillales;g__Telmatospirillum
OTU_762	0	0	0	0	0	0	2	2	3	24	30	26	19	23	16	0	0	0	k__Bacteria;p__Bacteroidota;c__Bacteroidia;o__Flavobacteriales;f__Cryomorphaceae;g__Owenweeksia;s__
OTU_763	7	39	7	0	0	0	0	0	1	0	0	0	0	0	0	0	0	0	k__Bacteria;p__Pseudomonadota;c__Alphaproteobacteria;o__unidentified_Alphaproteobacteria;f__Kiloniellaceae;g__;s__
OTU_764	0	1	0	11	20	84	0	0	3	3	2	2	1	0	2	3	0	0	k__Bacteria;p__Bacillota;c__Bacilli;o__Bacillales;f__Bacillaceae;g__Bacillus;s__Bacillus_horikoshii
OTU_765	0	0	2	0	95	0	0	0	3	0	0	0	0	0	0	0	0	0	k__Bacteria;p__Pseudomonadota;c__Deltaproteobacteria
OTU_766	0	0	0	0	0	0	0	1	0	2	11	8	18	15	6	0	0	0	k__Bacteria;p__Pseudomonadota;c__Alphaproteobacteria;o__Rhizobiales
OTU_767	4	0	0	0	0	3	0	0	1	24	5	28	0	0	0	4	0	2	k__Bacteria;p__Cyanobacteriota;c__Cyanobacteriia;o__Chloroplast;f__unidentified_Chloroplast;g__unidentified_Cyanobacteria
OTU_768	1	1	2	10	35	37	6	2	4	9	9	5	3	8	8	0	0	0	k__Bacteria;p__Bacillota;c__Bacilli;o__Bacillales;f__unidentified_Bacillales;g__Exiguobacterium;s__Exiguobacterium_aurantiacum
OTU_769	0	0	0	0	0	0	0	0	0	6	21	10	0	0	0	0	0	0	k__Bacteria
OTU_770	1	0	0	1	0	1	7	19	31	0	0	0	0	0	0	0	0	0	k__Bacteria;p__Pseudomonadota;c__Gammaproteobacteria;o__Cellvibrionales;f__Porticoccaceae;g__unidentified_Porticoccaceae;s__Porticoccaceae_bacterium_LSUCC0057
OTU_771	0	0	0	0	0	0	0	0	0	0	0	0	38	22	5	0	0	0	k__Bacteria;p__Pseudomonadota;c__Gammaproteobacteria
OTU_772	1	0	0	0	0	0	0	0	0	8	15	10	6	6	8	0	0	0	k__Bacteria;p__Planctomycetota;c__;o__;f__;g__;s__
OTU_773	0	0	0	0	0	0	0	0	0	1	0	1	26	23	5	0	0	0	k__Bacteria;p__Pseudomonadota;c__Alphaproteobacteria
OTU_774	90	1	0	0	0	2	0	0	0	0	0	0	0	0	0	0	0	0	k__Bacteria;p__Dadabacteria;c__;o__;f__;g__;s__
OTU_775	0	0	1	1	4	5	0	1	0	0	0	2	11	15	14	0	0	0	k__Bacteria;p__Planctomycetota;c__Planctomycetacia;o__;f__;g__;s__
OTU_776	0	0	0	2	18	14	88	118	63	2	5	2	5	2	2	1	2	1	k__Bacteria;p__Pseudomonadota;c__Gammaproteobacteria;o__Oceanospirillales;f__Saccharospirillaceae;g__Oleibacter
OTU_777	0	0	0	0	0	0	1	2	2	3	7	2	20	27	27	0	0	0	k__Bacteria;p__Bacteroidota;c__Bacteroidia
OTU_778	0	0	0	0	0	0	0	0	0	0	0	0	0	55	4	0	0	0	k__Bacteria;p__Bacteroidota;c__Bacteroidia;o__Cytophagales;f__Cyclobacteriaceae
OTU_779	0	0	0	0	0	3	0	0	0	0	0	0	0	0	0	37	16	11	k__Archaea;p__Thermoplasmatota;c__Thermoplasmata
OTU_780	0	0	0	0	0	0	0	0	0	0	0	0	0	0	0	35	6	23	k__Bacteria;p__Verrucomicrobiota;c__Verrucomicrobiia;o__Verrucomicrobiae;f__unidentified_Verrucomicrobiae;g__unidentified_Verrucomicrobiae;s__bacterium_SH5-3
OTU_781	0	0	0	0	0	0	0	0	0	18	27	20	0	0	1	0	0	0	k__Bacteria;p__Chlamydiota;c__Chlamydiia;o__Chlamydiales;f__Simkaniaceae;g__Candidatus_Fritschea
OTU_782	0	0	0	8	36	102	0	1	1	0	1	0	2	1	3	0	0	0	k__Bacteria;p__Bacillota;c__Bacilli;o__Bacillales;f__Bacillaceae;g__Bacillus;s__Bacillus_anthracis
OTU_783	1	2	0	0	0	0	0	0	1	21	36	16	3	5	7	0	0	0	k__Bacteria;p__Bacteroidota;c__Bacteroidia;o__Cytophagales;f__Cyclobacteriaceae;g__Ekhidna;s__
OTU_784	0	5	1	6	2	0	0	0	0	1	0	0	0	0	0	26	35	29	k__Bacteria;p__Actinomycetota;c__Acidimicrobiia;o__unidentified_Acidimicrobiia;f__unidentified_Acidimicrobiia;g__Ilumatobacter;s__
OTU_785	0	0	0	0	0	0	0	1	1	0	0	0	0	37	38	0	0	0	k__Bacteria;p__Pseudomonadota;c__Gammaproteobacteria
OTU_786	0	0	0	0	0	0	0	0	0	4	12	9	8	19	16	0	0	0	k__Bacteria;p__Bdellovibrionota;c__Bacteriovoracia;o__Bacteriovoracales;f__Bacteriovoracaceae;g__Peredibacter
OTU_787	0	3	0	0	3	0	0	0	1	0	2	1	19	8	13	0	0	0	k__Bacteria;p__Verrucomicrobiota;c__Verrucomicrobiia;o__Verrucomicrobiales;f__;g__;s__
OTU_788	0	0	0	0	0	0	0	0	0	0	0	0	24	7	24	0	0	0	k__Bacteria;p__Bacteroidota;c__Bacteroidia;o__Flavobacteriales;f__Flavobacteriaceae;g__Flavobacterium;s__Flavobacterium_hauense
OTU_789	0	0	0	0	0	0	1	0	0	9	7	2	26	16	1	0	0	0	k__Bacteria;p__Planctomycetota;c__;o__;f__;g__;s__
OTU_790	0	0	0	0	0	0	2	0	1	0	0	3	46	19	30	0	0	0	k__Bacteria;p__Bacteroidota;c__Bacteroidia;o__Chitinophagales;f__Saprospiraceae
OTU_791	0	1	0	0	0	0	0	0	0	0	0	0	13	27	13	0	0	0	k__Bacteria;p__Pseudomonadota;c__Alphaproteobacteria;o__Rhodobacterales;f__Rhodobacteraceae;g__Oceanicella;s__
OTU_792	0	0	0	0	0	0	0	1	0	0	0	0	10	88	18	0	0	0	k__Bacteria;p__Bdellovibrionota;c__Oligoflexia;o__Oligoflexales;f__Oligoflexaceae;g__Pseudobacteriovorax
OTU_793	0	0	0	0	0	0	9	28	4	0	0	0	3	0	1	0	2	1	k__Bacteria;p__Bacteroidota;c__Bacteroidia;o__Cytophagales;f__Cyclobacteriaceae;g__Roseivirga;s__Roseivirga_spongicola
OTU_794	4	0	0	0	0	0	105	0	0	0	0	0	0	0	0	0	0	0	k__Bacteria;p__Bacillota;c__Bacilli;o__Lactobacillales;f__Leuconostocaceae;g__Leuconostoc;s__Leuconostoc_citreum
OTU_795	0	0	0	0	0	0	0	0	0	4	1	1	17	20	8	0	0	0	k__Bacteria;p__Pseudomonadota;c__Gammaproteobacteria;o__Legionellales;f__Legionellaceae;g__;s__
OTU_796	0	0	0	0	0	1	0	0	0	0	1	5	14	8	25	0	0	0	k__Bacteria;p__Pseudomonadota;c__Gammaproteobacteria;o__Legionellales;f__Legionellaceae;g__;s__
OTU_797	0	0	0	0	0	0	0	0	0	1	1	2	30	7	27	0	0	0	k__Bacteria;p__Planctomycetota;c__;o__;f__;g__;s__
OTU_798	0	0	0	0	0	1	0	0	0	18	17	13	0	0	0	0	0	0	k__Bacteria;p__Bdellovibrionota;c__Bdellovibrionia;o__Bdellovibrionales;f__Bdellovibrionaceae;g__Bdellovibrio;s__
OTU_799	0	0	0	1	0	0	2	3	15	32	23	55	2	1	3	0	0	0	k__Bacteria;p__Cyanobacteriota;c__Cyanobacteriia
OTU_800	0	0	0	0	0	0	0	0	0	0	0	59	0	0	0	0	0	0	k__Bacteria;p__Cyanobacteriota;c__Cyanobacteriia;o__Cyanobacteriales;f__;g__;s__
OTU_801	1	0	0	0	0	1	0	0	0	0	0	0	0	0	0	24	35	22	k__Bacteria;p__Bacteroidota;c__Bacteroidia;o__Flavobacteriales;f__Flavobacteriaceae;g__;s__
OTU_802	1	0	0	0	0	0	0	1	1	42	44	25	1	1	2	0	0	0	k__Bacteria;p__Bacteroidota;c__Bacteroidia;o__Cytophagales;f__Flammeovirgaceae;g__Flexithrix;s__
OTU_803	6	10	10	3	384	29	1413	1130	433	28	17	21	7	6	43	199	150	166	k__Bacteria;p__Pseudomonadota;c__Alphaproteobacteria;o__Rhodobacterales;f__Rhodobacteraceae;g__Nautella;s__Nautella_italica
OTU_804	0	0	0	0	0	1	1	0	0	19	36	5	36	13	18	0	0	0	k__Bacteria;p__Pseudomonadota;c__Deltaproteobacteria;o__unidentified_Deltaproteobacteria;f__unidentified_Deltaproteobacteria;g__unidentified_Deltaproteobacteria;s__Deltaproteobacteria_bacterium_SMP-3
OTU_805	9	17	17	0	0	0	0	1	0	0	0	0	0	0	0	0	0	0	k__Bacteria;p__Pseudomonadota;c__Alphaproteobacteria;o__Rhodospirillales;f__;g__;s__
OTU_806	0	0	0	0	0	0	0	0	0	10	5	5	1	2	27	0	0	0	k__Bacteria;p__Bdellovibrionota;c__Bdellovibrionia;o__Bdellovibrionales;f__Bdellovibrionaceae;g__Bdellovibrio;s__
OTU_807	0	0	0	0	0	3	0	0	0	2	0	0	18	12	13	0	0	0	k__Bacteria;p__Pseudomonadota;c__Gammaproteobacteria
OTU_808	74	0	1	3	0	0	0	0	0	0	0	0	0	0	0	0	0	0	k__Bacteria;p__Chloroflexota;c__Anaerolineae;o__;f__;g__;s__
OTU_809	0	0	0	0	0	0	0	1	91	0	0	0	0	0	0	0	0	0	k__Bacteria;p__Cyanobacteriota;c__Cyanobacteriia;o__Chloroplast;f__unidentified_Chloroplast;g__unidentified_Cyanobacteria
OTU_810	0	0	0	0	0	0	0	0	0	2	4	5	14	15	5	0	0	0	k__Bacteria;p__Planctomycetota;c__;o__;f__;g__;s__
OTU_811	0	0	0	0	2	0	0	0	0	0	10	2	10	9	21	0	0	0	k__Bacteria;p__Bdellovibrionota;c__Bdellovibrionia;o__Bdellovibrionales;f__Bacteriovoracaceae
OTU_812	0	29	0	0	0	0	0	0	0	0	2	0	16	11	8	0	0	0	k__Bacteria;p__Pseudomonadota;c__Gammaproteobacteria;o__Cellvibrionales;f__Cellvibrionaceae
OTU_813	0	0	0	0	0	0	0	0	0	0	0	0	15	20	30	0	0	0	k__Bacteria;p__Pseudomonadota;c__Gammaproteobacteria;o__Legionellales;f__Coxiellaceae;g__Coxiella
OTU_814	18	3	19	0	0	0	0	1	0	0	0	0	0	0	0	0	0	0	k__Bacteria;p__Bacteroidota;c__Bacteroidia;o__Flavobacteriales;f__Crocinitomicaceae;g__Lishizhenia;s__Lishizhenia_tianjinensis
OTU_815	0	0	0	0	0	0	0	0	0	2	7	15	1	4	9	0	0	0	k__Bacteria;p__Planctomycetota;c__Phycisphaerae;o__Phycisphaerales;f__Phycisphaeraceae;g__;s__
OTU_816	0	0	0	0	0	2	2	0	1	17	17	10	46	25	12	0	0	0	k__Bacteria;p__Bacteroidota;c__Bacteroidia;o__Cytophagales;f__Cyclobacteriaceae;g__;s__
OTU_817	0	0	0	0	0	0	0	2	0	0	0	0	0	0	0	20	11	22	k__Bacteria;p__Pseudomonadota;c__Alphaproteobacteria;o__unidentified_Alphaproteobacteria;f__unidentified_Alphaproteobacteria;g__Candidatus_Puniceispirillum;s__
OTU_818	0	0	0	0	0	1	0	0	0	28	22	27	0	2	0	0	0	0	k__Bacteria;p__Bacteroidota;c__Bacteroidia;o__Flavobacteriales;f__Flavobacteriaceae;g__Aquimarina;s__
OTU_819	0	0	0	0	0	5	0	0	0	8	4	2	7	3	9	0	0	0	k__Bacteria;p__Planctomycetota;c__;o__;f__;g__;s__
OTU_820	0	0	0	0	41	0	0	0	1	2	13	5	9	3	2	0	0	0	k__Bacteria;p__Planctomycetota;c__;o__;f__;g__;s__
OTU_821	0	0	0	0	99	0	0	0	0	0	0	0	0	0	2	0	0	0	k__Bacteria;p__Rhodothermota;c__Rhodothermia;o__Rhodothermales;f__Rhodothermaceae;g__;s__
OTU_822	1	0	0	0	0	0	0	0	0	0	0	30	0	1	1	0	0	0	k__Bacteria;p__Cyanobacteriota;c__Cyanobacteriia;o__Cyanobacteriales;f__;g__;s__
OTU_823	0	0	0	0	0	0	0	0	0	0	0	0	4	9	39	0	0	0	k__Bacteria;p__Pseudomonadota;c__Alphaproteobacteria;o__unidentified_Alphaproteobacteria
OTU_824	19	7	1	8	54	27	15	50	214	642	467	836	506	579	547	5	4	3	k__Bacteria;p__Cyanobacteriota;c__Cyanobacteriia;o__Chloroplast;f__unidentified_Chloroplast;g__unidentified_Chloroplast;g__Planoglabratella;s__Planoglabratella_opercularis
OTU_825	0	0	0	0	0	0	1	0	47	0	0	0	0	1	0	0	0	0	k__Bacteria;p__Pseudomonadota;c__Gammaproteobacteria;o__Oceanospirillales;f__Saccharospirillaceae;g__Litoribrevibacter;s__Litoribrevibacter_sp_Eup_a-2
OTU_826	0	0	0	0	0	0	0	0	0	2	0	1	18	17	9	0	0	0	k__Bacteria;p__Pseudomonadota;c__Gammaproteobacteria
OTU_827	0	1	0	0	0	0	0	0	0	12	14	12	3	7	3	0	0	0	k__Bacteria;p__Bacteroidota;c__Bacteroidia;o__Cytophagales;f__Amoebophilaceae;g__Candidatus_Amoebophilus
OTU_828	0	0	0	0	0	0	0	0	0	13	9	5	9	4	2	0	0	0	k__Bacteria;p__Pseudomonadota;c__Alphaproteobacteria
OTU_829	0	0	0	0	0	0	14	56	1	0	0	0	0	0	0	0	0	0	k__Bacteria;p__Bdellovibrionota;c__Oligoflexia;o__Oligoflexales;f__Oligoflexaceae;g__;s__
OTU_830	2	101	10	0	0	0	12	6	3	1	0	2	0	1	0	1	0	0	k__Bacteria;p__Actinomycetota;c__Acidimicrobiia;o__unidentified_Acidimicrobiia;f__unidentified_Acidimicrobiia;g__Ilumatobacter;s__
OTU_831	10	0	15	1	0	0	0	0	0	0	0	0	0	0	0	0	0	0	k__Bacteria
OTU_832	0	0	0	0	0	0	9	14	13	2	13	1	0	1	0	0	0	0	k__Bacteria;p__Bdellovibrionota;c__Bdellovibrionia;o__Bdellovibrionales;f__Bdellovibrionaceae;g__;s__
OTU_833	0	4	0	0	0	0	2	0	0	2	3	2	1	0	1	28	1	7	k__Bacteria;p__Planctomycetota;c__Planctomycetes;o__Pirellulales;f__Pirellulaceae;g__Blastopirellula;s__
OTU_834	0	0	0	0	0	0	0	0	0	4	0	2	48	45	34	0	0	0	k__Bacteria;p__Pseudomonadota;c__Gammaproteobacteria
OTU_835	1	5	1	0	0	0	3	4	1	2	11	9	4	5	3	0	0	0	k__Bacteria;p__Bacteroidota;c__Bacteroidia;o__Flavobacteriales;f__Flavobacteriaceae;g__Muricauda
OTU_836	9	0	20	0	9	0	0	0	0	0	0	0	0	0	0	0	0	0	k__Bacteria;p__Pseudomonadota;c__Alphaproteobacteria;o__unidentified_Alphaproteobacteria;f__unidentified_Alphaproteobacteria;g__Fodinicurvata;s__mucus_bacterium_82
OTU_837	0	1	0	0	0	0	0	0	5	6	7	5	14	10	4	0	0	0	k__Bacteria;p__Pseudomonadota;c__Alphaproteobacteria
OTU_838	0	0	0	0	0	0	0	2	2	2	2	2	23	11	23	0	0	0	k__Bacteria;p__Pseudomonadota;c__Deltaproteobacteria
OTU_839	0	0	0	0	0	0	0	0	1	12	9	11	0	6	1	0	0	0	k__Bacteria;p__Bdellovibrionota;c__Bdellovibrionia;o__Bdellovibrionales;f__Bdellovibrionaceae;g__Bdellovibrio;s__
OTU_840	0	0	0	0	57	17	0	1	0	1	0	0	0	0	0	0	0	0	k__Bacteria;p__Pseudomonadota;c__Gammaproteobacteria;o__Burkholderiales;f__Burkholderiaceae;g__Alcaligenes;s__Alcaligenes_faecalis
OTU_841	0	1	0	0	0	2	25	54	11	1	3	2	2	0	0	0	3	3	k__Bacteria;p__Pseudomonadota;c__Gammaproteobacteria;o__Alteromonadales;f__Colwelliaceae;g__Thalassotalea;s__Thalassotalea_loyana
OTU_842	4	13	4	0	0	0	0	0	0	3	2	3	4	3	4	0	0	0	k__Bacteria;p__Pseudomonadota;c__Alphaproteobacteria;o__Rhizobiales;f__unidentified_Rhizobiales;g__Anderseniella;s__
OTU_843	0	0	0	4	20	21	0	1	2	3	2	0	12	9	7	0	0	0	k__Bacteria;p__Pseudomonadota;c__Gammaproteobacteria;o__Pseudomonadales;f__Pseudomonadaceae;g__Pseudomonas;s__Pseudomonas_xanthomarina
OTU_844	0	2	0	1	0	0	0	0	0	0	0	0	0	1	0	28	25	30	k__Bacteria;p__Cyanobacteriota;c__Cyanobacteriia;o__Synechococcales;f__;g__;s__
OTU_845	0	0	0	0	0	0	0	0	0	7	21	16	0	0	8	0	0	0	k__Bacteria;p__Cyanobacteriota;c__Cyanobacteriia;o__Chloroplast;f__unidentified_Chloroplast;g__unidentified_Cyanobacteria;s__Epipyxis_sp_PR26KG
OTU_846	0	0	0	0	0	0	0	0	0	6	10	4	20	27	20	0	0	0	k__Bacteria;p__Pseudomonadota;c__Gammaproteobacteria;o__unidentified_Gammaproteobacteria;f__unidentified_Gammaproteobacteria;g__unidentified_Gammaproteobacteria
OTU_847	0	0	0	6	37	33	0	0	0	0	2	0	2	2	2	0	0	0	k__Bacteria;p__Pseudomonadota;c__Alphaproteobacteria;o__Caulobacterales;f__Caulobacteraceae;g__;s__
OTU_848	0	0	0	1	0	0	0	2	0	13	26	16	7	2	1	0	0	0	k__Bacteria;p__Pseudomonadota;c__Deltaproteobacteria;o__;f__;g__;s__
OTU_849	0	0	0	0	0	0	0	0	0	1	0	0	12	16	12	0	0	0	k__Bacteria;p__Chlamydiota;c__Chlamydiia;o__Chlamydiales
OTU_850	0	0	0	0	0	0	0	0	0	0	2	0	11	22	7	0	0	0	k__Bacteria;p__Pseudomonadota;c__Alphaproteobacteria;o__Rhizobiales;f__unidentified_Rhizobiales
OTU_851	0	167	0	0	0	0	0	0	0	0	0	0	0	0	0	0	0	0	k__Bacteria;p__Pseudomonadota;c__Alphaproteobacteria;o__Rhizobiales
OTU_852	4	65	4	0	9	4	0	4	1	20	29	26	31	25	16	0	0	0	k__Bacteria;p__Pseudomonadota;c__Alphaproteobacteria;o__Rhizobiales;f__Hyphomicrobiaceae;g__Filomicrobium;s__
OTU_853	0	0	0	0	0	0	12	0	2	16	15	16	0	3	0	0	0	0	k__Bacteria;p__Pseudomonadota;c__Gammaproteobacteria;o__Legionellales;f__Legionellaceae;g__;s__
OTU_854	14	3	52	2	0	0	0	0	0	2	3	0	0	0	1	0	0	0	k__Bacteria;p__Patescibacteria;c__Gracilibacteria;o__unidentified_Gracilibacteria;o__unidentified_Gracilibacteria;f__unidentified_Gracilibacteria;g__unidentified_Gracilibacteria;s__bacterium_RFB_D08
OTU_855	0	0	0	0	0	0	0	0	0	5	0	3	12	6	5	0	0	0	k__Bacteria;p__Myxococcota;c__Myxococcia;o__Myxococcales;f__Sandaracinaceae
OTU_856	26	0	20	0	0	0	0	0	0	0	0	0	0	0	0	0	0	0	k__Bacteria;p__Patescibacteria;c__ABY1;o__Candidatus_Uhrbacteria
OTU_857	0	0	0	0	0	0	3	10	4	1	5	0	0	0	1	0	0	0	k__Bacteria;p__Bdellovibrionota;c__Bdellovibrionia;o__Bdellovibrionales;f__Bdellovibrionaceae;g__;s__
OTU_858	0	0	0	0	0	0	0	0	0	0	0	0	4	28	20	0	0	0	k__Bacteria;p__Pseudomonadota;c__Gammaproteobacteria;o__Alteromonadales;f__Pseudoalteromonadaceae;g__Algicola;s__Algicola_bacteriolytica
OTU_859	0	0	0	0	0	3	5	7	6	1	3	1	0	2	3	11	6	14	k__Bacteria;p__Pseudomonadota;c__Gammaproteobacteria;o__Alteromonadales;f__unidentified_Alteromonadales;g__Marinobacter
OTU_860	0	0	0	0	0	0	0	0	0	10	29	10	0	0	3	0	0	0	k__Bacteria;p__Chlamydiota;c__Chlamydiia;o__Chlamydiales
OTU_861	0	0	0	0	0	4	0	6	0	2	10	8	13	16	10	0	0	0	k__Bacteria;p__Planctomycetota;c__Phycisphaerae;o__Phycisphaerales;f__Phycisphaeraceae;g__;s__
OTU_862	1	0	0	0	57	0	0	0	0	0	0	0	0	0	0	0	0	0	k__Bacteria;p__Pseudomonadota;c__Gammaproteobacteria;o__Francisellales;f__Francisellaceae;g__;s__
OTU_863	0	68	0	0	0	0	0	0	0	0	0	0	0	0	0	0	0	0	k__Bacteria;p__Cyanobacteriota;c__Cyanobacteriia;o__Chloroplast;f__unidentified_Chloroplast;g__unidentified_Cyanobacteria
OTU_864	0	0	0	0	0	0	0	0	0	1	0	0	35	5	6	0	0	0	k__Bacteria;p__Acidobacteriota;c__Holophagae;o__Acanthopleuribacterales;f__Acanthopleuribacteraceae;g__Acanthopleuribacter
OTU_865	0	0	0	0	1	0	55	19	4	0	0	0	0	0	0	0	0	0	k__Bacteria;p__Bacteroidota;c__Bacteroidia;o__Chitinophagales;f__Saprospiraceae;g__unidentified_Saprospiraceae;s__Saprospira_sp_SS95-4
OTU_866	0	0	0	0	0	0	0	0	0	5	2	4	4	12	6	0	0	0	k__Bacteria;p__Bacteroidota;c__Bacteroidia;o__Chitinophagales;f__;g__;s__
OTU_867	15	194	15	0	0	0	0	0	0	1	1	0	0	0	0	0	0	0	k__Bacteria;p__Pseudomonadota;c__Alphaproteobacteria;o__unidentified_Alphaproteobacteria;f__Kiloniellaceae;g__Tistlia;s__
OTU_868	0	4	0	0	0	0	0	0	0	2	0	0	29	25	46	0	0	0	k__Bacteria;p__Bacteroidota;c__Bacteroidia;o__Flavobacteriales;f__Flavobacteriaceae;g__Aquibacter;s__
OTU_869	0	0	0	0	0	0	0	0	0	0	0	2	12	12	18	0	0	0	k__Bacteria;p__Cyanobacteriota;c__;o__;f__;g__;s__
OTU_870	0	0	0	0	0	0	0	0	0	19	23	13	0	0	0	0	0	0	k__Bacteria;p__Pseudomonadota;c__Gammaproteobacteria
OTU_871	5	101	4	0	0	0	0	0	0	2	3	2	2	2	1	0	0	0	k__Bacteria;p__Pseudomonadota;c__Alphaproteobacteria;o__Rhizobiales;f__unidentified_Rhizobiales
OTU_872	0	23	0	0	2	0	2	3	5	7	1	8	18	21	13	0	0	0	k__Bacteria;p__Cyanobacteriota;c__Cyanobacteriia;o__Chloroplast;f__unidentified_Chloroplast;g__unidentified_Cyanobacteria;s__Leptolyngbya_sp_PCC_7375
OTU_873	0	0	0	0	0	0	0	0	0	0	0	0	0	0	0	32	48	32	k__Bacteria;p__Pseudomonadota;c__Gammaproteobacteria;o__Nitrosococcales;f__Methylophagaceae;g__Methylophaga
OTU_874	0	0	0	1	0	0	6	4	4	8	8	5	12	6	5	0	1	0	k__Bacteria;p__Thermodesulfobacteriota;c__Desulfuromonadia;o__Bradymonadales;f__;g__;s__
OTU_875	0	89	0	0	13	0	0	0	0	1	1	0	0	0	0	0	0	0	k__Bacteria;p__Pseudomonadota;c__Alphaproteobacteria;o__unidentified_Alphaproteobacteria;f__Geminicoccaceae
OTU_876	12	50	21	0	76	0	0	0	1	0	2	2	25	12	24	1	0	0	k__Bacteria;p__Pseudomonadota;c__Alphaproteobacteria;o__Rhizobiales;f__unidentified_Rhizobiales;g__Methyloceanibacter;s__
OTU_877	1	2	0	0	0	0	0	0	0	9	19	21	0	3	0	0	0	0	k__Bacteria;p__Planctomycetota;c__Phycisphaerae;o__Phycisphaerales;f__Phycisphaeraceae;g__;s__
OTU_878	0	0	0	0	0	0	18	23	6	0	1	0	0	0	2	18	9	15	k__Bacteria;p__Bdellovibrionota;c__Bdellovibrionia;o__Bdellovibrionales;f__Bdellovibrionaceae;g__;s__
OTU_879	0	0	0	0	0	0	25	30	4	1	0	0	0	0	0	1	0	0	k__Bacteria;p__Bdellovibrionota;c__Bdellovibrionia;o__Bdellovibrionales;f__Bdellovibrionaceae;g__;s__
OTU_880	0	0	0	0	0	0	0	0	0	1	1	0	11	18	14	0	0	0	k__Bacteria;p__Myxococcota;c__Myxococcia;o__Myxococcales;f__Sandaracinaceae;g__;s__
OTU_881	0	0	0	0	0	0	1	0	2	0	0	0	13	7	12	0	0	0	k__Bacteria;p__Pseudomonadota;c__Alphaproteobacteria;o__Rhodobacterales;f__Rhodobacteraceae
OTU_882	0	0	0	0	0	0	0	3	0	20	15	18	4	1	1	0	0	0	k__Bacteria;p__Bacteroidota;c__Bacteroidia;o__Cytophagales;f__Cyclobacteriaceae;g__Reichenbachiella;s__
OTU_883	0	0	0	0	0	1	0	0	0	2	0	0	24	25	26	0	0	0	k__Bacteria;p__Pseudomonadota;c__Gammaproteobacteria
OTU_884	0	0	0	0	0	0	0	0	3	19	19	19	10	7	8	0	0	0	k__Bacteria;p__Planctomycetota;c__Phycisphaerae;o__Phycisphaerales;f__Phycisphaeraceae;g__;s__
OTU_885	0	6	0	1	81	0	0	0	0	0	4	5	0	0	0	0	0	0	k__Bacteria;p__Verrucomicrobiota;c__Verrucomicrobiia;o__Opitutales;f__Puniceicoccaceae;g__Lentimonas;s__
OTU_886	0	1	0	0	0	0	15	30	4	1	2	1	0	0	0	0	0	0	k__Bacteria;p__Bdellovibrionota;c__Bdellovibrionia;o__Bdellovibrionales;f__Bdellovibrionaceae;g__;s__
OTU_887	0	0	0	0	90	0	0	0	0	0	0	0	1	0	0	0	0	0	k__Bacteria;p__Pseudomonadota;c__Alphaproteobacteria;o__unidentified_Alphaproteobacteria;f__Acetobacteraceae;g__Craurococcus
OTU_888	0	0	0	0	0	0	0	0	0	7	27	8	0	0	2	0	0	0	k__Archaea;p__;c__;o__;f__;g__;s__
OTU_889	0	0	0	0	0	0	12	50	14	0	0	4	0	0	1	0	0	0	k__Bacteria;p__Bacteroidota;c__Bacteroidia;o__Chitinophagales;f__Saprospiraceae;g__Aureispira;s__
OTU_890	0	2	0	0	0	0	0	0	1	1	2	0	8	16	10	0	0	0	k__Bacteria;p__Pseudomonadota;c__Alphaproteobacteria;o__unidentified_Alphaproteobacteria;f__Kiloniellaceae;g__;s__
OTU_891	4	4	0	0	0	1	0	0	4	6	32	8	6	6	7	0	0	0	k__Bacteria;p__Planctomycetota;c__Planctomycetes;o__Pirellulales;f__Pirellulaceae;g__Rhodopirellula;s__
OTU_892	1	1	1	0	0	3	0	0	1	6	8	8	13	18	15	0	0	0	k__Bacteria;p__Bdellovibrionota;c__Bdellovibrionia;o__Bdellovibrionales;f__Bdellovibrionaceae;g__Bdellovibrio;s__
OTU_893	0	0	0	0	0	0	1	0	0	0	0	0	1	31	13	0	0	0	k__Bacteria;p__Pseudomonadota;c__Gammaproteobacteria
OTU_894	0	0	0	0	0	0	0	0	0	1	0	0	15	5	15	0	0	0	k__Bacteria;p__Pseudomonadota;c__Gammaproteobacteria
OTU_895	0	144	0	0	0	0	0	0	0	0	0	0	0	0	0	0	0	0	k__Bacteria;p__Pseudomonadota;c__Alphaproteobacteria;o__unidentified_Alphaproteobacteria;f__Kiloniellaceae;g__;s__
OTU_896	0	0	0	2	12	2	0	0	27	1	0	0	3	3	5	0	0	0	k__Bacteria;p__Pseudomonadota;c__Gammaproteobacteria;o__Cellvibrionales;f__Cellvibrionaceae;g__Marinagarivorans;s__
OTU_897	0	3	0	0	44	0	0	0	0	0	0	0	0	0	0	0	0	0	k__Bacteria;p__Bacteroidota;c__Bacteroidia;o__Cytophagales;f__Cyclobacteriaceae;g__Fulvivirga;s__
OTU_898	0	0	0	0	0	0	0	0	0	10	21	7	3	13	9	0	0	0	k__Bacteria;p__Pseudomonadota;c__Alphaproteobacteria
OTU_899	0	0	0	0	52	0	0	0	0	2	1	2	2	2	2	0	0	0	k__Bacteria;p__Planctomycetota;c__Planctomycetes;o__Pirellulales;f__Pirellulaceae;g__Blastopirellula;s__
OTU_900	0	0	0	0	0	0	0	0	0	10	21	16	2	6	5	0	0	0	k__Bacteria;p__Bacteroidota;c__Bacteroidia;o__Cytophagales;f__Cyclobacteriaceae;g__Reichenbachiella;s__
OTU_901	0	1	0	0	0	0	0	0	0	12	13	5	0	3	0	0	0	0	k__Bacteria;p__Bacteroidota;c__Bacteroidia
OTU_902	0	0	0	0	0	0	1	64	8	0	1	0	0	0	0	0	0	0	k__Bacteria;p__Patescibacteria;c__Parcubacteria;o__Candidatus_Campbellbacteria;f__;g__;s__
OTU_903	0	0	0	0	0	0	0	0	0	13	11	8	0	0	0	0	0	0	k__Bacteria;p__Pseudomonadota;c__Gammaproteobacteria;o__unidentified_Gammaproteobacteria;f__unidentified_Gammaproteobacteria;g__Candidatus_Berkiella;s__
OTU_904	0	2	0	0	0	0	4	4	4	4	0	0	11	19	30	0	0	0	k__Bacteria;p__Bacteroidota;c__Bacteroidia;o__Flavobacteriales;f__Flavobacteriaceae;g__Aquibacter;s__
OTU_905	0	0	0	0	0	0	0	0	0	1	0	0	4	0	37	2	1	2	k__Bacteria;p__Pseudomonadota;c__Alphaproteobacteria
OTU_906	3	197	0	0	2	0	0	0	0	2	0	0	0	0	0	4	2	1	k__Archaea;p__Crenarchaeota;c__Nitrososphaeria;o__Nitrosopumilales;f__Nitrosopumilaceae;g__;s__
OTU_907	2	49	4	0	0	0	0	0	0	0	1	1	2	0	2	0	0	0	k__Bacteria;p__Pseudomonadota;c__Alphaproteobacteria;o__Rhizobiales;f__unidentified_Rhizobiales
OTU_908	0	0	0	0	0	0	0	2	0	4	1	4	11	6	4	0	0	0	k__Bacteria;p__Bacteroidota;c__Bacteroidia;o__Chitinophagales;f__Saprospiraceae
OTU_909	0	10	2	0	0	0	2	0	0	7	16	10	0	4	3	0	0	0	k__Bacteria;p__Bacteroidota;c__Bacteroidia;o__Flavobacteriales;f__Flavobacteriaceae
OTU_910	0	0	0	0	0	0	0	0	0	0	0	0	29	9	27	0	0	0	k__Bacteria;p__Cyanobacteriota;c__Cyanobacteriia;o__Cyanobacteriales;f__unidentified_Cyanobacteriales;g__unidentified_Cyanobacteriales
OTU_911	0	0	0	0	0	0	0	0	1	6	8	2	6	14	13	0	0	0	k__Bacteria;p__Pseudomonadota;c__Alphaproteobacteria;o__unidentified_Alphaproteobacteria
OTU_912	0	0	0	0	0	0	6	17	10	4	0	0	83	19	45	0	0	0	k__Bacteria;p__Pseudomonadota;c__Gammaproteobacteria;o__Alteromonadales;f__Alteromonadaceae;g__Aestuariibacter;s__
OTU_913	0	0	0	0	0	0	0	0	0	4	4	1	1	0	10	0	0	0	k__Bacteria;p__Bdellovibrionota;c__Bdellovibrionia;o__Bdellovibrionales;f__Bdellovibrionaceae;g__Bdellovibrio;s__
OTU_914	0	0	0	0	0	0	0	0	0	0	0	0	20	15	11	0	0	0	k__Bacteria;p__Verrucomicrobiota;c__Verrucomicrobiia;o__Verrucomicrobiales;f__;g__;s__
OTU_915	0	3	0	0	0	0	2	0	2	7	8	10	11	14	7	31	27	21	k__Bacteria;p__Pseudomonadota;c__Alphaproteobacteria
OTU_916	1	0	0	2	4	34	2	5	0	8	2	3	1	2	4	6	7	1	k__Bacteria;p__Pseudomonadota;c__Alphaproteobacteria;o__Rhodospirillales;f__unidentified_Rhodospirillales;g__Thalassospira;s__
OTU_917	1	2	0	0	0	0	2	2	4	15	13	9	1	0	0	0	0	0	k__Bacteria;p__Planctomycetota
OTU_918	29	3	70	0	0	0	0	0	0	0	0	0	0	0	0	0	0	0	k__Bacteria;p__Bacillota;c__Clostridia;o__Clostridiales;f__unidentified_Clostridiales;g__Paramaledivibacter;s__
OTU_919	0	0	0	0	0	0	0	0	0	20	17	13	0	0	0	0	0	0	k__Bacteria;p__Pseudomonadota;c__Gammaproteobacteria
OTU_920	2	7	2	0	0	0	0	3	1	6	7	4	7	8	6	0	0	0	k__Bacteria;p__Planctomycetota;c__Planctomycetes;o__Planctomycetales;f__unidentified_Planctomycetales
OTU_921	10	5	11	0	0	0	2	1	0	7	5	4	4	12	7	0	0	0	k__Bacteria;p__Pseudomonadota;c__Gammaproteobacteria;o__Oceanospirillales;f__unidentified_Oceanospirillales;g__Marinomonas;s__Marinomonas_communis
OTU_922	2	80	3	0	0	0	0	0	0	0	0	0	2	0	0	0	0	0	k__Bacteria;p__Pseudomonadota;c__Alphaproteobacteria;o__unidentified_Alphaproteobacteria;f__unidentified_Alphaproteobacteria;g__unidentified_Alphaproteobacteria;s__mucus_bacterium_66
OTU_923	0	3	0	5	20	24	0	2	2	0	3	0	0	2	0	1	0	0	k__Bacteria;p__Pseudomonadota;c__Gammaproteobacteria;o__Pseudomonadales;f__Moraxellaceae;g__Enhydrobacter;s__Moraxella_osloensis
OTU_924	0	64	0	3	0	1	0	3	1	2	32	8	3	6	6	0	0	0	k__Bacteria;p__Planctomycetota;c__Planctomycetes;o__Pirellulales;f__Pirellulaceae;g__unidentified_Planctomycetacia;s__planctomycete_DDSW3022
OTU_925	10	66	18	0	0	0	0	0	0	0	0	0	0	0	0	0	0	0	k__Bacteria;p__Pseudomonadota;c__Alphaproteobacteria;o__unidentified_Alphaproteobacteria;f__Geminicoccaceae
OTU_926	7	7	11	0	0	0	0	0	0	0	0	0	0	0	0	0	0	0	k__Bacteria;p__Pseudomonadota;c__Gammaproteobacteria;o__Burkholderiales;f__Burkholderiaceae;g__Ralstonia;s__Ralstonia_insidiosa
OTU_927	0	0	0	0	0	1	0	0	0	4	6	8	8	3	2	0	0	0	k__Bacteria;p__Planctomycetota;c__Phycisphaerae;o__Phycisphaerales;f__Phycisphaeraceae;g__;s__
OTU_928	0	0	0	0	0	0	0	0	0	0	0	0	0	0	0	41	7	7	k__Archaea;p__Thermoplasmatota;c__Thermoplasmata;o__;f__;g__;s__
OTU_929	7	8	18	0	0	0	0	0	0	0	0	0	0	0	0	0	0	0	k__Bacteria;p__Bacteroidota;c__Bacteroidia;o__Cytophagales;f__Amoebophilaceae;g__Candidatus_Amoebophilus;s__
OTU_930	28	0	44	0	0	0	0	0	0	0	0	0	0	0	0	0	0	0	k__Bacteria;p__Caldisericota;c__Caldisericia;o__Caldisericales;f__;g__;s__
OTU_931	0	0	0	0	0	6	14	11	10	0	0	0	0	0	0	0	1	0	k__Bacteria;p__Pseudomonadota;c__Gammaproteobacteria;o__Cellvibrionales;f__Cellvibrionaceae
OTU_932	0	0	0	0	0	0	0	0	0	7	26	10	0	4	7	0	0	0	k__Bacteria;p__Bdellovibrionota;c__Bdellovibrionia;o__Bdellovibrionales;f__Bdellovibrionaceae;g__Bdellovibrio;s__
OTU_933	0	0	0	0	0	3	0	0	2	3	1	1	4	17	3	0	0	0	k__Bacteria;p__Bacteroidota;c__Bacteroidia
OTU_934	0	7	0	0	0	0	0	0	0	3	4	3	14	33	11	0	0	0	k__Bacteria;p__Bacteroidota;c__Bacteroidia;o__Cytophagales;f__Cyclobacteriaceae;g__Fulvivirga;s__
OTU_935	0	0	0	0	0	1	2	1	1	0	0	0	7	1	10	0	0	0	k__Bacteria;p__Myxococcota;c__Myxococcia;o__Myxococcales
OTU_936	0	0	0	0	28	0	0	0	0	2	7	5	2	0	2	0	0	0	k__Bacteria;p__Planctomycetota;c__;o__;f__;g__;s__
OTU_937	0	0	0	0	0	0	0	0	0	11	8	9	0	0	0	0	0	0	k__Bacteria;p__Chlamydiota;c__Chlamydiia;o__Chlamydiales
OTU_938	0	0	0	0	2	1	0	0	0	4	8	6	10	13	8	0	0	0	k__Bacteria;p__Planctomycetota;c__;o__;f__;g__;s__
OTU_939	0	1	0	0	0	0	1	1	0	5	25	12	2	1	3	0	0	0	k__Bacteria;p__Planctomycetota;c__;o__;f__;g__;s__
OTU_940	4	38	7	0	0	0	0	0	0	0	0	0	0	0	0	0	0	0	k__Bacteria;p__Pseudomonadota;c__Alphaproteobacteria;o__unidentified_Alphaproteobacteria;f__unidentified_Alphaproteobacteria
OTU_941	0	2	0	0	0	0	0	0	0	7	12	2	5	6	3	0	0	0	k__Bacteria;p__Pseudomonadota;c__Alphaproteobacteria
OTU_942	0	0	0	0	0	0	0	0	0	0	0	0	0	0	0	29	1	6	k__Archaea;p__Thermoplasmatota;c__Thermoplasmata;o__;f__;g__;s__
OTU_943	24	0	15	0	0	6	0	0	0	0	0	0	0	0	0	0	0	0	k__Bacteria;p__Caldisericota;c__Caldisericia;o__Caldisericales;f__;g__;s__
OTU_944	13	50	35	0	0	0	0	0	0	0	0	0	0	0	0	0	0	0	k__Bacteria;p__Pseudomonadota;c__Alphaproteobacteria;o__Rhizobiales
OTU_945	0	0	0	2	0	0	0	0	0	0	0	0	0	0	0	32	8	17	k__Bacteria;p__Planctomycetota;c__Planctomycetacia
OTU_946	1	0	0	1	43	0	2	3	6	13	19	10	16	15	16	0	0	0	k__Bacteria;p__Pseudomonadota;c__Alphaproteobacteria;o__unidentified_Alphaproteobacteria;f__unidentified_Alphaproteobacteria;g__unidentified_Alphaproteobacteria;s__alpha_proteobacterium_DG1294
OTU_947	0	0	0	52	77	35	1	1	0	0	0	0	1	0	3	0	0	0	k__Bacteria;p__Pseudomonadota;c__Gammaproteobacteria;o__Burkholderiales;f__Burkholderiaceae;g__Ideonella;s__
OTU_948	0	0	0	1	5	23	10	11	0	3	1	0	10	6	8	2	0	0	k__Bacteria;p__Pseudomonadota;c__Alphaproteobacteria;o__Caulobacterales;f__Hyphomonadaceae;g__Oceanicaulis;s__
OTU_949	0	0	0	0	0	0	0	0	0	5	4	9	18	11	8	0	0	0	k__Bacteria;p__Verrucomicrobiota;c__Verrucomicrobiia;o__Verrucomicrobiales
OTU_950	0	3	0	0	0	2	2	5	8	17	15	6	19	12	11	0	0	0	k__Bacteria
OTU_951	0	0	0	0	61	0	0	0	0	0	0	0	0	0	0	0	0	0	k__Bacteria;p__Hydrogenedentes;c__;o__;f__;g__;s__
OTU_952	2	0	0	0	0	3	8	1	78	53	2	25	2	0	1	0	0	0	k__Bacteria
OTU_953	1	2	0	0	0	2	13	11	24	6	5	1	7	5	8	0	0	0	k__Bacteria;p__Bacteroidota;c__Bacteroidia;o__Flavobacteriales;f__Flavobacteriaceae;g__Aureisphaera;s__
OTU_954	0	0	0	0	21	1	14	6	7	4	4	4	1	3	6	0	0	0	k__Bacteria;p__Pseudomonadota;c__Alphaproteobacteria;o__Caulobacterales;f__Hyphomonadaceae;g__Henriciella;s__
OTU_955	16	14	14	0	0	0	0	0	0	0	0	0	0	0	0	0	0	0	k__Bacteria;p__Cyanobacteriota;c__Cyanobacteriia;o__Cyanobacteriales
OTU_956	0	0	0	0	0	0	3	20	7	0	0	0	0	0	0	0	0	0	k__Bacteria;p__Bacteroidota;c__Bacteroidia;o__Chitinophagales;f__Saprospiraceae;g__;s__
OTU_957	0	0	0	0	0	0	0	0	1	1	1	0	10	23	14	0	0	0	k__Bacteria;p__Bacteroidota;c__Bacteroidia;o__Flavobacteriales;f__Flavobacteriaceae;g__Wenyingzhuangia;s__
OTU_958	0	0	0	0	3	23	0	1	1	2	3	0	1	0	9	2	0	0	k__Bacteria;p__Pseudomonadota;c__Gammaproteobacteria;o__Burkholderiales;f__Burkholderiaceae
OTU_959	0	0	0	0	2	0	21	37	16	9	7	1	0	0	0	0	1	0	k__Bacteria;p__Pseudomonadota;c__Gammaproteobacteria;o__Oceanospirillales;f__Oleiphilaceae;g__Oleiphilus
OTU_960	0	0	0	0	0	0	0	0	1	5	4	4	6	13	3	0	0	0	k__Bacteria;p__Calditrichota;c__Calditrichia;o__Calditrichales;f__Calditrichaceae;g__Calorithrix;s__bacterium_enrichment_culture_clone_Anammox_9
OTU_961	0	0	0	0	0	0	0	0	0	0	0	0	18	16	12	0	0	0	k__Bacteria;p__Pseudomonadota;c__Deltaproteobacteria
OTU_962	1	8	0	0	2	0	0	0	2	2	2	3	22	12	3	0	0	0	k__Bacteria;p__Planctomycetota;c__Planctomycetacia
OTU_963	0	0	0	0	0	0	5	5	0	5	6	4	23	17	16	0	0	0	k__Bacteria;p__Calditrichota;c__Calditrichia;o__Calditrichales;f__Calditrichaceae;g__Calorithrix;s__bacterium_enrichment_culture_clone_Anammox_9
OTU_964	0	0	1	0	0	0	0	12	9	0	4	8	0	1	20	0	0	0	k__Bacteria;p__Verrucomicrobiota;c__Verrucomicrobiia;o__Verrucomicrobiales;f__Rubritaleaceae;g__Rubritalea;s__
OTU_965	0	15	0	0	7	13	9	11	4	34	47	36	17	24	8	0	0	0	k__Bacteria;p__Planctomycetota;c__Planctomycetes;o__Pirellulales;f__Pirellulaceae;g__Blastopirellula;s__
OTU_966	5	0	15	0	0	0	18	21	4	0	1	3	0	0	0	0	0	0	k__Bacteria;p__Pseudomonadota;c__Gammaproteobacteria;o__Oceanospirillales;f__unidentified_Oceanospirillales;g__Neptunomonas;s__Neptunomonas_sp_HPM-16
OTU_967	0	0	0	0	0	0	0	3	0	2	0	3	4	10	0	0	0	0	k__Bacteria;p__Planctomycetota;c__;o__;f__;g__;s__
OTU_968	0	0	0	0	0	0	0	0	0	1	1	1	40	4	4	0	0	0	k__Bacteria;p__Bacteroidota;c__Bacteroidia
OTU_969	0	0	0	0	0	0	3	8	4	8	7	3	4	4	3	0	0	0	k__Bacteria;p__Thermodesulfobacteriota;c__Desulfuromonadia;o__Bradymonadales;f__;g__;s__
OTU_970	0	0	0	0	0	0	1	2	1	15	16	10	0	0	0	0	0	0	k__Bacteria;p__Bacteroidota;c__Bacteroidia;o__Flavobacteriales;f__Flavobacteriaceae;g__Seonamhaeicola;s__
OTU_971	12	97	15	0	0	0	0	0	0	0	0	0	0	0	0	0	0	0	k__Bacteria;p__Pseudomonadota;c__Alphaproteobacteria
OTU_972	166	643	219	10	660	108	353	277	232	126	90	88	294	341	465	53	58	64	k__Bacteria;p__Pseudomonadota;c__Alphaproteobacteria;o__Rhodobacterales;f__Rhodobacteraceae;g__Ruegeria
OTU_973	0	0	0	0	0	0	0	0	0	0	0	0	0	0	0	16	24	17	k__Bacteria;p__Pseudomonadota;c__Alphaproteobacteria
OTU_974	0	0	0	0	0	0	0	0	0	8	5	7	3	2	4	0	0	0	k__Bacteria;p__Chlamydiota;c__Chlamydiia;o__Chlamydiales;f__Simkaniaceae;g__;s__
OTU_975	0	0	0	0	0	0	0	2	0	0	0	0	15	8	6	0	0	0	k__Bacteria;p__Bacteroidota;c__Bacteroidia
OTU_976	0	0	0	0	0	0	0	0	0	12	0	7	18	19	8	0	0	0	k__Bacteria;p__Planctomycetota;c__;o__;f__;g__;s__
OTU_977	0	0	0	0	0	0	0	0	0	1	1	2	11	13	10	0	0	0	k__Bacteria;p__Planctomycetota;c__Phycisphaerae;o__Phycisphaerales;f__Phycisphaeraceae;g__;s__
OTU_978	0	0	0	0	0	0	2	0	1	2	0	3	14	7	14	0	0	0	k__Bacteria;p__Bacteroidota;c__Bacteroidia;o__Chitinophagales;f__Saprospiraceae
OTU_979	0	0	0	0	0	0	0	0	0	9	25	20	0	2	0	0	0	0	k__Bacteria;p__Chlamydiota;c__Chlamydiia;o__Chlamydiales;f__Simkaniaceae;g__;s__
OTU_980	0	0	0	0	0	0	3	2	1	0	0	0	0	0	0	56	17	21	k__Archaea;p__Thermoplasmatota;c__Thermoplasmata;o__;f__;g__;s__
OTU_981	0	0	0	0	0	0	0	0	0	0	0	0	0	0	0	9	18	18	k__Bacteria;p__Pseudomonadota;c__Alphaproteobacteria
OTU_982	0	0	0	0	0	0	5	28	3	0	0	0	0	0	0	0	0	0	k__Bacteria;p__Bdellovibrionota;c__Oligoflexia;o__Oligoflexales;f__Oligoflexaceae;g__;s__
OTU_983	0	0	0	0	53	0	1	4	0	14	5	4	7	5	3	0	0	0	k__Bacteria;p__Acidobacteriota;c__Holophagae;o__Acanthopleuribacterales;f__Acanthopleuribacteraceae;g__Acanthopleuribacter;s__
OTU_984	0	55	0	0	0	0	0	0	0	0	0	0	0	0	0	0	0	0	k__Bacteria;p__Cyanobacteriota;c__Cyanobacteriia;o__Chloroplast;f__unidentified_Chloroplast;g__unidentified_Cyanobacteria
OTU_985	0	0	0	0	46	2	2	0	0	1	4	2	0	2	0	0	0	0	k__Bacteria;p__Thermodesulfobacteriota;c__Desulfuromonadia;o__Bradymonadales;f__;g__;s__
OTU_986	0	0	0	0	41	0	0	0	0	3	1	0	19	0	14	0	0	0	k__Bacteria;p__Pseudomonadota;c__Alphaproteobacteria
OTU_987	0	0	0	3	11	33	0	0	0	3	0	0	0	4	7	0	0	0	k__Bacteria;p__Pseudomonadota;c__Alphaproteobacteria;o__Sneathiellales;f__Sneathiellaceae;g__Taonella;s__alpha_proteobacterium_OR-84
OTU_988	1	4	0	0	0	0	0	2	2	0	0	2	0	1	0	104	18	37	k__Bacteria;p__Planctomycetota;c__Planctomycetes;o__Pirellulales;f__Pirellulaceae;g__Rubripirellula;s__
OTU_989	0	0	0	0	0	0	0	0	0	0	0	0	4	8	11	0	0	0	k__Bacteria;p__Pseudomonadota;c__Gammaproteobacteria;o__Alteromonadales;f__Pseudoalteromonadaceae;g__Algicola;s__Algicola_bacteriolytica
OTU_990	7	30	7	0	0	0	0	0	0	0	0	0	0	0	0	0	0	0	k__Bacteria;p__Pseudomonadota;c__Alphaproteobacteria;o__Sneathiellales;f__Sneathiellaceae;g__;s__
OTU_991	0	0	0	0	34	0	1	0	1	2	0	0	0	2	0	0	0	0	k__Bacteria;p__Bacteroidota;c__Bacteroidia;o__Flavobacteriales;f__Flavobacteriaceae;g__Psychroflexus;s__
OTU_992	0	0	0	0	0	0	9	8	7	0	0	0	0	0	0	0	0	0	k__Bacteria;p__Pseudomonadota;c__Alphaproteobacteria
OTU_993	5	33	3	0	0	30	0	0	0	4	30	23	0	0	0	0	0	0	k__Bacteria;p__Verrucomicrobiota;c__Verrucomicrobiia;o__Verrucomicrobiales;f__Rubritaleaceae;g__Rubritalea
OTU_994	0	0	0	0	0	0	24	31	7	1	2	2	1	0	0	0	0	0	k__Bacteria;p__Thermodesulfobacteriota;c__Desulfuromonadia;o__Bradymonadales;f__;g__;s__
OTU_995	0	10	2	0	56	1	132	88	36	33	16	16	43	16	26	3	3	1	k__Bacteria;p__Pseudomonadota;c__Alphaproteobacteria;o__Rhodobacterales;f__Rhodobacteraceae
OTU_996	0	0	0	0	35	0	0	3	0	0	0	0	1	0	0	0	0	0	k__Bacteria;p__Pseudomonadota;c__Gammaproteobacteria;o__Oceanospirillales;f__Kangiellaceae;g__Aliikangiella
OTU_997	0	0	0	0	0	0	1	7	9	3	6	5	4	6	4	0	0	0	k__Bacteria;p__Bacteroidota;c__Bacteroidia;o__Chitinophagales;f__;g__;s__
OTU_998	58	279	94	5	310	39	144	94	95	56	33	35	105	118	152	22	20	25	k__Bacteria;p__Pseudomonadota;c__Alphaproteobacteria;o__Rhodobacterales;f__Rhodobacteraceae;g__Ruegeria
OTU_999	0	0	0	0	4	0	1	3	8	5	2	2	3	1	0	0	0	0	k__Bacteria;p__Planctomycetota;c__;o__;f__;g__;s__
OTU_1000	11	35	13	0	0	0	0	0	0	4	2	1	0	0	0	0	0	0	k__Bacteria;p__Pseudomonadota;c__Alphaproteobacteria;o__Rhodospirillales;f__unidentified_Rhodospirillales;g__Defluviicoccus;s__
OTU_1001	2	0	0	0	0	5	0	0	0	10	0	8	0	0	0	0	0	0	k__Bacteria;p__Cyanobacteriota;c__Cyanobacteriia;o__Chloroplast;f__unidentified_Chloroplast;g__unidentified_Cyanobacteria
OTU_1002	0	1	0	0	0	0	3	0	1	3	7	4	7	8	7	0	0	0	k__Bacteria;p__Bacteroidota;c__Bacteroidia
OTU_1003	0	0	0	0	155	2	0	0	1	0	0	0	0	0	0	0	0	0	k__Bacteria;p__Bacillota;c__Bacilli;o__Lactobacillales;f__Carnobacteriaceae;g__Dolosigranulum
OTU_1004	0	0	0	0	0	0	1	0	0	0	3	2	16	12	11	0	0	0	k__Bacteria;p__Bacteroidota;c__Bacteroidia
OTU_1005	0	0	0	0	39	0	0	0	0	0	0	0	0	0	0	0	0	0	k__Bacteria
OTU_1006	0	0	0	0	0	0	0	2	1	6	8	8	0	1	0	0	0	0	k__Bacteria;p__Pseudomonadota;c__Gammaproteobacteria;o__Alteromonadales;f__Pseudoalteromonadaceae;g__Pseudoalteromonas;s__Pseudoalteromonas_ruthenica
OTU_1007	0	83	3	0	0	0	1	0	0	0	0	0	0	0	0	0	0	0	k__Bacteria;p__Actinomycetota;c__Acidimicrobiia;o__unidentified_Acidimicrobiia;f__unidentified_Acidimicrobiia;g__unidentified_Acidimicrobiia;s__Acidimicrobidae_bacterium_YM18-244
OTU_1008	1	0	0	0	0	0	4	2	8	12	14	15	13	13	11	0	0	0	k__Bacteria;p__Bacteroidota;c__Bacteroidia;o__Chitinophagales;f__Saprospiraceae;g__;s__
OTU_1009	17	0	15	0	0	0	0	0	0	0	0	0	0	0	0	0	0	0	k__Bacteria
OTU_1010	1	1	1	0	0	2	0	0	0	28	17	11	0	7	0	0	0	0	k__Bacteria;p__Pseudomonadota;c__Gammaproteobacteria
OTU_1011	0	0	0	0	71	0	0	0	0	0	0	0	0	0	0	0	0	0	k__Bacteria;p__Patescibacteria;c__ABY1;o__Candidatus_Magasanikbacteria;f__;g__;s__
OTU_1012	0	96	1	0	0	0	0	0	0	0	0	0	0	0	0	0	0	0	k__Bacteria;p__Actinomycetota;c__Acidimicrobiia;o__unidentified_Acidimicrobiia;f__unidentified_Acidimicrobiia;g__Ilumatobacter;s__
OTU_1013	5	25	2	3	0	21	0	0	0	4	16	15	0	0	0	0	0	0	k__Bacteria;p__Verrucomicrobiota;c__Verrucomicrobiia;o__Verrucomicrobiales;f__Rubritaleaceae;g__Rubritalea
OTU_1014	0	32	1	2	103	3	0	2	0	0	9	2	0	4	2	0	0	0	k__Bacteria;p__Bacteroidota;c__Bacteroidia;o__Flavobacteriales;f__Flavobacteriaceae;g__Muricauda;s__Flavobacteriaceae_bacterium_GUDS972
OTU_1015	0	0	0	7	1	9	0	1	0	0	3	1	0	0	1	0	0	0	k__Bacteria;p__Deinococcota;c__Deinococci;o__Thermales;f__Thermaceae;g__Meiothermus;s__Meiothermus_silvanus
OTU_1016	0	0	0	0	0	0	0	0	0	9	10	5	0	0	0	0	0	0	k__Bacteria;p__Pseudomonadota;c__Alphaproteobacteria
OTU_1017	0	0	0	0	0	0	0	0	0	9	5	4	4	7	1	0	0	0	k__Bacteria;p__Chlamydiota;c__Chlamydiia;o__Chlamydiales;f__Chlamydiaceae;g__;s__
OTU_1018	0	0	0	0	0	0	0	1	0	8	10	6	3	0	0	0	0	0	k__Bacteria;p__Planctomycetota;c__Phycisphaerae;o__Phycisphaerales;f__Phycisphaeraceae;g__;s__
OTU_1019	0	0	0	0	60	4	0	0	1	0	2	0	0	0	0	0	0	0	k__Bacteria
OTU_1020	0	1	0	0	0	0	6	9	9	6	2	5	16	18	7	0	0	0	k__Bacteria;p__Myxococcota;c__Myxococcia;o__Myxococcales;f__;g__;s__
OTU_1021	2	3	26	1	0	0	0	1	0	1	0	1	0	0	0	0	0	0	k__Bacteria;p__Patescibacteria;c__Gracilibacteria;o__unidentified_Gracilibacteria;o__unidentified_Gracilibacteria;f__unidentified_Gracilibacteria;g__unidentified_Gracilibacteria;s__bacterium_RFB_D08
OTU_1022	0	0	0	0	0	0	0	0	0	6	0	9	10	23	11	0	0	0	k__Bacteria;p__Cyanobacteriota;c__Cyanobacteriia;o__Chloroplast;f__unidentified_Chloroplast;g__unidentified_Cyanobacteria
OTU_1023	2	1	0	0	2	0	3	0	3	22	11	8	5	5	7	0	0	0	k__Bacteria;p__Pseudomonadota;c__Gammaproteobacteria
OTU_1024	0	7	0	0	0	0	0	0	0	0	0	0	0	0	0	16	32	17	k__Bacteria;p__Actinomycetota;c__Acidimicrobiia;o__;f__;g__;s__
OTU_1025	9	38	15	0	0	0	0	0	2	3	1	1	0	0	0	0	0	0	k__Bacteria;p__Pseudomonadota;c__Alphaproteobacteria
OTU_1026	0	0	0	1	0	1	0	0	0	0	0	0	1	0	0	28	13	18	k__Bacteria;p__Bacteroidota;c__Bacteroidia;o__Flavobacteriales;f__Flavobacteriaceae;g__;s__
OTU_1027	0	0	0	0	0	6	0	2	0	21	8	7	5	0	0	0	0	0	k__Bacteria;p__Bacteroidota;c__Bacteroidia;o__Chitinophagales;f__Saprospiraceae;g__;s__
OTU_1028	9	110	11	0	0	0	0	0	0	1	2	1	0	0	0	0	0	0	k__Bacteria;p__Pseudomonadota;c__Alphaproteobacteria;o__unidentified_Alphaproteobacteria;f__Kiloniellaceae;g__;s__
OTU_1029	0	0	0	0	0	0	0	0	2	22	16	21	1	1	1	0	0	0	k__Bacteria;p__Bacteroidota;c__Bacteroidia;o__Chitinophagales;f__Saprospiraceae;g__;s__
OTU_1030	0	0	0	0	0	0	0	0	0	4	1	4	7	9	4	0	0	0	k__Bacteria;p__Verrucomicrobiota;c__Verrucomicrobiia;o__Verrucomicrobiales
OTU_1031	0	41	0	0	0	0	0	0	0	0	2	1	0	2	7	0	0	0	k__Bacteria;p__Bacteroidota;c__Bacteroidia;o__Cytophagales;f__Flammeovirgaceae;g__Flexithrix;s__
OTU_1032	0	0	0	0	0	0	3	5	4	7	12	7	0	0	0	0	0	0	k__Bacteria;p__Pseudomonadota;c__Deltaproteobacteria
OTU_1033	0	0	0	0	0	0	0	0	0	0	0	0	0	0	0	20	21	33	k__Bacteria;p__Bacteroidota;c__Bacteroidia;o__Flavobacteriales;f__Flavobacteriaceae;g__;s__
OTU_1034	8	39	8	0	0	0	12	14	2	9	5	6	2	9	3	2	0	0	k__Bacteria;p__Pseudomonadota;c__Alphaproteobacteria;o__Rhodobacterales;f__Rhodobacteraceae;g__Roseovarius;s__mucus_bacterium_81
OTU_1035	0	0	0	0	0	0	0	0	0	8	4	6	7	12	8	0	0	0	k__Bacteria;p__Pseudomonadota;c__Alphaproteobacteria;o__Rhodospirillales;f__unidentified_Rhodospirillales;g__unidentified_Rhodospirillales;s__alpha_proteobacterium_GMD37B4
OTU_1036	0	0	0	0	0	0	0	0	0	0	0	0	19	11	8	0	0	0	k__Bacteria;p__Planctomycetota;c__Phycisphaerae;o__Phycisphaerales;f__Phycisphaeraceae;g__;s__
OTU_1037	0	0	0	0	0	0	0	0	0	2	1	1	6	3	8	0	0	0	k__Bacteria;p__Bacteroidota;c__Bacteroidia;o__Chitinophagales;f__Saprospiraceae;g__Rubidimonas;s__
OTU_1038	0	0	0	0	0	0	0	0	0	12	8	12	3	1	1	0	0	0	k__Bacteria;p__Chlamydiota;c__Chlamydiia;o__Chlamydiales
OTU_1039	12	3	25	1	0	3	0	10	6	0	0	0	0	0	0	0	0	0	k__Bacteria;p__Patescibacteria;c__Gracilibacteria;o__unidentified_Gracilibacteria;o__unidentified_Gracilibacteria;f__unidentified_Gracilibacteria;g__unidentified_Gracilibacteria;s__bacterium_RFB_D08
OTU_1040	0	0	0	0	18	0	1	0	0	3	2	2	9	19	5	0	0	0	k__Bacteria;p__Bacteroidota;c__Bacteroidia;o__Chitinophagales;f__Saprospiraceae
OTU_1041	0	0	0	0	0	0	0	0	0	0	0	0	14	5	6	0	0	0	k__Bacteria;p__Pseudomonadota;c__Alphaproteobacteria
OTU_1042	0	0	0	0	0	0	0	0	0	1	0	0	16	23	7	0	0	0	k__Bacteria;p__Acidobacteriota;c__Acidobacteriae;o__unidentified_Acidobacteria;f__unidentified_Acidobacteria;g__unidentified_Acidobacteria
OTU_1043	0	1	0	0	0	0	0	1	2	1	2	6	10	4	8	0	0	0	k__Bacteria;p__Bacteroidota;c__Bacteroidia
OTU_1044	0	0	0	6	3	4	0	0	1	0	0	0	0	0	0	35	24	24	k__Bacteria;p__Bacteroidota;c__Bacteroidia;o__Flavobacteriales;f__Flavobacteriaceae;g__;s__
OTU_1045	0	0	0	0	0	0	0	2	0	3	1	0	0	2	0	36	23	28	k__Bacteria;p__Pseudomonadota;c__Alphaproteobacteria;o__unidentified_Alphaproteobacteria;f__unidentified_Alphaproteobacteria;g__unidentified_Alphaproteobacteria;s__alpha_proteobacterium_SCGC_AAA015-N04
OTU_1046	0	0	0	0	15	0	2	7	17	1	1	0	5	3	5	0	0	0	k__Bacteria;p__Myxococcota;c__Myxococcia;o__Myxococcales;f__;g__;s__
OTU_1047	0	0	0	0	76	1	0	0	0	0	0	0	0	0	0	0	0	0	k__Bacteria;p__Bacillota;c__Bacilli;o__Lactobacillales;f__Carnobacteriaceae;g__Dolosigranulum
OTU_1048	0	22	0	0	0	0	1	0	0	0	0	0	0	25	14	0	0	0	k__Bacteria;p__Cyanobacteriota;c__Cyanobacteriia;o__Cyanobacteriales;f__unidentified_Cyanobacteriales;g__unidentified_Cyanobacteriales
OTU_1049	0	0	0	0	0	0	0	0	0	7	4	7	5	1	1	0	0	0	k__Bacteria;p__unidentified_Bacteria;c__unidentified_Bacteria;o__unidentified_Bacteria;f__unidentified_Bacteria;g__unidentified_Bacteria
OTU_1050	0	0	2	4	3	5	0	0	0	4	4	1	17	18	26	0	0	0	k__Bacteria;p__Pseudomonadota;c__Gammaproteobacteria;o__Pseudomonadales;f__Pseudomonadaceae;g__Pseudomonas;s__Pseudomonas_pachastrellae
OTU_1051	0	0	0	0	0	0	38	0	0	0	0	0	0	0	0	0	0	0	k__Bacteria;p__Bacillota;c__Bacilli;o__Lactobacillales;f__Streptococcaceae;g__Lactococcus;s__Lactococcus_lactis
OTU_1052	0	0	0	1	0	0	5	12	1	10	5	0	0	0	0	0	0	0	k__Bacteria;p__Pseudomonadota;c__Alphaproteobacteria;o__Rhodospirillales;f__;g__;s__
OTU_1053	0	0	0	0	42	0	0	0	0	0	0	0	0	0	0	0	0	0	k__Bacteria;p__Pseudomonadota;c__Alphaproteobacteria;o__unidentified_Alphaproteobacteria;f__Acetobacteraceae;g__Craurococcus
OTU_1054	0	0	0	0	18	0	0	0	0	8	13	3	2	3	9	0	0	1	k__Bacteria;p__Pseudomonadota;c__Alphaproteobacteria;o__unidentified_Alphaproteobacteria;f__unidentified_Alphaproteobacteria;g__Pyruvatibacter;s__Pyruvatibacter_mobilis
OTU_1055	1	0	0	0	0	0	0	0	0	14	9	7	0	1	4	0	0	0	k__Bacteria;p__Pseudomonadota;c__Alphaproteobacteria
OTU_1056	13	8	18	0	0	0	0	0	0	0	0	0	0	0	0	1	0	0	k__Bacteria;p__Actinomycetota;c__Acidimicrobiia;o__Actinomarinales
OTU_1057	0	0	0	0	22	2	1	1	0	8	13	11	1	6	1	0	0	0	k__Bacteria;p__Thermodesulfobacteriota;c__Desulfuromonadia;o__Bradymonadales;f__;g__;s__
OTU_1058	16	0	17	0	0	0	0	0	0	0	0	0	0	0	0	0	0	0	k__Bacteria;p__Patescibacteria;c__ABY1;o__Candidatus_Magasanikbacteria
OTU_1059	0	0	0	0	0	0	0	0	0	12	21	18	0	0	0	0	0	0	k__Bacteria;p__Pseudomonadota;c__Gammaproteobacteria;o__Burkholderiales;f__Burkholderiaceae;g__Limnobacter;s__
OTU_1060	2	91	2	0	1	3	0	0	0	4	1	1	8	21	7	0	1	0	k__Bacteria;p__Pseudomonadota;c__Gammaproteobacteria;o__unidentified_Gammaproteobacteria;f__unidentified_Gammaproteobacteria;g__Candidatus_Tenderia;s__
OTU_1061	0	0	0	0	0	0	37	79	16	0	0	0	0	0	0	0	0	0	k__Bacteria;p__Bdellovibrionota;c__Bdellovibrionia;o__Bdellovibrionales;f__Bdellovibrionaceae;g__;s__
OTU_1062	0	0	0	0	0	0	0	0	0	16	26	8	47	14	16	0	0	0	k__Bacteria;p__Acidobacteriota;c__Holophagae;o__Acanthopleuribacterales;f__Acanthopleuribacteraceae;g__Acanthopleuribacter
OTU_1063	2	4	0	0	54	18	2	26	3	6	1	0	0	0	0	0	0	0	k__Bacteria;p__Cyanobacteriota;c__Cyanobacteriia;o__Cyanobacteriales;f__;g__;s__
OTU_1064	0	0	0	0	0	0	0	0	0	0	0	0	10	12	11	0	0	0	k__Bacteria;p__Pseudomonadota;c__Alphaproteobacteria
OTU_1065	0	0	0	0	0	0	0	0	0	0	0	0	32	26	18	0	0	0	k__Bacteria;p__Pseudomonadota;c__Gammaproteobacteria
OTU_1066	0	0	0	0	0	0	0	0	0	0	0	2	7	10	11	0	0	0	k__Bacteria;p__Pseudomonadota;c__Gammaproteobacteria
OTU_1067	0	0	0	3	2	9	0	0	1	2	0	0	5	2	2	0	0	0	k__Bacteria;p__Pseudomonadota;c__Alphaproteobacteria;o__Caulobacterales;f__Caulobacteraceae;g__Brevundimonas;s__Brevundimonas_subvibrioides
OTU_1068	0	0	0	0	0	0	0	0	1	0	5	0	8	3	5	0	0	0	k__Bacteria;p__Planctomycetota;c__Phycisphaerae;o__Phycisphaerales;f__Phycisphaeraceae;g__;s__
OTU_1069	0	64	0	0	0	0	0	0	0	0	0	2	0	0	0	0	0	0	k__Bacteria;p__Cyanobacteriota;c__Cyanobacteriia;o__Cyanobacteriales;f__Nostocaceae;g__unidentified_Nostocaceae
OTU_1070	0	6	0	0	0	2	8	10	2	22	30	26	5	10	4	0	0	0	k__Bacteria;p__Planctomycetota;c__Planctomycetes;o__Pirellulales;f__Pirellulaceae;g__Blastopirellula;s__
OTU_1071	1	30	3	0	0	0	0	0	0	1	0	0	0	0	0	0	0	0	k__Bacteria;p__Pseudomonadota;c__Alphaproteobacteria;o__unidentified_Alphaproteobacteria
OTU_1072	0	0	0	0	9	3	0	0	0	16	11	10	0	0	0	0	0	0	k__Bacteria;p__Chlamydiota;c__Chlamydiia;o__Chlamydiales
OTU_1073	1	2	0	0	0	0	1	1	0	14	18	6	14	7	9	0	0	0	k__Bacteria;p__Pseudomonadota;c__Alphaproteobacteria;o__Kordiimonadales;f__Kordiimonadaceae;g__Kordiimonas
OTU_1074	0	0	0	0	0	0	0	0	1	0	0	1	17	18	29	0	0	0	k__Bacteria;p__Cyanobacteriota;c__;o__;f__;g__;s__
OTU_1075	0	0	0	0	0	0	0	0	1	6	6	5	0	0	0	0	0	0	k__Bacteria;p__Myxococcota;c__Myxococcia;o__Myxococcales;f__Nannocystaceae;g__;s__
OTU_1076	0	0	0	0	72	0	0	1	1	6	5	4	2	4	0	0	0	0	k__Bacteria;p__Bacteroidota;c__Bacteroidia;o__Flavobacteriales;f__Flavobacteriaceae;g__Winogradskyella;s__
OTU_1077	0	0	0	0	0	0	0	0	0	5	5	5	10	6	3	0	0	0	k__Bacteria;p__Pseudomonadota;c__Gammaproteobacteria
OTU_1078	0	0	0	0	0	0	0	0	0	8	11	13	2	4	4	0	0	0	k__Bacteria;p__Verrucomicrobiota;c__Verrucomicrobiia;o__Verrucomicrobiales;f__;g__;s__
OTU_1079	13	0	14	0	0	0	0	0	0	0	0	0	0	0	0	0	0	0	k__Bacteria
OTU_1080	34	0	0	0	0	0	0	0	0	0	0	0	0	0	0	0	0	0	k__Bacteria;p__Pseudomonadota;c__Gammaproteobacteria
OTU_1081	0	0	0	0	0	0	0	0	0	10	7	10	0	0	0	0	0	0	k__Bacteria;p__Pseudomonadota;c__Gammaproteobacteria
OTU_1082	0	0	0	0	0	0	0	0	0	7	7	6	11	15	10	0	0	0	k__Bacteria;p__Chlamydiota;c__Chlamydiia;o__Chlamydiales
OTU_1083	0	0	0	0	0	0	0	0	0	3	0	2	2	6	4	0	0	0	k__Bacteria;p__Pseudomonadota;c__Alphaproteobacteria;o__unidentified_Alphaproteobacteria
OTU_1084	0	0	0	0	0	1	5	1	2	3	1	0	19	9	20	0	0	0	k__Bacteria;p__Bacteroidota;c__Bacteroidia;o__Chitinophagales;f__Saprospiraceae
OTU_1085	0	0	0	0	7	31	0	1	0	1	0	0	0	0	10	0	0	0	k__Bacteria;p__Pseudomonadota;c__Alphaproteobacteria;o__unidentified_Alphaproteobacteria
OTU_1086	0	0	0	0	2	0	0	0	0	5	5	3	2	11	9	0	0	0	k__Bacteria;p__Bacteroidota;c__Bacteroidia;o__Cytophagales
OTU_1087	0	0	0	0	53	0	2	0	3	1	3	5	0	1	2	0	0	0	k__Bacteria;p__Pseudomonadota;c__Gammaproteobacteria;o__Alteromonadales;f__Alteromonadaceae;g__;s__
OTU_1088	0	0	0	0	0	0	0	0	0	4	11	8	0	2	0	0	0	0	k__Bacteria;p__Chlamydiota;c__Chlamydiia;o__Chlamydiales;f__Simkaniaceae;g__;s__
OTU_1089	0	0	0	0	0	0	0	0	0	2	0	5	25	11	16	0	0	0	k__Bacteria;p__Cyanobacteriota;c__;o__;f__;g__;s__
OTU_1090	0	0	0	0	62	0	0	0	1	2	0	0	0	0	0	0	0	0	k__Bacteria;p__Bacteroidota;c__Bacteroidia;o__Flavobacteriales;f__Flavobacteriaceae;g__Psychroflexus;s__
OTU_1091	0	0	0	0	0	0	12	29	2	0	0	0	0	0	0	0	0	0	k__Bacteria;p__Patescibacteria;c__Gracilibacteria;o__;f__;g__;s__
OTU_1092	0	39	0	0	0	0	0	0	0	2	0	0	0	1	0	0	0	0	k__Bacteria;p__Planctomycetota;c__Phycisphaerae;o__Phycisphaerales;f__Phycisphaeraceae;g__;s__
OTU_1093	0	0	0	0	0	2	0	0	0	0	0	1	14	8	11	0	0	0	k__Bacteria;p__Pseudomonadota;c__Gammaproteobacteria
OTU_1094	0	0	0	0	0	0	64	107	18	0	0	0	1	0	1	0	0	0	k__Bacteria;p__Thermodesulfobacteriota;c__Desulfuromonadia;o__Bradymonadales;f__;g__;s__
OTU_1095	0	0	0	0	0	0	0	0	0	0	0	0	8	12	6	0	0	0	k__Bacteria;p__Pseudomonadota;c__Gammaproteobacteria
OTU_1096	0	0	0	0	0	0	6	15	1	1	0	0	0	0	0	0	0	0	k__Bacteria;p__Myxococcota;c__Myxococcia;o__Myxococcales;f__;g__;s__
OTU_1097	0	0	0	0	0	0	0	0	3	2	6	4	21	5	5	0	0	0	k__Bacteria;p__Bacteroidota;c__Bacteroidia;o__Cytophagales;f__Cyclobacteriaceae;g__;s__
OTU_1098	0	0	0	0	0	0	12	9	0	8	4	3	3	0	4	0	0	0	k__Bacteria;p__Pseudomonadota;c__Deltaproteobacteria;o__;f__;g__;s__
OTU_1099	0	0	0	1	2	17	0	3	0	2	0	0	0	0	7	10	4	2	k__Bacteria;p__Bdellovibrionota;c__Bacteriovoracia;o__Bacteriovoracales;f__Bacteriovoracaceae;g__Peredibacter;s__
OTU_1100	0	1	0	0	2	4	7	4	6	4	2	1	20	25	14	0	0	0	k__Bacteria;p__Pseudomonadota;c__Gammaproteobacteria
OTU_1101	0	0	0	1	0	0	0	0	2	1	0	0	10	4	5	0	0	0	k__Bacteria;p__Pseudomonadota;c__Alphaproteobacteria;o__Caulobacterales;f__Parvularculaceae;g__;s__
OTU_1102	0	3	0	0	0	0	4	0	1	8	5	5	10	17	10	0	0	0	k__Bacteria;p__Bacteroidota;c__Bacteroidia;o__Chitinophagales;f__;g__;s__
OTU_1103	1	0	0	4	30	9	0	1	0	1	1	1	0	0	1	0	0	0	k__Bacteria;p__Pseudomonadota;c__Gammaproteobacteria;o__Pseudomonadales;f__Moraxellaceae;g__Alkanindiges;s__
OTU_1104	0	0	0	0	0	0	19	10	3	0	0	0	0	0	0	0	0	0	k__Bacteria;p__Bacteroidota;c__Bacteroidia;o__Chitinophagales;f__Saprospiraceae;g__unidentified_Saprospiraceae;s__Saprospira_sp_SS95-4
OTU_1105	0	0	0	0	0	0	18	18	8	0	0	0	0	0	0	0	0	0	k__Bacteria;p__Pseudomonadota;c__Gammaproteobacteria
OTU_1106	0	0	0	0	6	42	0	0	0	4	3	1	0	4	2	0	0	0	k__Bacteria;p__Pseudomonadota;c__Gammaproteobacteria;o__Pseudomonadales;f__Moraxellaceae;g__Acinetobacter
OTU_1107	1	166	0	0	0	0	0	0	0	0	0	0	0	0	0	0	0	0	k__Bacteria;p__Pseudomonadota;c__Alphaproteobacteria;o__unidentified_Alphaproteobacteria;f__Kiloniellaceae;g__Pelagibius;s__
OTU_1108	0	0	0	0	0	6	2	2	0	8	10	2	13	17	13	0	2	0	k__Bacteria;p__Pseudomonadota;c__Alphaproteobacteria
OTU_1109	7	168	5	0	0	0	0	0	0	0	0	0	0	0	0	0	0	0	k__Bacteria;p__Thermodesulfobacteriota;c__Desulfobacteria;o__Desulfobacterales;f__Desulfobulbaceae;g__Desulforhopalus;s__
OTU_1110	0	0	0	0	0	0	0	0	0	0	0	0	0	0	18	2	0	2	k__Bacteria;p__Pseudomonadota;c__Alphaproteobacteria
OTU_1111	0	0	0	0	0	0	45	52	13	0	3	0	1	0	3	3	2	1	k__Bacteria;p__Bdellovibrionota;c__Bdellovibrionia;o__Bdellovibrionales;f__Bdellovibrionaceae;g__;s__
OTU_1112	0	0	0	0	80	0	0	0	0	0	0	0	0	0	0	0	0	0	k__Bacteria;p__Cyanobacteriota;c__Cyanobacteriia;o__Chloroplast;f__unidentified_Chloroplast;g__unidentified_Cyanobacteria
OTU_1113	6	31	5	3	29	4	221	248	98	36	28	25	95	161	73	28	28	40	k__Bacteria;p__Pseudomonadota;c__Alphaproteobacteria;o__Rhodobacterales;f__Rhodobacteraceae
OTU_1114	0	0	0	4	3	10	2	1	3	0	0	0	12	4	6	19	11	11	k__Bacteria;p__Bacteroidota;c__Bacteroidia;o__Flavobacteriales;f__;g__;s__
OTU_1115	0	0	0	0	90	0	0	0	0	2	0	0	0	0	0	0	0	0	k__Bacteria;p__Planctomycetota;c__Planctomycetes;o__Planctomycetales;f__unidentified_Planctomycetales
OTU_1116	0	0	0	0	0	0	0	0	1	8	6	3	5	4	11	0	0	0	k__Bacteria;p__Bdellovibrionota;c__Bdellovibrionia;o__Bdellovibrionales;f__Bdellovibrionaceae;g__Bdellovibrio;s__
OTU_1117	0	0	0	0	0	0	0	0	0	9	9	8	0	0	0	0	0	0	k__Bacteria;p__Pseudomonadota;c__Alphaproteobacteria
OTU_1118	13	14	36	0	0	0	0	0	0	0	0	0	0	0	0	0	0	0	k__Bacteria;p__Cyanobacteriota;c__Cyanobacteriia;o__Cyanobacteriales;f__Xenococcaceae;g__unidentified_Xenococcaceae;s__Pleurocapsa_sp_PCC_7319
OTU_1119	0	2	0	0	0	0	0	0	0	4	3	5	4	3	2	0	0	0	k__Bacteria;p__Planctomycetota;c__Planctomycetes;o__Planctomycetales;f__unidentified_Planctomycetales;g__unidentified_Planctomycetales
OTU_1120	22	0	25	0	0	0	0	0	0	0	0	0	0	0	0	0	0	0	k__Bacteria;p__Thermodesulfobacteriota;c__Desulfobacteria;o__Desulfobacterales;f__Desulfobacteraceae;g__;s__
OTU_1121	0	83	1	0	0	0	3	4	12	5	5	4	29	28	16	0	0	0	k__Bacteria;p__Cyanobacteriota;c__Cyanobacteriia;o__Chloroplast;f__unidentified_Chloroplast;g__unidentified_Cyanobacteria;s__Leptolyngbya_sp_PCC_7375
OTU_1122	3	115	2	0	0	0	0	0	0	0	0	0	0	0	0	0	0	0	k__Bacteria;p__Thermodesulfobacteriota;c__Desulfobacteria;o__Desulfobacterales;f__Desulfobulbaceae
OTU_1123	0	0	0	0	0	1	0	0	0	0	1	0	7	6	8	0	0	0	k__Bacteria;p__Pseudomonadota;c__Gammaproteobacteria;o__Pseudomonadales;f__Pseudomonadaceae;g__Pseudomonas;s__Pseudomonas_pachastrellae
OTU_1124	0	0	0	0	0	0	0	0	0	0	2	0	9	10	4	0	0	0	k__Bacteria;p__Pseudomonadota;c__Alphaproteobacteria
OTU_1125	0	0	0	0	0	0	0	0	0	0	0	0	0	0	0	19	4	4	k__Bacteria;p__Verrucomicrobiota;c__Verrucomicrobiia;o__Verrucomicrobiae;f__unidentified_Verrucomicrobiae;g__unidentified_Verrucomicrobiae;s__bacterium_SH5-3
OTU_1126	5	32	18	0	0	0	0	0	0	1	0	0	0	0	0	0	0	0	k__Bacteria;p__Bacteroidota;c__Bacteroidia;o__Cytophagales;f__Cyclobacteriaceae;g__Fulvivirga;s__
OTU_1127	0	0	0	0	34	0	0	0	0	0	0	0	0	0	0	0	0	0	k__Bacteria;p__Cyanobacteriota;c__Cyanobacteriia;o__Chloroplast;f__unidentified_Chloroplast;g__unidentified_Cyanobacteria
OTU_1128	0	0	0	1	99	3	0	0	0	4	2	0	5	4	58	0	0	0	k__Bacteria;p__Pseudomonadota;c__Alphaproteobacteria
OTU_1129	0	0	0	3	0	1	0	1	18	0	0	0	0	2	4	0	0	0	k__Bacteria;p__Pseudomonadota;c__Gammaproteobacteria;o__Cellvibrionales;f__Cellvibrionaceae;g__Marinagarivorans;s__
OTU_1130	0	0	0	0	0	2	30	17	7	1	0	0	0	0	0	0	0	0	k__Bacteria;p__Bacteroidota;c__Bacteroidia;o__Chitinophagales;f__Saprospiraceae;g__Saprospira
OTU_1131	0	0	0	0	0	0	2	8	8	14	8	6	0	8	2	0	0	0	k__Bacteria;p__Bacteroidota;c__Bacteroidia;o__Chitinophagales;f__Saprospiraceae
OTU_1132	0	5	0	0	0	1	0	0	0	0	0	0	13	15	4	0	0	0	k__Bacteria;p__Pseudomonadota;c__Alphaproteobacteria;o__Rhodospirillales;f__unidentified_Rhodospirillales;g__Terasakiella;s__
OTU_1133	0	0	0	0	0	0	17	13	2	0	0	0	0	0	0	2	1	0	k__Bacteria;p__Bdellovibrionota;c__Bdellovibrionia;o__Bdellovibrionales;f__Bdellovibrionaceae;g__;s__
OTU_1134	0	0	0	0	0	1	2	0	2	0	0	0	0	0	1	9	11	13	k__Bacteria;p__Bacteroidota;c__Bacteroidia;o__Flavobacteriales;f__Flavobacteriaceae;g__Formosa;s__
OTU_1135	0	0	0	0	72	3	3	0	1	0	0	0	0	0	2	0	0	0	k__Bacteria;p__Bacteroidota;c__Bacteroidia;o__Flavobacteriales;f__Flavobacteriaceae
OTU_1136	0	0	0	0	99	0	0	0	0	0	0	0	0	0	0	0	0	0	k__Bacteria;p__Pseudomonadota;c__Gammaproteobacteria;o__Alteromonadales;f__Alteromonadaceae
OTU_1137	0	1	0	16	7	6	1	1	0	4	1	0	1	0	0	2	0	1	k__Archaea;p__Halobacteriota;c__Halobacteria;o__Halobacterales;f__Halococcaceae;g__Halococcus
OTU_1138	1	2	0	0	0	0	0	1	1	24	129	45	0	8	6	0	0	0	k__Bacteria;p__Chloroflexota;c__Anaerolineae;o__;f__;g__;s__
OTU_1139	0	0	0	0	0	0	0	0	0	15	10	5	6	18	13	0	0	0	k__Bacteria;p__Pseudomonadota;c__Alphaproteobacteria
OTU_1140	0	1	0	0	0	0	0	1	0	13	9	18	6	7	7	0	0	0	k__Bacteria;p__Bacteroidota;c__Bacteroidia;o__Chitinophagales;f__;g__;s__
OTU_1141	101	3	0	0	1	4	0	0	0	0	1	0	0	0	0	0	0	0	k__Bacteria;p__Chloroflexota;c__Anaerolineae;o__;f__;g__;s__
OTU_1142	34	14	54	0	1	2	1	1	0	0	0	0	0	0	0	2	0	1	k__Bacteria;p__Pseudomonadota;c__Gammaproteobacteria;o__Vibrionales;f__Vibrionaceae;g__Vibrio
OTU_1143	0	0	0	0	0	0	0	0	1	6	4	28	24	26	21	0	0	0	k__Bacteria;p__Cyanobacteriota;c__Cyanobacteriia;o__Chloroplast;f__unidentified_Chloroplast;g__unidentified_Cyanobacteria
OTU_1144	0	0	0	0	0	0	24	2	3	0	0	0	0	0	0	0	0	0	k__Bacteria
OTU_1145	0	0	1	14	7	29	0	1	0	2	0	0	3	1	1	0	0	0	k__Bacteria;p__Pseudomonadota;c__Alphaproteobacteria;o__Rhizobiales;f__Beijerinckiaceae;g__Methylobacterium
OTU_1146	0	0	0	0	0	0	0	0	0	0	0	0	0	0	0	14	26	16	k__Bacteria;p__Pseudomonadota;c__Gammaproteobacteria
OTU_1147	1	0	0	6	24	134	0	2	2	4	9	8	1	9	8	0	0	0	k__Bacteria;p__Bacillota;c__Bacilli;o__Bacillales;f__Bacillaceae;g__Bacillus;s__Bacillus_velezensis
OTU_1148	0	0	0	0	35	0	0	0	0	0	0	0	0	0	0	0	0	0	k__Bacteria;p__Bacteroidota;c__Bacteroidia;o__Flavobacteriales;f__Flavobacteriaceae;g__Maribacter
OTU_1149	0	4	0	0	5	0	0	0	2	7	1	6	4	6	6	0	0	0	k__Bacteria;p__Bdellovibrionota;c__Bdellovibrionia;o__Bdellovibrionales;f__Bdellovibrionaceae;g__;s__
OTU_1150	0	0	1	1	0	0	12	9	1	4	0	1	0	0	0	0	0	0	k__Bacteria;p__Bacteroidota;c__Bacteroidia;o__Chitinophagales;f__Saprospiraceae;g__Lewinella;s__
OTU_1151	0	0	0	0	0	0	0	0	0	14	5	19	4	0	0	0	0	0	k__Bacteria;p__Bacteroidota;c__Bacteroidia
OTU_1152	26	14	35	0	0	0	0	0	0	0	1	0	0	0	0	0	0	0	k__Bacteria;p__Thermodesulfobacteriota;c__Desulfobacteria;o__Desulfobacterales;f__Desulfobulbaceae
OTU_1153	6	0	7	0	0	4	0	0	0	0	0	0	0	0	0	0	0	0	k__Bacteria;p__Caldisericota;c__Caldisericia;o__Caldisericales;f__;g__;s__
OTU_1154	6	48	11	1	85	12	34	34	23	26	19	25	31	20	23	11	12	18	k__Bacteria;p__Pseudomonadota;c__Alphaproteobacteria;o__Rhodobacterales;f__Rhodobacteraceae
OTU_1155	5	59	3	0	0	0	0	0	0	2	4	4	8	7	8	0	0	0	k__Bacteria;p__Pseudomonadota;c__Alphaproteobacteria;o__unidentified_Alphaproteobacteria;f__unidentified_Alphaproteobacteria
OTU_1156	2	23	1	0	0	4	5	5	2	4	1	7	0	0	0	0	0	0	k__Bacteria;p__Actinomycetota;c__Acidimicrobiia;o__;f__;g__;s__
OTU_1157	0	4	0	0	0	0	0	0	0	2	1	5	11	5	5	0	0	0	k__Bacteria;p__Pseudomonadota;c__Gammaproteobacteria
OTU_1158	0	1	0	0	22	5	0	22	2	0	2	2	0	0	0	0	0	0	k__Bacteria;p__Cyanobacteriota;c__Cyanobacteriia;o__Cyanobacteriales;f__;g__;s__
OTU_1159	0	0	0	0	0	0	0	0	0	4	0	4	7	28	13	0	0	0	k__Bacteria;p__Chlamydiota;c__Chlamydiia;o__Chlamydiales;f__Simkaniaceae
OTU_1160	11	0	7	0	0	0	0	0	0	0	0	0	0	0	0	0	0	0	k__Bacteria;p__Cyanobacteriota;c__Cyanobacteriia;o__Cyanobacteriales
OTU_1161	0	0	0	0	0	0	0	0	0	3	8	5	2	2	1	0	0	0	k__Bacteria;p__Pseudomonadota;c__Alphaproteobacteria;o__Rhizobiales
OTU_1162	0	0	0	0	44	0	2	1	0	5	5	2	1	6	13	0	0	0	k__Bacteria;p__Pseudomonadota;c__Gammaproteobacteria;o__Alteromonadales;f__Colwelliaceae;g__Thalassotalea;s__
OTU_1163	0	0	0	0	0	1	4	14	7	8	7	6	20	6	4	0	0	0	k__Bacteria;p__Myxococcota;c__Myxococcia;o__Myxococcales;f__;g__;s__
OTU_1164	5	0	10	0	0	0	0	0	0	0	0	0	0	0	0	0	0	0	k__Bacteria;p__Patescibacteria;c__ABY1;o__Candidatus_Uhrbacteria
OTU_1165	3	0	0	0	0	0	0	0	1	6	47	15	0	1	2	0	0	0	k__Bacteria;p__Chloroflexota;c__Anaerolineae;o__;f__;g__;s__
OTU_1166	0	0	0	0	0	0	14	44	8	0	0	0	0	0	0	0	0	0	k__Bacteria;p__Pseudomonadota;c__Deltaproteobacteria
OTU_1167	0	0	0	0	0	0	3	1	0	3	4	12	2	0	0	0	0	0	k__Bacteria;p__Bacteroidota;c__Bacteroidia;o__Flavobacteriales;f__Flavobacteriaceae;g__Seonamhaeicola;s__
OTU_1168	0	0	1	0	0	0	0	8	7	0	2	1	1	0	8	0	0	0	k__Bacteria;p__Verrucomicrobiota;c__Verrucomicrobiia;o__Verrucomicrobiales;f__Rubritaleaceae;g__Rubritalea;s__
OTU_1169	24	2	0	0	0	2	1	0	0	0	0	0	0	0	0	0	0	0	k__Bacteria;p__Dadabacteria;c__;o__;f__;g__;s__
OTU_1170	0	7	0	0	0	0	0	0	0	1	0	1	0	35	1	0	0	0	k__Bacteria;p__Pseudomonadota;c__Gammaproteobacteria;o__Arenicellales;f__Arenicellaceae;g__Arenicella;s__
OTU_1171	0	2	0	0	0	2	5	14	10	2	3	1	2	0	2	0	0	0	k__Bacteria;p__Pseudomonadota;c__Gammaproteobacteria;o__Arenicellales;f__Arenicellaceae;g__Arenicella;s__
OTU_1172	0	0	0	0	31	0	0	0	0	16	10	11	2	4	6	0	0	0	k__Bacteria;p__Pseudomonadota;c__Gammaproteobacteria
OTU_1173	0	0	0	0	0	0	1	0	0	1	0	0	7	7	11	0	0	0	k__Bacteria;p__Pseudomonadota;c__Alphaproteobacteria;o__Rhodobacterales;f__Rhodobacteraceae;g__Oceanicella;s__
OTU_1174	0	0	0	0	40	0	0	0	0	0	0	0	0	0	0	0	0	0	k__Bacteria;p__Pseudomonadota;c__Gammaproteobacteria;o__Pasteurellales;f__Pasteurellaceae
OTU_1175	0	0	0	0	0	0	1	0	0	0	0	0	19	2	14	0	0	0	k__Bacteria;p__Pseudomonadota;c__Deltaproteobacteria
OTU_1176	0	0	0	0	0	0	0	0	0	0	0	0	11	5	15	0	0	0	k__Bacteria;p__Myxococcota;c__Myxococcia;o__Myxococcales;f__;g__;s__
OTU_1177	0	0	0	0	0	0	0	0	0	0	0	0	19	16	7	0	0	0	k__Bacteria;p__Pseudomonadota;c__Alphaproteobacteria;o__Rickettsiales;f__Rickettsiaceae;g__;s__
OTU_1178	0	1	0	0	0	0	0	0	0	1	3	1	9	4	6	0	0	0	k__Bacteria;p__Planctomycetota;c__;o__;f__;g__;s__
OTU_1179	0	0	0	0	0	0	2	1	1	4	2	2	1	1	3	0	0	2	k__Bacteria;p__Thermodesulfobacteriota;c__Desulfuromonadia;o__Bradymonadales;f__;g__;s__
OTU_1180	0	0	0	0	0	0	0	0	0	0	7	2	0	1	4	0	0	0	k__Bacteria;p__Pseudomonadota;c__Alphaproteobacteria
OTU_1181	2	26	6	0	0	0	0	0	0	0	0	0	0	0	0	0	0	0	k__Bacteria;p__Pseudomonadota;c__Alphaproteobacteria;o__Rhodospirillales;f__unidentified_Rhodospirillales;g__Defluviicoccus;s__
OTU_1182	0	0	0	2	0	1	1	0	1	2	1	0	13	12	10	0	0	0	k__Bacteria;p__Pseudomonadota;c__Alphaproteobacteria;o__Caulobacterales;f__Parvularculaceae;g__Parvularcula;s__
OTU_1183	0	0	0	0	0	0	0	0	0	0	2	0	21	1	2	0	0	0	k__Bacteria;p__Bacteroidota;c__Bacteroidia
OTU_1184	0	0	0	2	0	1	9	13	1	1	2	3	0	0	0	0	0	0	k__Bacteria;p__Pseudomonadota;c__Gammaproteobacteria;o__Oceanospirillales;f__unidentified_Oceanospirillales;g__Amphritea;s__
OTU_1185	0	0	0	0	0	0	2	3	6	3	0	0	6	3	3	0	0	0	k__Bacteria;p__Myxococcota;c__Myxococcia;o__Myxococcales;f__;g__;s__
OTU_1186	0	0	0	0	0	0	7	16	3	3	1	0	1	0	0	0	0	0	k__Bacteria;p__Pseudomonadota
OTU_1187	0	0	0	0	47	1	0	0	0	0	0	0	0	1	0	0	0	0	k__Bacteria;p__Pseudomonadota;c__Alphaproteobacteria
OTU_1188	0	2	0	0	0	0	0	2	0	3	3	4	2	2	0	9	0	3	k__Bacteria;p__Planctomycetota;c__Planctomycetes;o__Pirellulales;f__Pirellulaceae;g__Pirellula;s__
OTU_1189	0	0	0	3	3	45	0	0	0	0	0	0	0	0	1	14	23	18	k__Bacteria;p__Bacteroidota;c__Bacteroidia;o__Flavobacteriales;f__Flavobacteriaceae;g__;s__
OTU_1190	0	0	0	0	0	0	9	8	4	3	3	3	0	0	1	0	0	0	k__Bacteria;p__Pseudomonadota;c__Alphaproteobacteria
OTU_1191	16	31	25	7	731	45	3232	2600	924	144	101	77	61	51	129	230	173	200	k__Bacteria;p__Pseudomonadota;c__Alphaproteobacteria;o__Rhodobacterales;f__Rhodobacteraceae;g__Nautella;s__Nautella_italica
OTU_1192	0	0	0	0	0	0	3	3	4	5	2	3	10	2	5	0	0	0	k__Bacteria;p__Myxococcota;c__Myxococcia;o__Myxococcales;f__;g__;s__
OTU_1193	0	0	0	0	0	0	0	0	1	2	1	0	6	17	8	0	0	0	k__Bacteria;p__Bacteroidota;c__Bacteroidia;o__Flavobacteriales;f__Flavobacteriaceae;g__Wenyingzhuangia;s__
OTU_1194	12	0	47	0	0	0	0	0	0	0	0	0	0	0	0	0	0	0	k__Bacteria;p__Chloroflexota;c__Anaerolineae;o__Anaerolineales;f__Anaerolineaceae;g__Pelolinea;s__
OTU_1195	0	0	0	0	0	0	0	0	0	0	0	0	7	6	10	0	0	0	k__Bacteria;p__Pseudomonadota;c__Gammaproteobacteria;o__Alteromonadales;f__Alteromonadaceae
OTU_1196	0	0	0	25	20	12	0	0	0	0	0	0	0	1	0	0	0	0	k__Bacteria;p__Pseudomonadota;c__Gammaproteobacteria;o__Burkholderiales;f__Burkholderiaceae
OTU_1197	0	0	0	0	0	0	0	0	0	0	0	0	13	18	7	0	0	0	k__Bacteria;p__Fusobacteriota;c__Fusobacteriia;o__Fusobacteriales;f__Leptotrichiaceae;g__;s__
OTU_1198	0	3	0	0	0	0	0	0	0	2	0	1	8	6	3	0	0	0	k__Bacteria;p__Bdellovibrionota;c__Bdellovibrionia;o__Bdellovibrionales;f__Bdellovibrionaceae;g__;s__
OTU_1199	0	0	0	0	0	0	7	9	9	0	0	0	0	0	0	0	0	0	k__Bacteria;p__Pseudomonadota
OTU_1200	0	0	0	0	0	0	3	0	0	2	2	0	13	10	10	0	0	0	k__Bacteria;p__Bacteroidota;c__Bacteroidia;o__Chitinophagales;f__Saprospiraceae;g__Rubidimonas;s__
OTU_1201	0	4	0	0	0	3	0	0	0	1	2	0	11	24	10	0	0	0	k__Bacteria;p__Cyanobacteriota;c__Cyanobacteriia;o__Chloroplast;f__unidentified_Chloroplast;g__unidentified_Cyanobacteria;s__Lotharella_oceanica
OTU_1202	0	0	0	0	48	0	0	0	0	0	0	0	0	0	0	0	0	0	k__Bacteria;p__Pseudomonadota;c__Alphaproteobacteria;o__Rickettsiales;f__Midichloriaceae;g__;s__
OTU_1203	0	3	0	0	0	0	22	19	6	1	1	0	0	0	0	0	2	0	k__Bacteria;p__Bdellovibrionota;c__Bdellovibrionia;o__Bdellovibrionales;f__Bdellovibrionaceae;g__;s__
OTU_1204	0	0	0	0	0	0	0	0	0	0	0	0	10	14	12	0	0	0	k__Bacteria;p__Myxococcota;c__Myxococcia;o__Myxococcales;f__;g__;s__
OTU_1205	0	0	0	0	0	0	0	0	0	15	16	11	3	4	2	0	0	0	k__Bacteria;p__Pseudomonadota;c__Gammaproteobacteria;o__Francisellales;f__Francisellaceae;g__Francisella;s__Francisella_sp_TX077308
OTU_1206	0	0	0	0	0	0	5	6	5	0	0	0	35	6	25	0	0	0	k__Bacteria;p__Pseudomonadota;c__Gammaproteobacteria;o__Alteromonadales;f__Alteromonadaceae;g__Aestuariibacter;s__
OTU_1207	0	0	0	0	58	26	2	1	3	6	4	5	15	9	16	96	94	81	k__Bacteria;p__Pseudomonadota;c__Gammaproteobacteria;o__Oceanospirillales;f__unidentified_Oceanospirillales;g__Neptuniibacter
OTU_1208	0	0	0	8	29	11	3	0	0	0	0	0	1	1	0	0	0	0	k__Bacteria;p__Pseudomonadota;c__Alphaproteobacteria;o__Rhizobiales;f__Hyphomicrobiaceae;g__Pedomicrobium
OTU_1209	0	1	1	0	0	0	4	18	7	0	0	0	0	0	0	0	0	0	k__Bacteria;p__Cyanobacteriota;c__Cyanobacteriia;o__Chloroplast;f__unidentified_Chloroplast;g__unidentified_Cyanobacteria;s__Hyaloperonospora_arabidopsidis
OTU_1210	0	3	0	0	0	0	1	0	0	1	0	1	13	6	4	0	0	0	k__Bacteria;p__Bacteroidota;c__Bacteroidia;o__Chitinophagales;f__Saprospiraceae;g__;s__
OTU_1211	7	7	10	0	0	0	0	0	0	0	0	0	0	0	0	0	0	0	k__Bacteria;p__Pseudomonadota;c__Alphaproteobacteria;o__Rhodospirillales;f__unidentified_Rhodospirillales;g__Defluviicoccus;s__
OTU_1212	14	11	23	0	0	0	0	0	0	0	0	1	0	0	0	0	0	0	k__Bacteria;p__Cyanobacteriota;c__Cyanobacteriia;o__Cyanobacteriales;f__Xenococcaceae;g__;s__
OTU_1213	0	1	0	0	0	0	0	0	0	1	3	1	8	7	6	0	0	0	k__Bacteria;p__Bacteroidota;c__Bacteroidia;o__Cytophagales;f__Cyclobacteriaceae;g__Fulvivirga;s__
OTU_1214	0	0	0	16	0	11	2	0	0	0	0	0	0	0	0	2	0	1	k__Archaea;p__Thermoplasmatota;c__Thermoplasmata;o__;f__;g__;s__
OTU_1215	0	2	0	0	9	1	1	0	3	4	9	8	16	7	3	0	0	0	k__Bacteria;p__Planctomycetota;c__Planctomycetes;o__Pirellulales;f__Pirellulaceae;g__Blastopirellula;s__
OTU_1216	0	0	0	0	0	0	0	0	0	0	0	1	13	3	5	0	0	0	k__Bacteria;p__Verrucomicrobiota;c__Verrucomicrobiia;o__Verrucomicrobiales;f__;g__;s__
OTU_1217	0	0	0	0	0	0	0	0	0	13	7	6	0	0	1	0	0	0	k__Bacteria;p__Pseudomonadota;c__Alphaproteobacteria
OTU_1218	0	0	0	0	0	0	0	0	0	0	0	0	0	0	0	14	16	14	k__Bacteria;p__Pseudomonadota;c__Gammaproteobacteria;o__Oceanospirillales
OTU_1219	0	0	0	1	16	38	0	1	0	2	0	0	13	4	2	0	0	0	k__Bacteria;p__Pseudomonadota;c__Gammaproteobacteria;o__Lysobacterales;f__Xanthomonadaceae;g__Stenotrophomonas;s__Stenotrophomonas_koreensis
OTU_1220	0	0	0	0	0	0	0	1	0	11	8	10	2	0	2	0	0	0	k__Bacteria;p__Pseudomonadota;c__Deltaproteobacteria;o__;f__;g__;s__
OTU_1221	1	18	0	3	5	8	12	10	22	53	53	25	196	247	143	0	0	0	k__Bacteria;p__Pseudomonadota;c__Alphaproteobacteria;o__Rhodobacterales;f__Rhodobacteraceae
OTU_1222	0	0	0	0	0	0	0	0	0	0	0	0	0	0	0	18	18	13	k__Bacteria;p__Pseudomonadota;c__Gammaproteobacteria
OTU_1223	0	0	0	0	65	0	0	0	0	0	0	0	0	0	0	0	0	0	k__Bacteria;p__Planctomycetota;c__;o__;f__;g__;s__
OTU_1224	8	0	14	0	0	0	0	0	0	0	0	0	0	0	0	0	0	0	k__Bacteria;p__Pseudomonadota;c__Gammaproteobacteria;o__Chromatiales;f__Chromatiaceae
OTU_1225	2	0	0	1	0	4	7	13	14	0	0	0	0	2	1	0	0	0	k__Bacteria;p__Bacteroidota;c__Bacteroidia;o__Flavobacteriales;f__Flavobacteriaceae;g__Muricauda
OTU_1226	1	0	0	11	12	29	1	1	2	46	27	31	52	111	60	0	0	0	k__Bacteria;p__Pseudomonadota;c__Alphaproteobacteria;o__Caulobacterales;f__Hyphomonadaceae
OTU_1227	0	0	0	0	36	0	0	0	0	0	0	0	0	0	1	0	0	0	k__Bacteria;p__Rhodothermota;c__Rhodothermia;o__Rhodothermales;f__Rhodothermaceae;g__;s__
OTU_1228	9	0	7	0	0	0	0	0	0	0	0	0	0	0	0	0	0	0	k__Bacteria;p__Patescibacteria;c__ABY1;o__Candidatus_Kerfeldbacteria
OTU_1229	2	14	9	0	0	0	0	0	0	0	0	0	0	0	0	0	0	0	k__Bacteria;p__Pseudomonadota;c__Alphaproteobacteria;o__unidentified_Alphaproteobacteria;f__Geminicoccaceae
OTU_1230	0	0	0	1	0	0	4	8	15	0	0	0	0	0	0	0	0	0	k__Bacteria;p__Pseudomonadota;c__Gammaproteobacteria;o__Cellvibrionales;f__Porticoccaceae;g__unidentified_Porticoccaceae;s__Porticoccaceae_bacterium_LSUCC0057
OTU_1231	0	0	0	0	0	0	0	0	0	2	14	6	2	0	2	0	0	0	k__Bacteria;p__Planctomycetota;c__Phycisphaerae;o__Phycisphaerales;f__Phycisphaeraceae;g__;s__
OTU_1232	2	0	0	0	0	0	4	16	4	2	0	0	0	0	0	0	0	0	k__Bacteria;p__Bdellovibrionota;c__Bdellovibrionia;o__Bdellovibrionales;f__Bdellovibrionaceae;g__;s__
OTU_1233	0	3	0	0	0	0	0	0	0	6	6	10	2	1	3	0	0	0	k__Bacteria;p__Cyanobacteriota;c__Cyanobacteriia;o__Chloroplast;f__unidentified_Chloroplast;g__Limnothrix;s__
OTU_1234	0	0	0	0	26	0	0	0	0	6	7	3	5	0	3	1	1	0	k__Bacteria;p__Pseudomonadota;c__Alphaproteobacteria;o__unidentified_Alphaproteobacteria;f__unidentified_Alphaproteobacteria;g__Pyruvatibacter;s__Pyruvatibacter_mobilis
OTU_1235	0	0	0	0	0	0	0	0	0	7	5	2	9	3	0	0	0	0	k__Bacteria;p__Pseudomonadota;c__Alphaproteobacteria;o__Rhizobiales
OTU_1236	0	0	0	0	0	0	1	0	1	0	0	0	17	0	10	0	0	0	k__Bacteria;p__Pseudomonadota;c__Deltaproteobacteria
OTU_1237	0	0	1	4	22	16	0	1	1	0	2	0	0	0	1	0	0	0	k__Bacteria;p__Planctomycetota;c__Planctomycetes;o__Gemmatales;f__Gemmataceae;g__Gemmata;s__
OTU_1238	2	0	0	0	8	7	0	0	1	0	0	0	0	0	0	9	4	3	k__Bacteria;p__Pseudomonadota;c__Gammaproteobacteria;o__Burkholderiales;f__Methylophilaceae;g__unidentified_Methylophilaceae
OTU_1239	0	0	0	0	0	0	0	0	0	4	2	8	4	4	2	0	0	0	k__Bacteria;p__Pseudomonadota
OTU_1240	0	0	0	0	48	0	0	0	0	0	0	0	0	0	0	0	0	0	k__Bacteria;p__Myxococcota;c__Myxococcia;o__Myxococcales;f__Haliangiaceae;g__Haliangium
OTU_1241	0	178	0	0	0	0	0	0	0	2	2	2	0	0	0	0	0	0	k__Bacteria;p__Pseudomonadota;c__Alphaproteobacteria;o__unidentified_Alphaproteobacteria;f__Geminicoccaceae
OTU_1242	0	15	0	0	0	0	0	0	0	0	2	0	3	3	2	0	0	0	k__Bacteria;p__Pseudomonadota;c__Gammaproteobacteria;o__Cellvibrionales;f__Cellvibrionaceae
OTU_1243	0	0	0	0	0	0	0	0	0	0	0	0	0	0	0	14	17	15	k__Bacteria;p__Pseudomonadota;c__Gammaproteobacteria;o__unidentified_Gammaproteobacteria;f__unidentified_Gammaproteobacteria;g__unidentified_Gammaproteobacteria
OTU_1244	0	3	0	0	0	0	0	2	0	7	15	6	4	2	0	1	0	0	k__Bacteria;p__Planctomycetota;c__Planctomycetacia
OTU_1245	0	0	0	0	0	0	0	0	0	0	0	0	0	0	0	17	0	11	k__Bacteria;p__Planctomycetota;c__Planctomycetacia
OTU_1246	0	15	1	0	0	0	0	2	0	1	5	2	0	2	0	25	6	14	k__Bacteria;p__Planctomycetota;c__Planctomycetes;o__Pirellulales;f__Pirellulaceae;g__Blastopirellula;s__
OTU_1247	0	0	0	0	0	0	0	1	0	10	5	4	16	8	2	0	0	0	k__Bacteria;p__Planctomycetota;c__;o__;f__;g__;s__
OTU_1248	18	0	2	0	0	0	0	0	0	0	0	0	0	0	0	0	0	0	k__Bacteria;p__Chloroflexota;c__Anaerolineae;o__Anaerolineales;f__Anaerolineaceae;g__;s__
OTU_1249	0	0	0	0	0	0	0	0	0	3	6	6	14	7	9	0	0	0	k__Bacteria;p__Pseudomonadota;c__Gammaproteobacteria;o__Legionellales;f__Legionellaceae;g__;s__
OTU_1250	0	0	0	0	0	0	0	0	0	0	0	0	5	25	5	0	0	0	k__Bacteria;p__Bdellovibrionota;c__Oligoflexia;o__Oligoflexales;f__Oligoflexaceae;g__Pseudobacteriovorax
OTU_1251	0	108	0	0	0	0	0	0	0	0	0	0	0	0	0	0	0	0	k__Bacteria;p__Bacteroidota;c__Bacteroidia;o__Flavobacteriales;f__Flavobacteriaceae;g__Muricauda
OTU_1252	0	5	0	0	0	0	0	0	0	2	0	0	9	11	3	0	0	0	k__Bacteria;p__Bacteroidota;c__Bacteroidia
OTU_1253	0	0	0	0	0	0	0	0	0	2	8	3	28	14	13	0	0	0	k__Bacteria;p__Bdellovibrionota;c__Bdellovibrionia;o__Bdellovibrionales;f__Bdellovibrionaceae;g__;s__
OTU_1254	1	2	0	0	13	9	0	1	1	0	2	1	0	0	0	0	1	0	k__Bacteria;p__Pseudomonadota;c__Gammaproteobacteria;o__Pseudomonadales;f__Moraxellaceae;g__Enhydrobacter;s__Moraxella_osloensis
OTU_1255	0	0	0	0	0	0	0	0	0	0	0	0	0	0	0	99	49	66	k__Bacteria;p__Pseudomonadota;c__Gammaproteobacteria;o__Cellvibrionales;f__Halieaceae;g__;s__
OTU_1256	0	33	0	0	0	0	0	0	0	0	0	0	0	0	0	0	0	0	k__Bacteria;p__Pseudomonadota;c__Alphaproteobacteria;o__Rhizobiales
OTU_1257	0	5	2	0	0	0	0	7	18	5	0	2	1	1	0	0	0	0	k__Bacteria
OTU_1258	0	0	0	0	0	0	0	0	2	3	7	18	0	5	0	0	0	0	k__Bacteria;p__Planctomycetota;c__Planctomycetes;o__Planctomycetales;f__;g__;s__
OTU_1259	0	0	0	0	0	0	0	0	0	0	0	0	8	3	16	0	0	0	k__Bacteria;p__Cyanobacteriota;c__Cyanobacteriia;o__Cyanobacteriales;f__unidentified_Cyanobacteriales;g__unidentified_Cyanobacteriales
OTU_1260	0	0	0	0	0	0	0	3	1	3	7	6	1	0	1	0	0	0	k__Bacteria;p__Planctomycetota;c__;o__;f__;g__;s__
OTU_1261	1	8	0	1	0	0	0	0	0	4	3	5	12	10	0	0	0	0	k__Bacteria;p__Planctomycetota;c__Phycisphaerae;o__Phycisphaerales;f__Phycisphaeraceae;g__Algisphaera;s__
OTU_1262	0	0	0	0	0	0	0	0	0	2	1	1	4	3	9	0	0	0	k__Bacteria;p__Pseudomonadota;c__Gammaproteobacteria;o__Legionellales;f__Legionellaceae;g__;s__
OTU_1263	0	60	0	0	0	0	0	1	0	4	7	5	3	2	1	0	0	0	k__Bacteria;p__Pseudomonadota;c__Gammaproteobacteria;o__Alteromonadales;f__Alteromonadaceae;g__Agaribacter;s__
OTU_1264	11	74	7	0	2	2	0	0	0	0	0	2	0	0	0	2	0	0	k__Bacteria;p__Pseudomonadota;c__Gammaproteobacteria;o__Cellvibrionales;f__Halieaceae
OTU_1265	0	0	0	1	0	0	5	8	4	0	0	0	0	0	0	2	0	2	k__Bacteria;p__Bdellovibrionota;c__Bdellovibrionia;o__Bdellovibrionales;f__Bdellovibrionaceae;g__;s__
OTU_1266	0	0	0	0	0	1	0	0	0	3	0	1	10	6	0	0	0	0	k__Bacteria;p__Bdellovibrionota;c__Oligoflexia;o__Oligoflexales;f__Oligoflexaceae;g__;s__
OTU_1267	0	0	0	0	7	0	2	2	5	0	0	0	4	0	3	0	0	0	k__Bacteria;p__Myxococcota;c__Myxococcia;o__Myxococcales;f__;g__;s__
OTU_1268	0	0	0	0	0	0	0	0	0	0	1	0	20	2	11	0	0	0	k__Bacteria;p__Patescibacteria;c__ABY1;o__Candidatus_Magasanikbacteria;c__;o__;f__;g__;s__
OTU_1269	0	1	0	0	0	1	0	0	0	5	6	5	4	7	7	0	0	0	k__Bacteria;p__Bdellovibrionota;c__Bdellovibrionia;o__Bdellovibrionales;f__Bdellovibrionaceae;g__Bdellovibrio;s__
OTU_1270	1	0	0	1	0	19	0	0	0	0	0	0	0	0	1	0	0	0	k__Bacteria;p__Pseudomonadota;c__Alphaproteobacteria;o__unidentified_Alphaproteobacteria
OTU_1271	0	0	0	0	0	0	0	0	0	8	7	2	0	0	0	0	0	0	k__Bacteria;p__Bacteroidota;c__Bacteroidia;o__Cytophagales;f__Flammeovirgaceae;g__Flexithrix;s__
OTU_1272	0	68	0	0	0	0	0	0	0	0	0	0	0	0	0	0	0	0	k__Bacteria;p__Bacteroidota;c__Bacteroidia;o__Flavobacteriales;f__Flavobacteriaceae;g__Muricauda
OTU_1273	2	0	0	0	0	0	3	2	1	32	26	10	1	1	2	0	0	0	k__Bacteria;p__Pseudomonadota;c__Gammaproteobacteria;o__Alteromonadales;f__Pseudoalteromonadaceae;g__Pseudoalteromonas;s__Pseudoalteromonas_ruthenica
OTU_1274	0	0	0	0	0	0	48	0	0	0	0	0	0	0	0	0	0	0	k__Bacteria;p__Pseudomonadota;c__Gammaproteobacteria;o__Enterobacterales;f__Enterobacteriaceae;g__Pectobacterium;s__
OTU_1275	0	0	0	0	0	13	0	0	0	1	1	0	0	0	4	0	0	0	k__Bacteria;p__Pseudomonadota;c__Alphaproteobacteria;o__Rhizobiales;f__Hyphomicrobiaceae;g__Filomicrobium;s__
OTU_1276	0	0	0	6	1	0	2	1	1	0	0	0	4	0	1	14	18	9	k__Bacteria;p__Bacteroidota;c__Bacteroidia;o__Flavobacteriales;f__Flavobacteriaceae;g__;s__
OTU_1277	0	2	0	1	28	0	0	0	0	0	2	5	0	0	0	0	0	0	k__Bacteria;p__Verrucomicrobiota;c__Verrucomicrobiia;o__Opitutales;f__Puniceicoccaceae;g__Lentimonas;s__
OTU_1278	2	127	1	0	0	1	0	0	0	1	0	0	0	1	3	0	0	0	k__Bacteria;p__Pseudomonadota;c__Gammaproteobacteria;o__;f__;g__;s__
OTU_1279	22	0	35	0	0	1	0	0	0	0	0	0	0	0	0	0	0	0	k__Bacteria;p__Pseudomonadota;c__Gammaproteobacteria;o__Chromatiales;f__unidentified_Chromatiales;g__Candidatus_Thiodiazotropha;s__
OTU_1280	0	0	0	0	0	0	0	0	0	0	0	0	9	9	10	0	0	0	k__Bacteria;p__Pseudomonadota;c__Alphaproteobacteria;o__Rhizobiales
OTU_1281	26	47	21	0	0	0	0	0	2	0	3	0	0	2	1	0	0	0	k__Bacteria;p__Planctomycetota;c__Planctomycetes;o__Pirellulales;f__Pirellulaceae;g__unidentified_Planctomycetacia
OTU_1282	0	0	0	1	0	3	0	2	0	0	0	0	0	0	0	32	14	19	k__Bacteria;p__Pseudomonadota;c__Alphaproteobacteria;o__unidentified_Alphaproteobacteria;f__unidentified_Alphaproteobacteria;g__unidentified_Alphaproteobacteria;s__alpha_proteobacterium_IMCC14465
OTU_1283	9	41	11	1	4	6	3	3	3	2	2	1	16	7	9	1	1	1	k__Bacteria;p__Pseudomonadota;c__Gammaproteobacteria;o__Woeseiales;f__Woeseiaceae;g__Woeseia;s__
OTU_1284	0	0	0	0	0	0	0	0	0	0	2	0	9	0	12	0	0	0	k__Bacteria;p__Pseudomonadota;c__Alphaproteobacteria
OTU_1285	0	0	0	0	0	2	1	1	0	6	16	7	10	3	6	0	0	0	k__Bacteria;p__Pseudomonadota;c__Deltaproteobacteria;o__unidentified_Deltaproteobacteria;f__unidentified_Deltaproteobacteria;g__unidentified_Deltaproteobacteria;s__Deltaproteobacteria_bacterium_SMP-3
OTU_1286	5	1	11	0	0	0	0	0	0	0	0	0	0	0	0	0	0	0	k__Bacteria;p__Planctomycetota;c__Phycisphaerae;o__;f__;g__;s__
OTU_1287	0	0	0	1	0	0	0	0	0	0	3	0	17	13	9	0	0	0	k__Bacteria;p__Bacteroidota;c__Bacteroidia;o__Cytophagales
OTU_1288	1	0	3	0	3	2	14	7	8	2	1	2	1	0	0	0	0	0	k__Bacteria;p__Pseudomonadota;c__Gammaproteobacteria;o__Alteromonadales;f__Colwelliaceae;g__Thalassotalea
OTU_1289	0	9	0	0	67	0	2	1	6	1	0	3	0	0	0	0	0	0	k__Bacteria;p__Bacteroidota;c__Bacteroidia;o__Cytophagales;f__Cyclobacteriaceae;g__Fulvivirga;s__
OTU_1290	0	3	0	0	3	0	0	4	6	11	4	10	14	28	19	0	0	0	k__Bacteria;p__Bacteroidota;c__Bacteroidia
OTU_1291	0	0	0	0	0	2	0	1	1	7	6	7	6	18	14	0	0	0	k__Bacteria;p__Bacteroidota;c__Bacteroidia;o__Chitinophagales;f__;g__;s__
OTU_1292	0	0	0	0	0	1	16	35	10	0	0	0	0	0	0	0	1	0	k__Bacteria;p__Bdellovibrionota;c__Bdellovibrionia;o__Bdellovibrionales;f__Bdellovibrionaceae;g__;s__
OTU_1293	0	0	0	0	0	2	0	0	0	0	0	3	3	11	6	0	0	0	k__Bacteria;p__Cyanobacteriota;c__Cyanobacteriia;o__Chloroplast;f__unidentified_Chloroplast;g__unidentified_Cyanobacteria;s__Lotharella_oceanica
OTU_1294	0	4	0	0	0	2	0	0	0	8	9	6	1	2	5	0	0	0	k__Bacteria;p__Bacteroidota;c__Bacteroidia;o__Cytophagales;f__Cyclobacteriaceae;g__Ekhidna;s__
OTU_1295	0	0	0	0	118	0	15	23	9	2	2	1	1	1	4	0	0	0	k__Bacteria;p__Pseudomonadota;c__Deltaproteobacteria
OTU_1296	0	0	0	0	0	0	2	1	24	3	0	5	0	0	5	0	0	0	k__Bacteria
OTU_1297	0	35	0	0	0	0	0	0	0	0	0	0	0	0	0	0	0	0	k__Bacteria;p__Bacteroidota;c__Bacteroidia;o__Cytophagales;f__Amoebophilaceae;g__Candidatus_Amoebophilus;s__
OTU_1298	2	76	3	0	9	6	34	26	15	14	9	8	41	49	33	45	46	36	k__Bacteria;p__Pseudomonadota;c__Alphaproteobacteria;o__Rhodobacterales;f__Rhodobacteraceae;g__Loktanella
OTU_1299	0	4	0	0	0	4	1	0	0	12	7	7	3	2	6	0	0	0	k__Bacteria;p__Pseudomonadota;c__Alphaproteobacteria
OTU_1300	16	0	22	0	0	0	0	0	0	0	0	0	0	0	0	0	0	0	k__Bacteria;p__Chlorobiota;c__Chlorobia;o__Chlorobiales
OTU_1301	16	6	11	2	2	5	0	0	0	2	0	0	0	3	1	0	1	1	k__Bacteria;p__Campylobacterota;c__Campylobacteria;o__Campylobacterales;f__unidentified_Campylobacterales;g__Arcobacter
OTU_1302	0	0	0	0	0	0	0	0	3	7	1	0	0	10	3	0	0	0	k__Bacteria;p__Pseudomonadota;c__Alphaproteobacteria
OTU_1303	0	41	1	0	0	0	0	0	0	0	0	0	0	0	0	0	0	0	k__Bacteria;p__Thermodesulfobacteriota;c__Desulfobacteria;o__Desulfobacterales;f__Desulfobulbaceae
OTU_1304	0	2	1	0	0	0	0	0	0	10	9	11	0	0	0	0	0	0	k__Bacteria;p__Pseudomonadota;c__Gammaproteobacteria
OTU_1305	0	0	0	0	0	3	7	1	8	0	0	0	0	4	1	0	0	0	k__Bacteria;p__Bacteroidota;c__Bacteroidia;o__Chitinophagales;f__Saprospiraceae;g__Portibacter;s__
OTU_1306	0	0	0	0	0	0	0	0	0	0	1	0	4	19	7	0	0	0	k__Bacteria;p__Pseudomonadota;c__Gammaproteobacteria;o__Cellvibrionales;f__Cellvibrionaceae
OTU_1307	0	0	0	0	0	0	0	0	0	0	2	0	5	7	4	0	0	0	k__Bacteria;p__Pseudomonadota;c__Alphaproteobacteria
OTU_1308	3	1	13	2	0	0	0	2	0	0	0	0	0	0	0	0	0	0	k__Bacteria;p__Pseudomonadota;c__Gammaproteobacteria;o__Oceanospirillales;f__unidentified_Oceanospirillales;g__Endozoicomonas;s__
OTU_1309	0	0	0	5	4	22	3	2	0	0	4	0	0	0	0	0	0	0	k__Bacteria;p__Planctomycetota;c__Phycisphaerae;o__Phycisphaerales;f__Phycisphaeraceae;g__;s__
OTU_1310	0	20	0	0	0	1	3	0	2	8	0	0	1	1	0	0	0	0	k__Bacteria;p__Actinomycetota;c__Acidimicrobiia;o__;f__;g__;s__
OTU_1311	0	0	0	0	0	0	0	0	1	9	8	28	0	6	2	0	0	0	k__Bacteria;p__Cyanobacteriota;c__Cyanobacteriia;o__Chloroplast;f__unidentified_Chloroplast;g__Limnothrix;s__
OTU_1312	0	0	0	0	0	0	0	0	0	0	0	0	9	0	8	0	0	0	k__Bacteria;p__Patescibacteria;c__ABY1;o__Candidatus_Magasanikbacteria;c__;o__;f__;g__;s__
[truncated: 6,420 more rows]

## Sheet: Table S4-3
Table S4-3 OTUs information of archaea in all samples of coral D.veroni (DVAr1-DVAr15) and seawater (SWAr1-SWAr3).
[truncated: 9,182 more rows]

## Sheet: Table S5-1
Table S5-1 Variance analyses of relative abundance of symbiont taxa among groups of D. veroni and seawater at genus (ITS2) and phylum (16S rDNA) levels.
[truncated: 58 more rows]

[truncated: 4 more sheets: Table S5-2, Table S5-3, Table S5-4, Table S5-5]
